# Supplementary material for: The crystal structure of 2-[5-(di­methyl­amino)­naphthalene-1-sulfonamido]­phenyl 5-(di­methyl­amino)­naphthalene-1-sulfonate
Source: Acta Crystallogr E Crystallogr Commun. 2015 Sep 12;71(Pt 10):o721–2. doi: 10.1107/S2056989015016199 (PMC4647440; doi:10.1107/S2056989015016199)
Supplement: Supplementary file 1 [file e-71-0o721-sup1.cif]

##############################################################################
#                                                                            #
# This CIF contains the data in a paper accepted for publication in          #
# Acta Crystallographica Section E. It conforms to the requirements of       #
# Notes for Authors for Acta Crystallographica Section E, and has been       #
# peer reviewed under the auspices of the IUCr Commission on Journals.       #
#                                                                            #
# Full details of the Crystallographic Information File format               #
# are given in the paper "The Crystallographic Information File (CIF):       #
# a New Standard Archive File for Crystallography" by S. R. Hall, F. H.      #
# Allen and I. D. Brown [Acta Cryst. (1991), A47, 655-685].                  #
#                                                                            #
# The current version of the core CIF dictionary is obtainable from          #
# ftp://ftp.iucr.org/pub/cif_core.dic.                                       #
#                                                                            #
# Software is freely available for graphical display of the structure(s)     #
# in this CIF. For information consult the CIF software page                 #
# http://www.iucr.org/resources/cif/software.                                #
#                                                                            #
# This file may be used for bona fide research purposes within the           #
# scientific community so long as proper attribution is given to the journal # 
# article from which it was obtained.                                        #
#                                                                            #
##############################################################################
data_I
_audit_creation_method
;
Olex2 1.2
(compiled 2015.01.26 svn.r3150 for OlexSys, GUI svn.r4998)
;
_journal_date_recd_electronic     2015-07-16
_journal_date_accepted     2015-08-31
_journal_name_full     'Acta Crystallographica, Section E'
_journal_year     2015
_journal_volume     71
_journal_issue     10
_journal_page_first     o721
_journal_page_last     o722
_journal_paper_category     HO
_journal_paper_doi     10.1107/S2056989015016199
_journal_coeditor_code     GW2153
_publ_contact_author_name     'Boontana Wannalerse'
_publ_contact_author_address
;Department of Chemistry and Center of Excellence for Innovation in Chemistry
Faculty of Science
Kasetsart University
Bangkok 10903
Thailand
;
_publ_contact_author_email     fscibnw@ku.ac.th
_publ_section_title
;
The crystal structure of 2-[5-(dimethylamino)naphthalene-1-sulfonamido]phenyl
5-(dimethylamino)naphthalene-1-sulfonate
;
loop_
    _publ_author_name
    _publ_author_address
    'Chainok, Kittipong'
;Department of  Physics
Faculty of Science and Technology
Thammasat University
Khlong Luang
Pathum Thani
12120
Thailand
;
    'Duangthongyou, Tanwawan'
;Department of Chemistry
Faculty of Science
Kasetsart University
Bangkok 10903
Thailand
;
    'Tuntulani, Thawatchai '
;Supramolecular Chemistry Research Unit
Department of Chemistry
Faculty of Science
Chulalongkorn University
Bangkok 10330
Thailand
;
    'Chuenka, Apinya'
;Department of Chemistry and Center of Excellence for Innovation in Chemistry
Faculty of Science
Kasetsart University
Bangkok 10903
Thailand
;
    'Wannalerse, Boontana '
;Department of Chemistry and Center of Excellence for Innovation in Chemistry
Faculty of Science
Kasetsart University
Bangkok 10903
Thailand
;
_database_code_depnum_ccdc_archive     'CCDC 1421273'
_chemical_name_systematic
;
2-[5-(Dimethylamino)naphthalene-1-sulfonamido]phenyl
5-(dimethylamino)naphthalene-1-sulfonate
;
_chemical_name_common     ?
_chemical_formula_moiety     'C30 H29 N3 O5 S2'
_chemical_formula_sum     'C30 H29 N3 O5 S2'
_chemical_formula_iupac     'C30 H29 N3 O5 S2'
_chemical_formula_weight     575.68
_chemical_melting_point     ?
_shelx_space_group_comment
;
The symmetry employed for this shelxl refinement is uniquely defined
by the following loop, which should always be used as a source of
symmetry information in preference to the above space-group names.
They are only intended as comments.
;
_space_group_crystal_system     monoclinic
_space_group_name_H-M_alt     'C 1 2/c 1'
_space_group_name_Hall     '-C 2yc'
loop_
    _space_group_symop_operation_xyz
    'x, y, z'
    '-x, y, -z+1/2'
    'x+1/2, y+1/2, z'
    '-x+1/2, y+1/2, -z+1/2'
    '-x, -y, -z'
    'x, -y, z-1/2'
    '-x+1/2, -y+1/2, -z'
    'x+1/2, -y+1/2, z-1/2'
_cell_length_a     12.7594(13)
_cell_length_b     13.3481(14)
_cell_length_c     16.4331(17)
_cell_angle_alpha     90
_cell_angle_beta     98.349(4)
_cell_angle_gamma     90
_cell_volume     2769.1(5)
_cell_formula_units_Z     4
_cell_measurement_reflns_used     4957
_cell_measurement_theta_min     3.05
_cell_measurement_theta_max     25.68
_cell_measurement_temperature     296
_exptl_crystal_description     block
_exptl_crystal_colour     'light green'
_exptl_crystal_size_max     0.26
_exptl_crystal_size_mid     0.22
_exptl_crystal_size_min     0.22
_exptl_crystal_density_diffrn     1.381
_exptl_crystal_density_meas     ?
_exptl_crystal_density_method     ?
_exptl_crystal_F_000     1208
_exptl_absorpt_coefficient_mu     0.238
_exptl_absorpt_correction_type     multi-scan
_exptl_absorpt_process_details
;
(SADABS; Bruker, 2014)
;
_shelx_estimated_absorpt_T_min     0.941
_shelx_estimated_absorpt_T_max     0.949
_exptl_absorpt_correction_T_min     0.6978
_exptl_absorpt_correction_T_max     0.7457
_diffrn_ambient_temperature     296.0
_diffrn_radiation_type     MoK\a
_diffrn_radiation_wavelength     0.71073
_diffrn_radiation_monochromator     'graphiteDouble Bounce Multilayer Mirror'
_diffrn_measurement_device_type     'Bruker D8 QUEST CMOS'
_diffrn_measurement_device     'four-circle KAPPA diffractometer'
_diffrn_measurement_method     '\w and \f scans'
_diffrn_detector_area_resol_mean     10.5
_diffrn_reflns_number     17644
_diffrn_reflns_av_R_equivalents     0.0414
_diffrn_reflns_theta_min     3.052
_diffrn_reflns_theta_max     28.343
_diffrn_reflns_theta_full     26.000
_diffrn_measured_fraction_theta_max     0.996
_diffrn_measured_fraction_theta_full     0.998
_diffrn_reflns_limit_h_min     -15
_diffrn_reflns_limit_h_max     16
_diffrn_reflns_limit_k_min     -17
_diffrn_reflns_limit_k_max     17
_diffrn_reflns_limit_l_min     -21
_diffrn_reflns_limit_l_max     21
_diffrn_standards_number     0
_diffrn_standards_interval_count     ?
_diffrn_standards_interval_time     ?
_refine_special_details     ?
_reflns_number_total     3444
_reflns_number_gt     2246
_reflns_threshold_expression     'I > 2\s(I)'
_refine_ls_structure_factor_coef     Fsqd
_refine_ls_matrix_type     full
_refine_ls_R_factor_all     0.0880
_refine_ls_R_factor_gt     0.0474
_refine_ls_wR_factor_gt     0.0984
_refine_ls_wR_factor_ref     0.1131
_refine_ls_goodness_of_fit_ref     1.029
_refine_ls_restrained_S_all     1.029
_refine_ls_number_reflns     3444
_refine_ls_number_parameters     186
_refine_ls_number_restraints     0
_refine_ls_hydrogen_treatment     constr
_refine_ls_weighting_scheme     calc
_refine_ls_weighting_details
              'w=1/[\s^2^(Fo^2^)+(0.0488P)^2^+1.1669P] where P=(Fo^2^+2Fc^2^)/3'
_atom_sites_solution_hydrogens     geom
_atom_sites_solution_primary     direct
_atom_sites_solution_secondary     ?
_refine_ls_shift/su_max     0.000
_refine_ls_shift/su_mean     0.000
_refine_diff_density_max     0.260
_refine_diff_density_min     -0.229
_refine_ls_extinction_method     none
_refine_ls_extinction_coef     .
loop_
    _atom_type_symbol
    _atom_type_description
    _atom_type_scat_dispersion_real
    _atom_type_scat_dispersion_imag
    _atom_type_scat_source
    'C' 'C' 0.0033 0.0016
                         'International Tables Vol C Tables 4.2.6.8 and 6.1.1.4'
    'H' 'H' 0.0000 0.0000
                         'International Tables Vol C Tables 4.2.6.8 and 6.1.1.4'
    'N' 'N' 0.0061 0.0033
                         'International Tables Vol C Tables 4.2.6.8 and 6.1.1.4'
    'O' 'O' 0.0106 0.0060
                         'International Tables Vol C Tables 4.2.6.8 and 6.1.1.4'
    'S' 'S' 0.1246 0.1234
                         'International Tables Vol C Tables 4.2.6.8 and 6.1.1.4'
_computing_data_collection
;
APEX2 (Bruker, 2014)
;
_computing_cell_refinement
;
SAINT (Bruker, 2014)
;
_computing_data_reduction
;
SAINT (Bruker, 2014)
;
_computing_structure_solution
;
<i>SHELXT</i> (Sheldrick, 2015a)
;
_computing_structure_refinement
;
SHELXL2014 (Sheldrick, 2015b)
;
_computing_molecular_graphics
;
<i>OLEX2</i> (Dolomanov <i>et al.</i>,  2009)
;
_computing_publication_material
;
<i>OLEX2</i> (Dolomanov <i>et al.</i>,  2009)
;
loop_
    _atom_site_type_symbol
    _atom_site_label
    _atom_site_fract_x
    _atom_site_fract_y
    _atom_site_fract_z
    _atom_site_U_iso_or_equiv
    _atom_site_adp_type
    _atom_site_calc_flag
    _atom_site_occupancy
    _atom_site_disorder_assembly
    _atom_site_disorder_group
    S S1 0.69732(3) 0.73580(4) 0.32645(3) 0.05431(17) Uani d 1 . .
    N N1 0.603(2) 0.709(2) 0.2569(14) 0.0418(18) Uani d 0.5 A 2
    H H1 0.5801 0.7537 0.2215 0.050 Uiso calc 0.5 A 2
    O O2 0.77825(10) 0.66139(12) 0.33521(10) 0.0736(5) Uani d 1 . .
    O O3 0.72349(11) 0.83601(11) 0.30878(10) 0.0711(4) Uani d 1 . .
    N N2 0.35617(13) 0.82675(13) 0.57539(10) 0.0609(5) Uani d 1 . .
    C C11 0.55450(13) 0.61136(13) 0.25005(10) 0.0433(4) Uani d 1 . .
    C C5 0.49120(13) 0.77874(12) 0.49182(10) 0.0427(4) Uani d 1 . .
    C C6 0.54736(13) 0.79731(12) 0.42414(10) 0.0413(4) Uani d 1 . .
    C C1 0.62854(13) 0.72779(13) 0.41220(11) 0.0450(4) Uani d 1 . .
    C C10 0.40779(14) 0.84536(14) 0.50673(12) 0.0495(4) Uani d 1 . .
    C C12 0.60785(15) 0.52183(15) 0.24889(12) 0.0543(5) Uani d 1 . .
    H H12 0.6806 0.5215 0.2481 0.065 Uiso calc 1 . .
    C C7 0.51636(15) 0.87928(13) 0.37174(11) 0.0500(4) Uani d 1 . .
    H H7 0.5533 0.8940 0.3285 0.060 Uiso calc 1 . .
    C C4 0.51413(16) 0.69084(14) 0.53896(12) 0.0531(5) Uani d 1 . .
    H H4 0.4748 0.6766 0.5810 0.064 Uiso calc 1 . .
    C C2 0.65034(16) 0.64565(15) 0.46148(12) 0.0582(5) Uani d 1 . .
    H H2 0.7046 0.6022 0.4527 0.070 Uiso calc 1 . .
    C C9 0.37880(17) 0.92039(15) 0.45129(13) 0.0612(5) Uani d 1 . .
    H H9 0.3220 0.9615 0.4583 0.073 Uiso calc 1 . .
    C C8 0.43259(17) 0.93625(15) 0.38477(13) 0.0611(5) Uani d 1 . .
    H H8 0.4104 0.9876 0.3480 0.073 Uiso calc 1 . .
    C C13 0.55357(17) 0.43329(16) 0.24897(14) 0.0665(6) Uani d 1 . .
    H H13 0.5895 0.3728 0.2476 0.080 Uiso calc 1 . .
    C C3 0.59130(17) 0.62698(15) 0.52481(13) 0.0635(6) Uani d 1 . .
    H H3 0.6052 0.5702 0.5574 0.076 Uiso calc 1 . .
    C C14 0.41854(19) 0.83896(17) 0.65611(13) 0.0707(6) Uani d 1 . .
    H H14A 0.4905 0.8197 0.6537 0.106 Uiso calc 1 . .
    H H14B 0.3898 0.7975 0.6951 0.106 Uiso calc 1 . .
    H H14C 0.4165 0.9078 0.6727 0.106 Uiso calc 1 . .
    C C15 0.25143(19) 0.8715(2) 0.57308(17) 0.0878(8) Uani d 1 . .
    H H15A 0.2587 0.9419 0.5846 0.132 Uiso calc 1 . .
    H H15B 0.2153 0.8401 0.6136 0.132 Uiso calc 1 . .
    H H15C 0.2114 0.8620 0.5195 0.132 Uiso calc 1 . .
    O O1 0.6121(16) 0.7010(16) 0.2444(11) 0.0418(18) Uani d 0.5 A 1
loop_
    _atom_site_aniso_label
    _atom_site_aniso_U_11
    _atom_site_aniso_U_22
    _atom_site_aniso_U_33
    _atom_site_aniso_U_12
    _atom_site_aniso_U_13
    _atom_site_aniso_U_23
    S1 0.0322(2) 0.0701(4) 0.0622(3) -0.0032(2) 0.0121(2) -0.0040(3)
    N1 0.035(3) 0.051(3) 0.043(5) 0.0008(19) 0.017(2) -0.002(3)
    O2 0.0366(7) 0.1019(12) 0.0833(10) 0.0177(7) 0.0120(7) -0.0060(9)
    O3 0.0528(8) 0.0783(10) 0.0848(10) -0.0260(7) 0.0188(7) -0.0017(8)
    N2 0.0564(10) 0.0708(12) 0.0595(10) 0.0057(8) 0.0213(8) -0.0053(8)
    C11 0.0430(9) 0.0499(10) 0.0401(9) -0.0004(8) 0.0161(8) 0.0007(8)
    C5 0.0422(9) 0.0435(10) 0.0411(9) 0.0018(7) 0.0023(7) -0.0002(7)
    C6 0.0387(9) 0.0416(9) 0.0426(9) -0.0021(7) 0.0023(7) -0.0026(7)
    C1 0.0367(9) 0.0517(10) 0.0454(10) 0.0024(8) 0.0017(7) -0.0020(8)
    C10 0.0474(10) 0.0508(11) 0.0509(11) 0.0029(8) 0.0088(8) -0.0037(8)
    C12 0.0515(11) 0.0591(13) 0.0566(11) 0.0084(9) 0.0225(9) 0.0023(9)
    C7 0.0572(11) 0.0458(10) 0.0478(10) 0.0015(9) 0.0101(9) 0.0054(8)
    C4 0.0616(12) 0.0523(11) 0.0459(10) 0.0048(9) 0.0098(9) 0.0076(9)
    C2 0.0543(11) 0.0605(12) 0.0585(12) 0.0223(9) 0.0033(9) 0.0026(10)
    C9 0.0606(12) 0.0543(12) 0.0702(13) 0.0212(10) 0.0144(10) 0.0039(10)
    C8 0.0715(14) 0.0484(11) 0.0626(12) 0.0162(10) 0.0074(10) 0.0128(9)
    C13 0.0791(14) 0.0509(12) 0.0752(14) 0.0108(10) 0.0306(13) 0.0021(11)
    C3 0.0775(14) 0.0554(12) 0.0570(12) 0.0212(11) 0.0078(11) 0.0144(10)
    C14 0.0904(17) 0.0706(15) 0.0549(13) 0.0006(12) 0.0233(12) -0.0004(11)
    C15 0.0640(14) 0.111(2) 0.0949(19) 0.0165(14) 0.0343(14) -0.0055(15)
    O1 0.035(3) 0.051(3) 0.043(5) 0.0008(19) 0.017(2) -0.002(3)
_geom_special_details
;
All e.s.d.'s (except the e.s.d. in the dihedral angle between two l.s. planes)
are estimated using the full covariance matrix. The cell e.s.d.'s are taken
into account individually in the estimation of e.s.d.'s in distances, angles
and torsion angles; correlations between e.s.d.'s in cell parameters are only
used when they are defined by crystal symmetry. An approximate (isotropic)
treatment of cell e.s.d.'s is used for estimating e.s.d.'s involving l.s.
planes.
;
loop_
    _geom_bond_atom_site_label_1
    _geom_bond_atom_site_label_2
    _geom_bond_site_symmetry_2
    _geom_bond_distance
    _geom_bond_publ_flag
    S1 N1 . 1.58(3) ?
    S1 O2 . 1.4248(14) ?
    S1 O3 . 1.4189(15) ?
    S1 C1 . 1.7681(18) ?
    S1 O1 . 1.67(2) ?
    N1 H1 . 0.8600 ?
    N1 C11 . 1.44(3) ?
    N2 C10 . 1.409(2) ?
    N2 C14 . 1.454(3) ?
    N2 C15 . 1.459(3) ?
    C11 C11 2_655 1.391(3) ?
    C11 C12 . 1.377(2) ?
    C11 O1 . 1.41(2) ?
    C5 C6 . 1.429(2) ?
    C5 C10 . 1.435(2) ?
    C5 C4 . 1.413(2) ?
    C6 C1 . 1.425(2) ?
    C6 C7 . 1.413(2) ?
    C1 C2 . 1.367(3) ?
    C10 C9 . 1.368(3) ?
    C12 H12 . 0.9300 ?
    C12 C13 . 1.370(3) ?
    C7 H7 . 0.9300 ?
    C7 C8 . 1.354(3) ?
    C4 H4 . 0.9300 ?
    C4 C3 . 1.348(3) ?
    C2 H2 . 0.9300 ?
    C2 C3 . 1.393(3) ?
    C9 H9 . 0.9300 ?
    C9 C8 . 1.389(3) ?
    C8 H8 . 0.9300 ?
    C13 C13 2_655 1.372(4) ?
    C13 H13 . 0.9300 ?
    C3 H3 . 0.9300 ?
    C14 H14A . 0.9600 ?
    C14 H14B . 0.9600 ?
    C14 H14C . 0.9600 ?
    C15 H15A . 0.9600 ?
    C15 H15B . 0.9600 ?
    C15 H15C . 0.9600 ?
loop_
    _geom_angle_atom_site_label_1
    _geom_angle_atom_site_label_2
    _geom_angle_atom_site_label_3
    _geom_angle_site_symmetry_1
    _geom_angle_site_symmetry_3
    _geom_angle
    _geom_angle_publ_flag
    N1 S1 C1 . . 98.6(8) ?
    O2 S1 N1 . . 112.1(9) ?
    O2 S1 C1 . . 108.28(9) ?
    O2 S1 O1 . . 105.4(6) ?
    O3 S1 N1 . . 104.3(10) ?
    O3 S1 O2 . . 119.29(9) ?
    O3 S1 C1 . . 112.27(9) ?
    O3 S1 O1 . . 104.0(7) ?
    O1 S1 C1 . . 106.6(6) ?
    S1 N1 H1 . . 118.6 ?
    C11 N1 S1 . . 122.8(18) ?
    C11 N1 H1 . . 118.6 ?
    C10 N2 C14 . . 116.97(16) ?
    C10 N2 C15 . . 116.09(18) ?
    C14 N2 C15 . . 110.84(18) ?
    C11 C11 N1 2_655 . 115.0(10) ?
    C11 C11 O1 2_655 . 121.9(8) ?
    C12 C11 N1 . . 125.1(10) ?
    C12 C11 C11 . 2_655 119.76(11) ?
    C12 C11 O1 . . 118.1(8) ?
    C6 C5 C10 . . 119.56(15) ?
    C4 C5 C6 . . 118.90(16) ?
    C4 C5 C10 . . 121.37(17) ?
    C1 C6 C5 . . 116.78(15) ?
    C7 C6 C5 . . 118.75(16) ?
    C7 C6 C1 . . 124.40(16) ?
    C6 C1 S1 . . 121.67(13) ?
    C2 C1 S1 . . 116.02(14) ?
    C2 C1 C6 . . 122.00(17) ?
    N2 C10 C5 . . 118.17(16) ?
    C9 C10 N2 . . 123.36(17) ?
    C9 C10 C5 . . 118.38(17) ?
    C11 C12 H12 . . 120.1 ?
    C13 C12 C11 . . 119.85(18) ?
    C13 C12 H12 . . 120.1 ?
    C6 C7 H7 . . 120.1 ?
    C8 C7 C6 . . 119.74(17) ?
    C8 C7 H7 . . 120.1 ?
    C5 C4 H4 . . 119.0 ?
    C3 C4 C5 . . 121.93(18) ?
    C3 C4 H4 . . 119.0 ?
    C1 C2 H2 . . 120.0 ?
    C1 C2 C3 . . 120.02(18) ?
    C3 C2 H2 . . 120.0 ?
    C10 C9 H9 . . 119.4 ?
    C10 C9 C8 . . 121.27(18) ?
    C8 C9 H9 . . 119.4 ?
    C7 C8 C9 . . 122.05(18) ?
    C7 C8 H8 . . 119.0 ?
    C9 C8 H8 . . 119.0 ?
    C12 C13 C13 . 2_655 120.37(12) ?
    C12 C13 H13 . . 119.8 ?
    C13 C13 H13 2_655 . 119.8 ?
    C4 C3 C2 . . 120.24(18) ?
    C4 C3 H3 . . 119.9 ?
    C2 C3 H3 . . 119.9 ?
    N2 C14 H14A . . 109.5 ?
    N2 C14 H14B . . 109.5 ?
    N2 C14 H14C . . 109.5 ?
    H14A C14 H14B . . 109.5 ?
    H14A C14 H14C . . 109.5 ?
    H14B C14 H14C . . 109.5 ?
    N2 C15 H15A . . 109.5 ?
    N2 C15 H15B . . 109.5 ?
    N2 C15 H15C . . 109.5 ?
    H15A C15 H15B . . 109.5 ?
    H15A C15 H15C . . 109.5 ?
    H15B C15 H15C . . 109.5 ?
    C11 O1 S1 . . 117.7(13) ?
loop_
    _geom_torsion_atom_site_label_1
    _geom_torsion_atom_site_label_2
    _geom_torsion_atom_site_label_3
    _geom_torsion_atom_site_label_4
    _geom_torsion_site_symmetry_1
    _geom_torsion_site_symmetry_2
    _geom_torsion_site_symmetry_3
    _geom_torsion_site_symmetry_4
    _geom_torsion
    _geom_torsion_publ_flag
    S1 N1 C11 C11 . . . 2_655 124.2(13) ?
    S1 N1 C11 C12 . . . . -51.6(18) ?
    S1 C1 C2 C3 . . . . -172.60(16) ?
    N1 S1 C1 C6 . . . . -67.6(10) ?
    N1 S1 C1 C2 . . . . 106.1(10) ?
    N1 C11 C12 C13 . . . . 174.6(11) ?
    O2 S1 N1 C11 . . . . 47.5(16) ?
    O2 S1 C1 C6 . . . . 175.57(14) ?
    O2 S1 C1 C2 . . . . -10.74(18) ?
    O2 S1 O1 C11 . . . . 66.2(11) ?
    O3 S1 N1 C11 . . . . 177.9(12) ?
    O3 S1 C1 C6 . . . . 41.79(17) ?
    O3 S1 C1 C2 . . . . -144.52(15) ?
    O3 S1 O1 C11 . . . . -167.5(9) ?
    N2 C10 C9 C8 . . . . 179.6(2) ?
    C11 C11 C12 C13 2_655 . . . -1.0(3) ?
    C11 C11 O1 S1 2_655 . . . 112.6(11) ?
    C11 C12 C13 C13 . . . 2_655 -0.6(4) ?
    C5 C6 C1 S1 . . . . 174.98(12) ?
    C5 C6 C1 C2 . . . . 1.7(3) ?
    C5 C6 C7 C8 . . . . -2.2(3) ?
    C5 C10 C9 C8 . . . . -4.0(3) ?
    C5 C4 C3 C2 . . . . -1.0(3) ?
    C6 C5 C10 N2 . . . . -178.08(16) ?
    C6 C5 C10 C9 . . . . 5.3(3) ?
    C6 C5 C4 C3 . . . . 3.7(3) ?
    C6 C1 C2 C3 . . . . 1.1(3) ?
    C6 C7 C8 C9 . . . . 3.7(3) ?
    C1 S1 N1 C11 . . . . -66.4(15) ?
    C1 S1 O1 C11 . . . . -48.7(12) ?
    C1 C6 C7 C8 . . . . 174.71(18) ?
    C1 C2 C3 C4 . . . . -1.5(3) ?
    C10 C5 C6 C1 . . . . -179.37(15) ?
    C10 C5 C6 C7 . . . . -2.3(3) ?
    C10 C5 C4 C3 . . . . 179.07(19) ?
    C10 C9 C8 C7 . . . . -0.5(3) ?
    C12 C11 O1 S1 . . . . -72.7(11) ?
    C7 C6 C1 S1 . . . . -2.0(2) ?
    C7 C6 C1 C2 . . . . -175.27(19) ?
    C4 C5 C6 C1 . . . . -4.0(2) ?
    C4 C5 C6 C7 . . . . 173.16(17) ?
    C4 C5 C10 N2 . . . . 6.6(3) ?
    C4 C5 C10 C9 . . . . -170.03(19) ?
    C14 N2 C10 C5 . . . . 66.8(2) ?
    C14 N2 C10 C9 . . . . -116.8(2) ?
    C15 N2 C10 C5 . . . . -159.33(19) ?
    C15 N2 C10 C9 . . . . 17.1(3) ?
    O1 S1 C1 C6 . . . . -71.5(8) ?
    O1 S1 C1 C2 . . . . 102.2(8) ?
    O1 C11 C12 C13 . . . . -175.8(9) ?
loop_
    _geom_hbond_atom_site_label_D
    _geom_hbond_atom_site_label_H
    _geom_hbond_atom_site_label_A
    _geom_hbond_site_symmetry_A
    _geom_hbond_distance_DH
    _geom_hbond_distance_HA
    _geom_hbond_distance_DA
    _geom_hbond_angle_DHA
    C7 H7 O3 . 0.93 2.37 3.030(2) 127.7
    C13 H13 O3 4_645 0.93 2.73 3.386(2) 128.6
_shelx_hkl_file
;
   2   0   0  295.57    5.80
   2   0   0  279.97    6.40
  -2   0   0  253.27    5.80
   4   0   0    5.80    0.60
  -4   0   0    5.50    0.60
   4   0   0    5.50    1.30
   6   0   0  460.55    9.90
  -6   0   0  461.45    9.90
   6   0   0  449.95   11.80
   8   0   0    5.90    1.90
  -8   0   0    6.70    0.90
   8   0   0    7.90    1.10
  10   0   0  233.08    8.90
  10   0   0  228.98    5.80
 -10   0   0  238.08    5.90
  12   0   0   86.69    6.60
  12   0   0  102.39    3.60
 -12   0   0   99.59    3.60
  14   0   0    9.70    4.10
  14   0   0    9.70    1.80
  16   0   0    6.50    5.70
   3  -1   0    0.00    0.40
  -3  -1   0    0.00    0.40
  -3  -1   0    0.70    0.80
   3   1   0   -0.20    0.40
  -3   1   0    0.20    0.40
   3   1   0   -0.30    0.80
   5  -1   0  112.29    3.00
   5  -1   0  107.49    4.20
  -5  -1   0  110.39    2.80
  -5  -1   0  112.89    4.10
   5   1   0  110.89    2.90
   5   1   0  111.99    4.20
  -5   1   0  110.59    2.90
  -7  -1   0   14.60    1.20
   7  -1   0   11.30    2.00
   7  -1   0   13.80    1.40
   7   1   0   11.40    1.20
   7   1   0   15.10    2.30
  -7   1   0   13.90    1.20
  -9  -1   0   39.20    2.00
   9  -1   0   39.20    2.10
   9  -1   0   32.90    3.90
   9   1   0   37.10    1.90
  -9   1   0   36.80    2.00
   9   1   0   35.00    3.70
  11  -1   0    9.60    1.50
 -11  -1   0   11.00    1.40
  11  -1   0   11.20    2.90
  11  -1   0   10.00    2.80
  11   1   0    9.10    1.40
  11   1   0    9.90    3.00
 -11   1   0    9.00    1.50
  13  -1   0   19.40    2.10
 -13  -1   0   23.50    2.50
  13  -1   0   14.00    3.80
  13   1   0   24.50    2.40
  13   1   0   11.20    4.20
  15  -1   0   -1.40    1.90
  15  -1   0   -9.80    4.40
  15   1   0    5.40    4.80
  15   1   0   -3.10    1.50
   0   2   0 8575.74  171.68
   0   2   0 8168.18  172.08
  -2  -2   0  447.26   10.00
  -2  -2   0  452.45    9.50
   2  -2   0  447.26    9.60
   2  -2   0  456.35   10.20
   2   2   0  458.35    9.60
   2   2   0  448.96   10.00
   4  -2   0  264.37    7.20
   4  -2   0  279.97    6.00
  -4  -2   0  248.28    8.50
  -4  -2   0  266.17    5.90
   4   2   0  246.48    6.10
  -4   2   0  273.57    6.00
   4   2   0  258.77    7.00
   6  -2   0  328.97    7.50
   6  -2   0  328.27    9.30
  -6  -2   0  332.27    7.30
  -6  -2   0  320.57    8.90
   6   2   0  320.07    9.00
  -6   2   0  326.57    7.50
   6   2   0  329.57    7.30
   8  -2   0   -1.20    1.80
  -8  -2   0   -0.10    0.90
   8  -2   0   -0.10    0.90
   8   2   0   -2.40    0.70
  -8   2   0   -0.50    0.80
   8   2   0   -0.50    1.60
 -10  -2   0  220.88    5.60
  10  -2   0  213.78    8.50
  10  -2   0  225.78    5.90
  10  -2   0  230.28    8.80
  10   2   0  210.68    8.40
  10   2   0  220.68    5.60
  12  -2   0   61.09    6.10
  12  -2   0   59.99    3.20
 -12  -2   0   62.89    2.90
  12  -2   0   45.70    5.50
  12   2   0   62.09    2.70
  12   2   0   71.39    6.00
  14  -2   0    2.30    4.30
  14  -2   0    6.90    1.90
 -14  -2   0    8.30    1.80
  14   2   0    9.20    4.40
  14   2   0    6.70    1.70
  16  -2   0   -2.40    5.30
  16   2   0   -3.60    6.00
   1  -3   0  283.67    6.70
   1  -3   0  286.37    6.40
  -1  -3   0  283.77    6.40
  -1  -3   0  289.47    6.50
   1   3   0  270.17    6.40
  -1   3   0  282.87    6.70
   1   3   0  288.77    6.50
  -3  -3   0   -0.20    0.50
   3  -3   0    0.30    0.90
  -3  -3   0    1.30    0.80
   3  -3   0    0.30    0.60
   3   3   0    2.10    1.00
   3   3   0    0.10    0.50
   5  -3   0   62.89    3.20
  -5  -3   0   64.79    2.10
   5  -3   0   59.89    2.20
  -5  -3   0   65.79    3.10
   5   3   0   62.89    2.10
   5   3   0   63.39    3.10
   7  -3   0  124.39    5.30
   7  -3   0  127.99    5.50
   7  -3   0  123.59    3.70
  -7  -3   0  128.49    5.10
   7   3   0  128.49    5.20
   7   3   0  125.09    3.50
  -9  -3   0   55.99    2.50
   9  -3   0   58.19    4.60
   9  -3   0   58.79    2.70
   9  -3   0   58.59    4.50
   9   3   0   63.09    4.60
   9   3   0   60.29    2.50
 -11  -3   0   38.50    2.50
  11  -3   0   36.20    4.60
  11  -3   0   36.70    2.70
  11  -3   0   33.40    4.10
  11   3   0   47.70    5.20
  11   3   0   33.10    2.20
  13  -3   0   30.90    4.80
  13  -3   0   31.90    3.10
 -13  -3   0   28.10    2.80
  13   3   0   36.60    2.50
  13   3   0   26.20    4.70
  15  -3   0    1.00    4.90
  15  -3   0   11.80    2.50
  15   3   0   12.60    1.90
  15   3   0   10.50    5.00
   0  -4   0  825.52   17.70
   0  -4   0  824.02   17.60
   0   4   0  823.32   17.60
   0   4   0  830.22   17.50
   2  -4   0   40.20    2.10
   2  -4   0   35.40    1.70
  -2  -4   0   38.90    2.00
  -2  -4   0   37.80    1.70
   2   4   0   38.60    1.70
  -2   4   0   36.90    2.10
  -4  -4   0   71.89    2.90
   4  -4   0   69.09    3.20
   4  -4   0   69.69    2.50
   4   4   0   71.09    3.20
   4   4   0   69.69    2.30
  -6  -4   0  436.96   11.30
  -6  -4   0  438.76    9.80
   6  -4   0  440.36   10.00
   6  -4   0  424.56   11.60
   6   4   0  436.36    9.80
   6   4   0  436.76   11.30
  -8  -4   0   76.59    4.70
  -8  -4   0   80.89    2.90
   8  -4   0   80.79    4.90
   8  -4   0   73.19    4.40
   8  -4   0   83.09    3.20
   8   4   0   77.99    2.80
   8   4   0   73.09    4.60
  10  -4   0  227.18    6.40
  10  -4   0  228.18    9.30
 -10  -4   0  235.68    6.10
  10  -4   0  226.28    8.80
  10   4   0  239.68    9.00
  10   4   0  236.38    6.00
  12  -4   0   64.69    3.60
  12  -4   0   73.59    6.40
 -12  -4   0   62.79    3.30
  12  -4   0   65.79    6.00
  12   4   0   60.59    3.00
  12   4   0   79.49    6.40
 -14  -4   0    1.10    2.10
  14  -4   0    6.90    2.30
  14  -4   0   -1.80    4.20
  14  -4   0    6.20    2.60
  14   4   0    5.70    1.70
  14   4   0    5.80    4.20
  16  -4   0   15.20    6.40
  16   4   0   27.50    7.80
  -1  -5   0    4.10    1.00
  -1  -5   0    2.50    0.80
   1  -5   0    2.50    0.90
   1  -5   0    3.20    1.00
  -1   5   0    1.80    1.00
   1   5   0    3.20    0.90
   3  -5   0  190.28    5.70
  -3  -5   0  193.38    5.00
  -3  -5   0  193.88    5.40
   3  -5   0  188.58    5.00
  -3   5   0  201.98    5.90
   3   5   0  197.58    5.00
   3   5   0  193.48    5.50
  -5  -5   0   13.60    1.80
   5  -5   0   14.00    1.90
  -5  -5   0   15.30    1.50
   5  -5   0   13.90    1.50
   5   5   0   11.60    1.30
   5   5   0   13.10    1.90
   7  -5   0   67.09    4.20
  -7  -5   0   69.19    2.80
   7  -5   0   66.79    2.90
  -7  -5   0   71.99    4.20
   7   5   0   64.89    4.30
   7   5   0   68.29    2.70
   9  -5   0  156.18    7.40
   9  -5   0  161.38    7.10
  -9  -5   0  151.08    4.70
   9  -5   0  151.38    4.90
   9   5   0  145.29    4.50
   9   5   0  152.18    6.80
  11  -5   0   54.09    5.40
 -11  -5   0   54.39    3.10
  11  -5   0   50.09    6.00
  11  -5   0   58.49    3.50
  11   5   0   52.99    5.50
  11   5   0   54.29    2.90
  13  -5   0   48.30    5.90
  13  -5   0   38.10    4.20
  13  -5   0   40.10    3.80
 -13  -5   0   40.50    3.40
  13   5   0   42.40    3.00
  13   5   0   38.50    5.70
  15  -5   0  -12.80    5.00
  15  -5   0    6.80    2.80
  15   5   0  -10.70    5.60
   0  -6   0   87.99    3.30
   0  -6   0   89.99    3.10
   0   6   0   86.79    3.00
   0   6   0   88.39    3.20
  -2  -6   0   94.99    3.10
  -2  -6   0   96.09    3.40
   2  -6   0   92.39    3.70
   2  -6   0   95.29    3.20
   2   6   0   95.59    3.50
  -2   6   0   92.99    3.70
   2   6   0   91.19    3.20
   4  -6   0    1.00    0.80
   4  -6   0    0.30    1.20
   4  -6   0    1.20    0.90
  -4  -6   0    1.20    1.10
  -4  -6   0    0.40    0.90
   4   6   0    0.90    1.30
   4   6   0   -0.40    0.80
   6  -6   0   88.79    4.50
  -6  -6   0   91.69    3.40
   6  -6   0   88.69    3.40
   6  -6   0   89.09    3.50
  -6  -6   0   94.19    4.30
   6   6   0   87.29    3.20
   6   6   0   85.89    4.40
   8  -6   0  168.78    7.30
  -8  -6   0  168.58    6.80
   8  -6   0  168.68    5.40
   8  -6   0  169.48    5.20
   8  -6   0  170.18    7.20
  -8  -6   0  166.18    5.10
   8   6   0  167.38    4.90
   8   6   0  169.48    6.90
  10  -6   0   25.00    2.60
  10  -6   0   31.10    4.40
 -10  -6   0   26.40    2.80
 -10  -6   0   30.30    4.10
  10  -6   0   21.40    2.30
  10  -6   0   28.90    4.20
  10   6   0   22.60    2.40
  10   6   0   22.20    3.70
  12  -6   0   38.80    3.70
  12  -6   0   37.50    5.20
  12  -6   0   40.10    4.20
 -12  -6   0   35.80    3.40
  12   6   0   37.80    2.90
  12   6   0   41.50    5.20
  14  -6   0   -1.50    2.60
  14  -6   0    4.20    4.80
  14  -6   0   -0.80    3.40
  14   6   0    2.90    5.10
  14   6   0    3.40    2.00
  -1  -7   0   11.80    1.60
   1  -7   0   10.80    1.40
   1  -7   0   10.10    1.70
  -1  -7   0   13.80    1.50
  -1   7   0    9.90    1.50
   1   7   0   10.40    1.50
   1   7   0    7.90    1.20
   3  -7   0  142.99    4.40
  -3  -7   0  146.79    4.80
   3  -7   0  145.29    5.20
  -3  -7   0  145.99    4.40
   3   7   0  142.49    4.40
   3   7   0  144.59    4.80
  -3   7   0  142.59    5.10
  -5  -7   0   85.99    4.00
   5  -7   0   74.69    3.20
  -5  -7   0   81.39    3.30
   5  -7   0   80.59    4.40
   5  -7   0   80.19    3.30
   5   7   0   78.59    3.20
   5   7   0   77.19    3.90
   7  -7   0   95.69    3.80
  -7  -7   0   89.79    3.70
   7  -7   0   92.09    5.50
   7  -7   0  100.09    4.80
  -7  -7   0   91.39    5.70
   7   7   0  100.69    5.10
   7   7   0   92.19    3.60
  -9  -7   0   68.29    5.40
   9  -7   0   64.89    5.50
   9  -7   0   65.09    3.80
   9  -7   0   63.79    3.60
   9  -7   0   76.29    5.50
  -9  -7   0   61.19    5.50
   9   7   0   66.69    3.20
   9   7   0   60.69    5.20
  11  -7   0    3.30    2.50
 -11  -7   0    2.10    2.20
  11  -7   0   -1.00    3.40
  11  -7   0    4.10    4.10
  11  -7   0    3.70    2.10
  11   7   0   -1.30    1.70
  11   7   0    4.70    3.20
  13  -7   0    9.20    4.90
 -13  -7   0    8.20    2.80
  13  -7   0    8.70    3.40
  13  -7   0    7.20    2.70
  13   7   0   10.70    2.30
  13   7   0   10.90    4.80
  15  -7   0   -4.30    5.70
  15  -7   0   -2.00    3.50
  15   7   0    6.00    6.70
   0  -8   0   -1.10    1.00
   0  -8   0    0.50    1.60
   0   8   0    0.10    1.20
   2  -8   0  125.49    5.70
  -2  -8   0  135.29    4.30
   2  -8   0  136.29    4.40
  -2  -8   0  131.39    4.50
  -2   8   0  139.39    5.00
   2   8   0  132.69    4.40
   2   8   0  130.89    4.60
  -4  -8   0    8.30    1.80
   4  -8   0    6.30    1.50
  -4  -8   0    7.50    1.50
   4  -8   0    7.00    2.00
   4  -8   0    6.40    1.50
  -4   8   0    4.30    1.80
   4   8   0    5.50    1.40
   4   8   0    5.30    1.70
   6  -8   0   24.80    2.40
   6  -8   0   27.10    3.30
  -6  -8   0   21.80    2.20
  -6  -8   0   22.70    2.80
   6  -8   0   17.60    2.20
   6   8   0   22.50    2.80
   6   8   0   22.10    2.40
   8  -8   0   20.60    2.50
  -8  -8   0   20.60    3.20
  -8  -8   0   14.60    2.20
   8  -8   0   18.60    3.60
   8  -8   0   19.70    2.40
   8   8   0   21.00    2.20
   8   8   0   20.40    3.30
 -10  -8   0   39.40    4.80
  10  -8   0   41.50    5.40
 -10  -8   0   38.50    3.80
  10  -8   0   38.70    4.20
  10  -8   0   36.50    3.20
  10  -8   0   29.50    5.10
  10   8   0   39.30    4.70
  10   8   0   40.60    3.20
 -12  -8   0   -1.60    2.70
  12  -8   0    1.50    2.40
  12  -8   0   -7.50    3.00
  12   8   0    0.10    2.10
  12   8   0   -4.80    4.70
  14  -8   0    0.30    5.90
  14  -8   0    1.90    3.20
  14  -8   0   -3.20    4.90
  14   8   0   -6.80    6.00
  14   8   0   -0.70    2.60
   1  -9   0  129.69    4.60
   1  -9   0  134.69    5.20
  -1  -9   0  128.99    4.90
  -1  -9   0  129.99    4.50
  -1   9   0  129.09    4.90
   1   9   0  128.19    4.80
   3  -9   0  531.45   12.70
  -3  -9   0  539.15   12.60
  -3  -9   0  533.45   12.90
   3  -9   0  516.25   13.50
  -3   9   0  525.15   13.50
   3   9   0  510.55   12.90
   3   9   0  515.05   12.50
   5  -9   0   33.90    2.80
  -5  -9   0   34.60    3.00
  -5  -9   0   36.80    3.50
   5  -9   0   31.10    2.70
   5  -9   0   33.80    3.80
   5   9   0   36.50    3.60
   5   9   0   32.90    2.70
  -7  -9   0  213.58    7.80
   7  -9   0  204.38    8.60
   7  -9   0  222.48    6.80
  -7  -9   0  214.88    6.70
   7   9   0  214.78    7.80
   7   9   0  214.68    6.50
   9  -9   0   18.90    2.90
  -9  -9   0   24.90    2.80
   9  -9   0   26.30    4.40
   9  -9   0   30.10    4.90
   9  -9   0   24.50    2.80
  -9  -9   0   20.50    4.00
   9   9   0   26.00    3.90
   9   9   0   23.00    2.60
  11  -9   0   -2.30    3.10
  11  -9   0    4.90    3.90
  11  -9   0    3.10    2.60
 -11  -9   0    3.40    2.80
  11   9   0    1.00    2.10
  11   9   0    5.00    3.90
  13  -9   0   14.20    6.10
  13  -9   0    5.80    4.50
  13  -9   0   11.00    3.20
  13   9   0    7.70    2.80
  13   9   0   15.70    5.70
   0 -10   0   51.69    3.80
   0 -10   0   50.59    3.20
   0  10   0   49.20    3.50
   2 -10   0  206.48    7.30
   2 -10   0  213.68    6.50
  -2 -10   0  213.58    6.40
  -2 -10   0  203.48    6.60
  -2  10   0  205.78    7.00
   2  10   0  201.48    6.60
  -4 -10   0    1.90    1.80
  -4 -10   0    4.70    1.90
   4 -10   0    0.60    2.50
   4 -10   0    2.40    1.40
   4 -10   0    1.60    1.50
   4  10   0    3.10    1.90
  -4  10   0    1.20    1.90
   4  10   0    1.60    1.60
   6 -10   0    4.50    2.00
   6 -10   0    3.00    1.70
  -6 -10   0    5.70    2.40
  -6 -10   0    3.80    2.00
   6 -10   0    0.60    2.90
   6  10   0    2.00    1.70
   6  10   0    3.70    2.30
  -8 -10   0   24.40    2.90
   8 -10   0   28.20    2.90
   8 -10   0   40.10    4.20
  -8 -10   0   28.10    4.10
   8 -10   0   29.60    4.60
   8  10   0   28.30    3.80
   8  10   0   33.70    3.40
 -10 -10   0   13.00    4.70
 -10 -10   0   10.50    3.30
  10 -10   0    3.70    4.60
  10 -10   0   16.90    3.40
  10 -10   0   14.70    2.70
  10 -10   0   12.00    4.40
  10  10   0    5.30    3.60
  10  10   0   12.10    2.60
 -12 -10   0    2.40    3.80
  12 -10   0   -3.40    5.30
  12 -10   0   -1.80    4.30
  12 -10   0    1.90    3.10
  12  10   0    2.20    2.70
  12  10   0   -3.10    4.70
  -1 -11   0    5.40    2.10
   1 -11   0    3.20    1.80
  -1 -11   0    5.80    1.70
   1 -11   0    5.80    2.50
   1  11   0    7.10    2.20
  -1  11   0    3.80    2.00
  -3 -11   0  299.57    8.60
   3 -11   0  297.97    9.70
  -3 -11   0  292.77    8.60
   3 -11   0  296.17    8.50
  -3  11   0  291.17    9.40
   3  11   0  283.57    8.60
  -5 -11   0    2.10    2.30
   5 -11   0    0.10    3.00
   5 -11   0    4.10    2.00
   5 -11   0    2.40    1.80
  -5 -11   0    0.20    2.20
   5  11   0    3.60    2.20
   5  11   0    1.60    1.90
   7 -11   0   11.60    4.00
  -7 -11   0   10.90    2.80
   7 -11   0    9.10    2.70
   7 -11   0    6.40    2.20
  -7 -11   0    5.80    3.00
   7  11   0    7.00    2.90
   7  11   0    6.50    2.20
   9 -11   0   -0.40    3.70
   9 -11   0   -4.30    2.10
  -9 -11   0   -2.20    2.90
   9 -11   0   -1.60    3.00
  -9 -11   0   -3.40    3.80
   9 -11   0   -4.70    4.80
   9  11   0    2.30    3.40
   9  11   0    1.60    2.30
  11 -11   0   20.40    5.90
  11 -11   0   12.40    3.40
 -11 -11   0    9.70    4.00
  11  11   0   11.30    3.10
  11  11   0    7.20    4.40
  13 -11   0   15.60    7.20
  13 -11   0    9.50    4.30
  13  11   0    3.70    6.40
   0 -12   0    1.80    1.70
   0 -12   0   -2.70    2.30
   0  12   0    0.00    2.00
   2 -12   0   93.09    4.90
  -2 -12   0  104.29    5.20
   2 -12   0   87.49    6.30
  -2 -12   0  107.69    5.00
  -2  12   0  102.09    5.40
   2  12   0   99.49    4.90
   4 -12   0    6.30    2.00
  -4 -12   0    8.00    2.70
   4 -12   0    9.40    2.10
   4 -12   0    3.10    3.10
  -4 -12   0    9.10    2.70
   4  12   0    6.10    2.50
  -6 -12   0   -3.20    2.60
   6 -12   0   -5.30    3.70
  -6 -12   0   -1.50    2.80
   6 -12   0   -1.60    1.80
   6 -12   0   -2.90    2.50
   6  12   0    0.10    2.50
   6  12   0    1.80    2.30
   8 -12   0    7.80    2.60
  -8 -12   0    5.80    4.20
  -8 -12   0    7.30    3.60
   8 -12   0    4.60    4.80
   8  12   0    3.00    3.70
   8  12   0    6.80    2.80
  10 -12   0    3.20    3.10
 -10 -12   0    2.10    4.20
 -10 -12   0    2.60    5.60
  10 -12   0   -7.20    5.00
  10  12   0    4.30    4.50
  12 -12   0  -13.20    6.20
  12 -12   0   -0.80    3.90
  12  12   0    5.90    6.20
  -1 -13   0   12.20    2.50
   1 -13   0   13.40    2.40
   1 -13   0   14.30    3.80
  -1 -13   0    9.90    2.80
   1  13   0   14.40    2.80
  -1  13   0   11.90    2.90
  -3 -13   0   18.90    3.20
  -3 -13   0   18.20    3.10
   3 -13   0    7.80    2.40
   3 -13   0   18.00    3.90
  -3  13   0   19.30    3.30
   3  13   0   15.60    2.90
  -5 -13   0   48.70    5.90
   5 -13   0   52.79    4.30
   5 -13   0   62.59    7.30
  -5 -13   0   47.00    4.40
   5  13   0   42.80    4.90
  -7 -13   0   -2.80    3.60
   7 -13   0   -1.30    5.00
  -7 -13   0    3.50    3.80
   7 -13   0    3.60    2.60
   7  13   0    2.60    3.20
  -9 -13   0   13.80    5.30
  -9 -13   0    8.00    5.60
   9 -13   0    8.20    4.80
   9 -13   0   11.80    3.20
   9  13   0   12.40    4.50
  11 -13   0    7.60    4.00
  11 -13   0   10.10    6.30
  11  13   0    6.80    6.70
   0 -14   0   15.50    3.70
   0  14   0   16.70    3.20
   2 -14   0    0.90    3.60
  -2 -14   0    8.00    3.30
   2  14   0    9.30    3.00
  -2  14   0    7.20    3.20
   4 -14   0    9.30    5.00
   4 -14   0    9.80    2.80
   4  14   0    8.70    3.10
   6 -14   0    2.40    5.50
  -6 -14   0    9.70    3.90
   6 -14   0   -2.30    2.70
   6  14   0   -0.40    3.30
  -8 -14   0   15.40    5.60
   8 -14   0    1.40    3.30
   8  14   0    2.60    4.10
  10 -14   0   11.40    6.80
  10 -14   0   -1.60    4.00
  10  14   0   -1.30    5.70
  -1 -15   0    2.20    3.60
   1 -15   0   -0.90    4.10
  -1  15   0   -0.30    3.20
   1  15   0    0.00    2.80
   3 -15   0    3.90    5.40
   3 -15   0    4.00    2.40
  -3 -15   0   -2.40    3.50
   3  15   0   -2.50    3.00
   5 -15   0   11.20    3.00
   5 -15   0    3.50    6.40
  -5 -15   0    7.50    4.00
   5  15   0    0.80    3.50
   7 -15   0   -9.20    7.40
   7 -15   0    2.50    3.20
   7  15   0    1.70    4.20
   9 -15   0    9.60    4.40
   9 -15   0    5.40    6.80
   0 -16   0   -3.90    4.70
   0  16   0    8.30    3.70
   2 -16   0    5.50    5.50
   2 -16   0   10.30    3.00
  -2 -16   0   14.30    6.90
   2  16   0    5.70    3.50
   4 -16   0    8.80    6.70
   4 -16   0   -4.10    3.00
   4  16   0   -2.00    4.00
   6 -16   0    3.60    3.50
   1 -17   0    3.70    3.30
   3 -17   0   -1.10    3.40
   5 -17   0   -2.40    3.80
  16   0  -1    4.20    5.50
  14   0  -1   -0.60    1.80
  14   0  -1    0.30    3.70
 -14   0   1    0.00    1.80
  12   0  -1   -0.90    2.90
  12   0  -1    0.40    1.40
  12   0  -1    1.60    2.90
 -12   0   1   -0.40    1.40
  10   0  -1    2.40    2.10
 -10   0   1    1.40    1.20
  10   0  -1   -0.30    1.20
  -8   0   1    0.70    0.90
   8   0  -1    1.40    1.60
   8   0  -1    0.20    0.90
   6   0  -1   -0.70    0.70
   6   0  -1    1.80    1.40
  -6   0   1    0.20    0.60
  -4   0   1    0.20    0.50
   4   0  -1    0.20    1.10
  -2   0   1   -0.10    0.20
   2   0  -1    0.00    0.30
   2   0  -1   -0.10    0.30
  -2   0  -1   -0.40    0.50
   2   0   1   -0.10    0.10
   2   0   1   -0.10    0.60
  -4   0  -1   -0.10    0.40
  -4   0  -1   -1.30    1.10
   4   0   1    0.90    1.20
   4   0   1   -0.80    0.40
  -6   0  -1    0.00    0.50
   6   0   1    1.10    1.30
   6   0   1    0.20    0.50
  -8   0  -1    1.00    0.70
   8   0   1    0.90    1.70
   8   0   1    0.60    0.70
 -10   0  -1    0.70    0.90
  10   0   1    0.30    0.90
  10   0   1   -0.90    2.00
  12   0   1   -5.40    4.70
  12   0   1   -0.50    1.10
  14   0   1   -0.70    3.70
  14   0   1    1.80    1.30
  16   0   1   10.90    6.10
  15  -1  -1   22.50    2.70
  15  -1  -1   16.70    5.20
  15   1  -1   21.30    2.40
  15   1  -1   25.50    5.30
 -13  -1   1  280.37    7.30
  13  -1  -1  265.47   11.20
  13  -1  -1  282.37    7.30
  13   1  -1  269.37    7.10
 -13   1   1  276.87    7.40
  13   1  -1  273.17   11.30
  13   1  -1  250.87   10.90
 -11  -1   1  128.79    4.20
  11  -1  -1  135.79    4.30
  11  -1  -1  129.99    6.70
  11  -1  -1  120.59    6.90
 -11   1   1  134.49    4.30
  11   1  -1  134.09    4.20
  11   1  -1  128.79    7.10
  -9  -1   1    7.80    1.30
   9  -1  -1    4.70    2.10
   9  -1  -1    5.50    2.00
   9  -1  -1    6.60    1.30
   9   1  -1    5.80    2.30
  -9   1   1    7.30    1.20
   9   1  -1    5.90    1.20
  -7  -1   1    9.30    1.30
   7  -1  -1    7.20    1.90
   7  -1  -1   10.30    1.80
   7  -1  -1   10.80    1.10
  -7   1   1    9.90    1.10
   7   1  -1   12.00    1.20
   7   1  -1   11.80    2.00
   5  -1  -1  327.17    7.50
  -5  -1   1  331.17    7.40
   5  -1  -1  329.87    8.80
  -5   1   1  328.67    7.40
   5   1  -1  338.27    8.80
   5   1  -1  335.47    7.40
   3  -1  -1 1344.07   28.00
   3  -1  -1 1270.67   27.20
  -3  -1   1 1339.27   27.10
  -3   1   1 1307.47   27.10
   3   1  -1 1340.97   27.10
   3  -1   1  254.47    6.50
  -3  -1  -1  246.58    5.20
   3  -1   1  245.98    5.30
  -3  -1  -1  252.37    6.40
  -3   1  -1  240.58    6.40
   3   1   1  246.88    5.20
   3   1   1  240.98    6.30
  -5  -1  -1  121.39    4.40
   5  -1   1  121.19    4.60
  -5  -1  -1  121.79    2.90
   5  -1   1  123.39    3.00
   5   1   1  124.99    4.50
   5   1   1  120.29    2.90
  -5   1  -1  120.49    3.00
  -7  -1  -1  630.44   12.90
   7  -1   1  627.44   15.70
   7  -1   1  629.94   13.10
  -7  -1  -1  635.94   15.50
   7   1   1  633.04   15.60
  -7   1  -1  618.24   13.10
   7   1   1  521.45   13.50
   9  -1   1   52.19    4.30
  -9  -1  -1   55.89    2.10
   9  -1   1   53.99    2.20
   9   1   1   58.09    2.10
   9   1   1   48.90    4.00
 -11  -1  -1   17.10    1.70
  11  -1   1   18.90    1.90
  11  -1   1   21.20    3.60
  11   1   1   16.30    3.40
  11   1   1   19.20    1.60
  13  -1   1   27.30    2.30
  13  -1   1   22.10    4.40
  13   1   1   29.50    4.70
  13   1   1   29.50    1.90
  15  -1   1   39.20    5.90
  15  -1   1   35.50    2.50
  15   1   1   38.50    6.20
  16  -2  -1   10.00    3.30
  16  -2  -1   12.30    5.70
  16   2  -1    7.30    6.00
  14  -2  -1    0.30    1.90
 -14  -2   1    4.10    2.00
  14  -2  -1   -1.30    3.80
  14   2  -1    4.30    1.80
  14   2  -1    7.00    4.30
  12  -2  -1   -0.50    3.30
  12  -2  -1   -5.30    4.80
  12  -2  -1    0.60    1.50
 -12  -2   1    2.00    1.60
  12   2  -1   -4.50    2.60
  12   2  -1    2.70    1.40
 -10  -2   1    8.40    1.40
  10  -2  -1    7.30    1.50
  10  -2  -1    5.90    2.40
  10  -2  -1    7.80    2.60
 -10   2   1    9.70    1.50
  10   2  -1    8.80    1.40
  10   2  -1    4.80    2.50
   8  -2  -1    1.10    1.60
   8  -2  -1    0.90    1.00
   8  -2  -1    2.20    1.70
  -8  -2   1    0.80    0.90
   8   2  -1    0.80    0.90
  -8   2   1    0.80    0.90
   8   2  -1   -0.60    1.60
  -6  -2   1 1113.79   23.00
   6  -2  -1 1090.59   23.10
   6  -2  -1 1093.09   25.00
   6   2  -1 1102.09   23.00
  -6   2   1 1119.09   23.20
   6   2  -1 1082.99   24.60
   4  -2  -1   15.80    1.80
  -4  -2   1   16.10    1.20
  -4  -2   1   16.60    1.60
   4  -2  -1   17.70    1.30
   4   2  -1   14.00    1.70
  -4   2   1   16.90    1.20
   4   2  -1   14.60    1.10
   2  -2  -1 1379.36   29.20
  -2  -2   1 1356.96   28.50
  -2  -2   1 1401.66   28.70
  -2   2   1 1398.86   28.60
   2   2  -1 1375.36   28.60
   2   2  -1 1405.76   28.70
   0  -2   1  471.35    9.80
   0   2   1  459.15   10.30
   0   2  -1  474.95   10.00
   0   2  -1  473.85    9.80
  -2  -2  -1 6454.05  132.59
  -2  -2  -1 6543.85  135.19
   2  -2   1 6418.06  133.09
   2   2   1 6539.65  132.69
  -4  -2  -1  775.12   15.70
   4  -2   1  732.83   17.20
  -4  -2  -1  776.42   17.10
   4   2   1  729.73   17.10
   4   2   1  770.92   15.70
   6  -2   1  275.17    6.00
   6  -2   1  253.47    7.80
  -6  -2  -1  272.37    7.70
  -6  -2  -1  267.67    5.80
   6   2   1  249.28    7.70
   6   2   1  224.98    5.90
  -8  -2  -1    1.70    1.60
  -8  -2  -1    2.00    0.80
   8  -2   1    1.30    1.80
   8  -2   1    1.90    0.90
   8   2   1    1.60    0.70
   8   2   1    2.80    1.90
 -10  -2  -1   24.60    1.70
  10  -2   1   27.60    3.80
  10  -2   1   25.50    2.10
  10   2   1   24.70    1.60
  10   2   1   27.50    3.80
  12  -2   1    7.90    3.10
  12  -2   1    9.10    1.60
  12  -2   1   14.20    3.70
 -12  -2  -1   10.10    1.40
  12   2   1    8.20    5.30
  12   2   1    8.90    1.20
  14  -2   1    4.20    1.90
  14  -2   1    2.20    1.60
  14   2   1   -1.40    4.70
  16  -2   1   10.10    5.70
  16   2   1   12.20    5.70
  15  -3  -1   -5.20    4.50
  15  -3  -1    4.70    2.50
  15   3  -1    1.40    2.00
  15   3  -1    5.60    5.30
  13  -3  -1  152.88    8.80
  13  -3  -1  154.38    5.40
 -13  -3   1  148.49    5.20
  13   3  -1  153.28    8.70
  13   3  -1  150.78    4.90
  11  -3  -1   54.09    3.20
  11  -3  -1   50.29    5.00
  11  -3  -1   56.79    5.50
 -11  -3   1   63.09    3.10
  11   3  -1   57.29    2.90
  11   3  -1   59.19    5.30
   9  -3  -1    1.00    2.10
   9  -3  -1    0.30    1.20
  -9  -3   1    2.10    1.20
   9  -3  -1    1.90    2.10
  -9   3   1    1.20    1.10
   9   3  -1    0.20    1.00
   9   3  -1   -0.30    1.90
   7  -3  -1  146.99    5.80
  -7  -3   1  151.68    4.10
   7  -3  -1  149.39    4.30
   7   3  -1  149.79    4.10
  -7   3   1  151.38    4.20
   7   3  -1  141.89    5.60
   5  -3  -1  143.49    5.20
   5  -3  -1  150.78    4.10
  -5  -3   1  153.28    4.90
  -5  -3   1  152.38    5.00
   5   3  -1  152.38    4.90
  -5   3   1  149.19    4.00
   5   3  -1  154.18    4.00
  -3  -3   1  590.34   13.20
   3  -3  -1  605.94   13.00
  -3  -3   1  616.74   12.80
  -3   3   1  594.64   13.80
   3   3  -1  588.54   12.80
  -1  -3   1 1329.77   27.10
  -1  -3   1 1290.27   26.80
   1  -3  -1 1342.57   27.60
   1   3  -1 1282.17   26.90
   1  -3   1  573.74   12.40
  -1  -3  -1  580.34   12.20
   1  -3   1  586.14   12.30
  -1  -3  -1  574.94   12.60
  -1   3  -1  584.34   12.30
  -1   3  -1  576.04   12.40
   1   3   1  540.25   12.70
  -3  -3  -1  738.93   16.40
  -3  -3  -1  727.63   15.40
   3  -3   1  723.03   15.60
   3  -3   1  758.62   16.50
   3   3   1  738.53   16.40
  -5  -3  -1   57.99    3.00
   5  -3   1   55.69    3.20
   5  -3   1   57.19    2.10
  -5  -3  -1   58.39    1.90
   5   3   1   56.79    1.90
   5   3   1   55.19    3.10
  -7  -3  -1   95.09    4.50
   7  -3   1   97.19    5.00
   7  -3   1   95.39    3.10
  -7  -3  -1   99.99    2.90
   7   3   1  103.09    4.90
   7   3   1  102.69    2.80
  -9  -3  -1   61.09    4.40
   9  -3   1   60.89    2.70
  -9  -3  -1   61.49    2.30
   9  -3   1   62.79    4.80
   9  -3   1   60.79    4.40
   9   3   1   58.89    2.20
   9   3   1   64.89    4.80
  11  -3   1    0.50    1.30
  11  -3   1    0.20    2.70
  11  -3   1   -2.90    2.50
  11   3   1   -1.10    0.90
  11   3   1    0.70    2.80
  13  -3   1   12.50    3.80
  13  -3   1    8.90    1.90
  13  -3   1    9.70    2.10
 -13  -3  -1   11.20    1.60
  13   3   1    9.10    1.30
  13   3   1   17.40    4.30
  15  -3   1   50.59    6.80
  15  -3   1   57.19    3.80
  15   3   1   55.59    7.30
  16  -4  -1    5.50    5.90
  16  -4  -1   18.30    4.00
  16   4  -1   16.30    6.70
  14  -4  -1   14.40    4.40
 -14  -4   1    7.60    2.50
  14  -4  -1   10.60    2.50
  14   4  -1    6.10    4.40
  14   4  -1   11.40    2.10
 -12  -4   1    2.10    1.70
  12  -4  -1    2.70    3.40
  12  -4  -1   -1.80    2.90
  12  -4  -1    1.10    1.80
  12   4  -1    1.70    1.60
  12   4  -1    2.50    3.20
  10  -4  -1   27.50    3.80
  10  -4  -1   18.70    2.00
 -10  -4   1   20.90    2.00
  10  -4  -1   21.80    3.60
  10   4  -1   24.10    3.30
  10   4  -1   20.40    1.90
   8  -4  -1   15.00    2.60
  -8  -4   1   15.40    1.60
   8  -4  -1   13.40    1.70
   8   4  -1   15.50    2.60
   8   4  -1   14.10    1.50
  -6  -4   1  231.18    5.80
  -6  -4   1  228.88    6.90
   6  -4  -1  231.88    7.40
   6  -4  -1  237.98    6.00
   6   4  -1  226.68    7.00
   6   4  -1  230.68    5.80
  -4  -4   1  550.74   11.90
  -4  -4   1  533.45   12.50
   4  -4  -1  544.85   13.20
   4  -4  -1  541.55   12.10
  -4   4   1  544.05   13.20
   4   4  -1  552.54   12.00
   4   4  -1  539.25   12.50
   2  -4  -1   97.79    3.50
  -2  -4   1   96.09    2.80
  -2  -4   1   91.99    3.20
   2  -4  -1   97.29    2.90
   2   4  -1   99.69    2.90
   2   4  -1   98.39    2.90
  -2   4   1  100.89    3.60
   0  -4   1 1663.63   33.90
   0  -4  -1 1677.73   34.50
   0  -4  -1 1631.84   34.10
   0   4  -1 1641.04   33.90
   0   4  -1 1646.34   34.00
   0   4   1 1613.34   34.60
   2  -4   1   24.70    1.80
   2  -4   1   24.30    1.40
  -2  -4  -1   23.00    1.80
  -2  -4  -1   22.20    1.30
   2   4   1   23.90    1.40
   2   4   1   22.70    2.00
  -4  -4  -1  125.19    3.40
   4  -4   1  127.79    4.40
   4  -4   1  121.79    3.50
  -4  -4  -1  124.69    4.20
   4  -4   1  126.69    3.50
   4   4   1  123.59    3.30
   4   4   1  120.69    4.40
   6  -4   1   44.50    2.10
   6  -4   1   47.70    2.10
   6  -4   1   49.10    3.20
  -6  -4  -1   43.50    3.10
   6  -4   1   42.50    3.30
  -6  -4  -1   46.50    2.20
   6   4   1   42.70    3.30
   6   4   1   44.50    1.80
  -8  -4  -1   82.19    2.90
   8  -4   1   86.39    4.60
   8  -4   1   83.09    5.10
   8  -4   1   84.49    3.10
  -8  -4  -1   84.29    4.80
   8   4   1   92.19    5.00
   8   4   1   85.19    2.80
  10  -4   1   33.40    2.60
  10  -4   1   31.50    3.80
  10  -4   1   34.20    2.60
 -10  -4  -1   31.60    4.00
 -10  -4  -1   29.80    2.20
  10  -4   1   40.60    4.80
  10   4   1   40.90    4.50
  10   4   1   38.20    2.10
  12  -4   1   37.70    4.90
  12  -4   1   45.90    3.30
  12  -4   1   45.50    3.10
  12  -4   1   33.30    4.20
 -12  -4  -1   43.40    2.70
  12   4   1   48.10    2.40
  14  -4   1   -2.70    4.20
  14  -4   1    0.00    2.10
 -14  -4  -1    0.20    1.50
  14   4   1   -2.40    4.60
  14   4   1    2.50    1.40
  16  -4   1   -6.30    6.00
  16   4   1    0.30    6.70
  15  -5  -1    6.50    3.10
  15  -5  -1   -0.60    5.20
  15   5  -1   -4.30    5.60
  15   5  -1    4.70    2.30
  13  -5  -1   45.90    4.00
  13  -5  -1   65.49    6.90
  13   5  -1   53.09    6.60
  13   5  -1   42.90    3.40
 -11  -5   1   47.40    3.30
  11  -5  -1   45.50    3.40
  11  -5  -1   43.20    5.30
  11  -5  -1   47.00    5.50
  11   5  -1   51.59    5.40
  11   5  -1   43.50    2.90
   9  -5  -1   -0.30    2.30
  -9  -5   1    1.60    1.40
   9  -5  -1   -0.60    1.40
   9  -5  -1    1.30    2.30
   9   5  -1    0.40    1.20
   9   5  -1    2.80    2.30
   7  -5  -1   81.39    3.30
  -7  -5   1   73.79    4.20
  -7  -5   1   85.29    3.20
   7  -5  -1   80.19    4.50
   7   5  -1   78.89    3.00
   7   5  -1   83.49    4.30
  -5  -5   1   21.60    1.70
  -5  -5   1   16.20    2.00
   5  -5  -1   18.10    1.70
   5  -5  -1   21.20    2.40
   5   5  -1   18.90    1.60
   5   5  -1   20.80    2.20
   3  -5  -1  751.82   16.10
  -3  -5   1  714.03   16.10
  -3  -5   1  730.03   16.00
   3  -5  -1  729.23   17.00
  -3   5   1  758.42   17.10
   3   5  -1  744.33   16.20
   3   5  -1  746.73   16.10
   1  -5  -1  439.86   10.50
   1  -5  -1  430.16    9.90
  -1  -5   1  441.86    9.90
  -1  -5   1  433.16    9.70
  -1   5   1  439.26   10.50
   1   5  -1  441.16    9.90
   1   5  -1  427.96    9.70
   1  -5   1  120.19    3.50
  -1  -5  -1  120.69    3.80
   1  -5   1  115.39    3.60
  -1  -5  -1  117.39    3.40
  -1   5  -1  112.49    4.00
  -1   5  -1  117.49    3.50
   1   5   1  120.89    3.90
  -3  -5  -1  550.64   12.80
   3  -5   1  549.05   12.90
  -3  -5  -1  546.15   12.00
   3  -5   1  532.85   12.20
   3   5   1  552.14   12.10
   3   5   1  548.65   12.90
   5  -5   1   35.60    2.00
  -5  -5  -1   36.90    1.90
   5  -5   1   38.70    2.00
  -5  -5  -1   37.30    2.70
   5  -5   1   40.50    2.80
   5   5   1   38.50    1.90
   5   5   1   34.50    3.00
   7  -5   1   48.30    3.60
   7  -5   1   43.60    2.40
   7  -5   1   46.70    2.50
  -7  -5  -1   47.00    2.30
  -7  -5  -1   39.00    4.80
   7  -5   1   46.40    3.90
   7   5   1   42.40    4.00
   7   5   1   43.80    2.10
   9  -5   1  112.19    5.90
  -9  -5  -1  119.19    3.80
   9  -5   1  119.59    4.10
   9  -5   1  109.99    6.40
   9  -5   1  122.89    4.20
  -9  -5  -1  114.79    6.20
   9   5   1  112.59    6.40
   9   5   1  117.09    3.70
  11  -5   1   14.70    3.30
  11  -5   1   11.70    4.40
  11  -5   1    8.30    2.00
 -11  -5  -1    9.10    1.70
  11  -5   1    9.50    1.80
  11   5   1    7.50    3.50
  11   5   1    9.90    1.50
  13  -5   1   27.80    4.90
  13  -5   1   21.70    2.50
 -13  -5  -1   22.00    2.20
  13  -5   1   20.10    2.90
  13   5   1   21.80    2.40
  13   5   1    8.00    4.50
  15  -5   1   38.90    6.30
  15  -5   1   43.00    4.60
  15   5   1   47.20    7.00
  14  -6  -1    1.10    3.40
  14  -6  -1    3.90    4.80
  14  -6  -1   -1.30    2.80
 -14  -6   1    3.10    3.40
  14   6  -1    3.30    2.30
  14   6  -1   -5.40    4.90
 -12  -6   1    3.80    2.30
  12  -6  -1   -3.30    3.80
  12  -6  -1   -0.30    2.00
  12   6  -1    2.40    1.80
  12   6  -1   -1.50    3.50
 -10  -6   1  310.37   11.10
  10  -6  -1  358.96   12.30
  10  -6  -1  375.26    9.50
  10  -6  -1  368.76   12.10
  10   6  -1  369.16   11.70
  10   6  -1  368.06    9.10
  -8  -6   1   48.80    2.90
   8  -6  -1   52.59    3.10
  -8  -6   1   52.79    4.20
   8  -6  -1   54.09    4.10
   8   6  -1   49.50    2.80
   8   6  -1   48.50    4.10
   6  -6  -1  136.49    5.80
   6  -6  -1  137.69    4.50
  -6  -6   1  140.89    5.80
  -6  -6   1  137.49    4.40
   6   6  -1  141.59    4.30
   6   6  -1  146.69    5.30
   4  -6  -1  466.55   12.00
  -4  -6   1  474.75   10.70
   4  -6  -1  458.15   10.80
   4   6  -1  445.26   10.70
  -4   6   1  469.05   12.00
   4   6  -1  466.75   11.10
   2  -6  -1   99.09    3.30
  -2  -6   1   97.59    3.30
  -2  -6   1   98.39    3.20
   2  -6  -1   95.19    3.90
   2   6  -1   94.59    3.20
  -2   6   1   99.09    3.90
   0  -6  -1  151.88    4.30
   0  -6   1  151.28    4.30
   0  -6   1  149.29    4.20
   0   6   1  149.09    4.80
   0   6  -1  140.89    4.20
   2  -6   1   98.19    5.30
   2  -6   1   96.39    3.20
  -2  -6  -1   90.09    3.50
  -2  -6  -1   93.09    3.10
   2   6   1   91.59    3.10
  -2   6  -1   92.39    3.50
   2   6   1   94.29    3.80
  -4  -6  -1   39.90    2.70
   4  -6   1   36.30    2.80
   4  -6   1   37.50    2.10
  -4  -6  -1   39.30    2.00
   4   6   1   35.60    2.80
   4   6   1   35.60    2.00
   6  -6   1    0.50    1.10
   6  -6   1    0.50    1.10
  -6  -6  -1    1.80    1.10
  -6  -6  -1    2.00    1.80
   6  -6   1    1.80    1.70
   6   6   1    1.30    1.70
   6   6   1    3.00    1.10
  -8  -6  -1    6.40    2.90
   8  -6   1    2.30    1.40
   8  -6   1   10.20    2.80
   8  -6   1    4.70    1.90
  -8  -6  -1    5.10    1.50
   8  -6   1    4.50    2.40
   8   6   1    5.20    1.30
   8   6   1    7.40    2.70
  10  -6   1   80.39    4.00
 -10  -6  -1   84.49    3.60
  10  -6   1   86.49    6.40
  10  -6   1   65.29    6.00
  10  -6   1   80.49    3.80
 -10  -6  -1   79.99    6.30
  10   6   1   76.79    3.30
  10   6   1   79.09    6.20
 -12  -6  -1   37.40    3.40
  12  -6   1   52.19    6.00
  12  -6   1   53.79    3.90
  12  -6   1   45.70    4.20
  12   6   1   50.09    3.00
  12   6   1   57.69    6.40
  14  -6   1    0.30    3.30
  14  -6   1   -3.70    4.90
  14  -6   1   -0.40    2.70
  14   6   1   -8.10    5.10
  15  -7  -1   28.50    4.30
  15  -7  -1   34.20    7.40
  15   7  -1   34.40    7.70
  13  -7  -1   16.20    4.90
 -13  -7   1   14.90    3.00
  13  -7  -1   15.80    3.00
  13  -7  -1   15.50    3.60
  13   7  -1   15.30    2.50
  13   7  -1   11.00    5.10
  11  -7  -1    6.90    3.70
  11  -7  -1    8.20    3.60
  11  -7  -1   11.10    2.50
 -11  -7   1   11.50    2.40
  11  -7  -1   13.50    2.80
  11   7  -1    7.70    3.60
  11   7  -1   11.60    2.00
   9  -7  -1   77.19    4.00
  -9  -7   1   79.09    5.50
   9  -7  -1   71.19    5.90
  -9  -7   1   77.79    3.90
   9  -7  -1   82.09    4.10
   9   7  -1   91.49    3.70
   9   7  -1   79.19    5.40
   7  -7  -1   16.30    2.00
   7  -7  -1   18.50    3.00
  -7  -7   1   17.50    2.60
   7  -7  -1   16.40    2.10
   7   7  -1   14.60    1.70
   7   7  -1   15.70    2.60
  -5  -7   1   59.79    3.20
   5  -7  -1   54.59    2.80
   5  -7  -1   58.19    2.90
  -5  -7   1   55.99    2.90
   5  -7  -1   52.49    6.10
   5   7  -1   55.99    3.30
   5   7  -1   56.29    2.80
  -5   7   1   61.99    3.90
   3  -7  -1   58.89    2.70
   3  -7  -1   63.09    3.60
  -3  -7   1   60.39    2.90
   3  -7  -1   61.69    2.80
  -3  -7   1   64.99    2.70
  -3   7   1   60.89    3.60
   3   7  -1   60.99    2.90
   3   7  -1   58.69    2.70
   1  -7  -1  465.65   11.00
  -1  -7   1  456.95   10.90
  -1  -7   1  473.65   10.80
   1  -7  -1  481.75   11.70
  -1   7   1  471.95   11.60
   1   7  -1  474.85   10.80
   1   7  -1  452.45   10.90
   1  -7   1   12.70    1.50
  -1  -7  -1   13.20    1.50
   1  -7   1   11.00    1.60
  -1  -7  -1   11.30    1.70
  -1   7  -1   11.70    1.50
  -1   7  -1   11.90    1.40
   1   7   1   11.60    1.80
  -3  -7  -1  162.38    5.40
  -3  -7  -1  160.68    4.70
   3  -7   1  156.38    5.40
   3  -7   1  157.68    4.70
   3   7   1  158.38    4.70
   3   7   1  159.28    5.40
  -5  -7  -1  417.86    9.90
   5  -7   1  419.96   10.20
   5  -7   1  418.56   11.50
   5  -7   1  417.26   10.20
   5   7   1  410.36   11.20
   5   7   1  418.76    9.90
   7  -7   1   23.90    2.30
   7  -7   1   30.80    3.70
   7  -7   1   21.90    3.10
  -7  -7  -1   25.20    2.50
  -7  -7  -1   26.00    3.20
   7  -7   1   24.10    2.50
   7   7   1   26.60    2.30
   7   7   1   26.60    3.40
   9  -7   1    6.80    2.00
   9  -7   1    6.60    1.70
  -9  -7  -1    6.10    1.80
   9  -7   1    8.30    3.30
  -9  -7  -1   12.70    3.30
   9  -7   1    9.40    3.20
   9   7   1   10.10    3.40
   9   7   1    9.30    1.70
 -11  -7  -1    1.60    2.10
  11  -7   1   -3.20    1.90
 -11  -7  -1    1.80    3.90
  11  -7   1   -0.40    2.30
  11  -7   1    4.90    4.00
  11  -7   1    6.40    3.60
  11   7   1   -0.20    1.50
  11   7   1   -0.50    3.40
  13  -7   1    4.20    4.80
  13  -7   1    1.60    2.60
 -13  -7  -1    1.60    2.50
  13  -7   1    4.30    3.30
  13   7   1    3.30    1.90
  13   7   1   -2.40    4.60
  15  -7   1   22.80    4.00
  15  -7   1   17.70    7.10
  15   7   1   24.30    7.50
  14  -8  -1   -1.90    3.80
  14  -8  -1    1.80    4.90
  14  -8  -1   10.40    5.50
  14   8  -1    2.90    5.70
  14   8  -1    7.50    2.80
 -12  -8   1    3.80    2.90
  12  -8  -1    6.60    2.60
  12  -8  -1   13.30    4.70
  12  -8  -1    1.90    3.30
  12   8  -1    5.20    4.20
  12   8  -1    4.60    2.10
  10  -8  -1  109.99    9.40
 -10  -8   1  100.99    5.00
  10  -8  -1  112.59    7.70
  10  -8  -1  109.69    5.00
  10  -8  -1  114.89    5.30
  10   8  -1  108.99    4.60
  10   8  -1  107.09    6.80
  -8  -8   1   65.49    3.80
   8  -8  -1   66.69    4.00
   8  -8  -1   71.39    5.80
  -8  -8   1   61.89    4.90
   8  -8  -1   63.69    3.70
   8   8  -1   65.99    3.50
   8   8  -1   68.89    4.80
  -6  -8   1   39.90    3.50
   6  -8  -1   36.60    3.80
   6  -8  -1   42.90    2.90
   6  -8  -1   41.40    3.00
  -6  -8   1   43.30    3.20
   6   8  -1   42.20    2.70
   6   8  -1   41.00    3.40
  -4  -8   1   54.99    3.00
   4  -8  -1   55.79    4.00
   4  -8  -1   60.09    3.00
   4  -8  -1   58.89    2.80
  -4  -8   1   56.29    3.10
  -4   8   1   53.49    3.90
   4   8  -1   53.59    2.90
   4   8  -1   57.29    3.10
   2  -8  -1   97.09    3.70
   2  -8  -1   92.29    4.50
  -2  -8   1  103.19    3.70
  -2  -8   1   96.09    3.60
  -2   8   1   95.59    4.30
   2   8  -1  100.79    3.70
   2   8  -1   97.49    3.60
   0  -8   1   20.10    2.00
   0  -8   1   23.00    2.30
   0  -8  -1   22.80    2.40
   0  -8  -1   19.50    2.00
   0   8  -1   19.20    2.00
   0   8   1   20.50    2.20
   0   8  -1   18.70    2.00
   2  -8   1   35.70    2.30
  -2  -8  -1   30.80    2.60
   2  -8   1   34.50    2.90
  -2  -8  -1   38.30    3.30
   2   8   1   38.80    3.10
  -2   8  -1   36.60    2.80
   4  -8   1  105.09    3.90
  -4  -8  -1  101.99    4.50
  -4  -8  -1   84.09    4.40
   4  -8   1  110.69    5.90
   4   8   1  101.49    3.80
   4   8   1  102.79    4.70
   6  -8   1    9.40    1.80
  -6  -8  -1   12.50    2.60
   6  -8   1   11.90    4.30
   6  -8   1    7.20    1.60
  -6  -8  -1    5.90    1.70
   6   8   1    9.60    1.60
   6   8   1    6.30    2.40
  -8  -8  -1    1.70    1.80
   8  -8   1    2.40    2.60
   8  -8   1    0.40    1.40
  -8  -8  -1   -0.50    2.60
   8  -8   1   -0.40    1.80
   8  -8   1   -1.50    3.10
   8   8   1    1.90    2.50
   8   8   1   -0.30    1.40
  10  -8   1    2.20    1.90
 -10  -8  -1   -0.50    1.90
  10  -8   1    1.70    2.40
 -10  -8  -1   -8.70    3.60
  10  -8   1    1.80    3.30
  10  -8   1   -0.60    3.80
  10   8   1   -0.90    1.60
  10   8   1    1.10    3.10
  12  -8   1   24.00    3.80
 -12  -8  -1   22.00    3.10
  12  -8   1   23.10    3.20
  12  -8   1   28.10    5.30
  12   8   1   19.30    2.50
  12   8   1   13.60    4.80
  14  -8   1    8.40    3.40
  14  -8   1   -1.30    5.80
  14   8   1    5.70    6.00
  13  -9  -1   20.60    6.40
  13  -9  -1   23.40    3.80
  13  -9  -1   14.20    4.70
  13   9  -1   18.20    5.60
  13   9  -1   23.70    3.20
  11  -9  -1   10.60    3.50
  11  -9  -1   12.30    5.00
 -11  -9   1   17.30    3.30
  11  -9  -1   16.70    3.10
  11   9  -1   14.20    2.70
  11   9  -1   18.60    4.20
  -9  -9   1    4.50    2.30
   9  -9  -1    1.40    3.50
   9  -9  -1    3.40    1.80
   9  -9  -1    1.10    2.40
  -9  -9   1   -0.50    3.00
   9   9  -1    3.60    1.90
   9   9  -1    2.30    2.70
   7  -9  -1    6.20    2.10
   7  -9  -1    8.20    3.10
   7  -9  -1    7.00    1.90
  -7  -9   1    7.30    2.50
  -7  -9   1    6.10    2.20
   7   9  -1    5.70    1.90
   7   9  -1    3.60    2.30
   5  -9  -1    3.20    2.40
  -5  -9   1    5.50    1.80
   5  -9  -1    2.10    1.50
   5  -9  -1    2.70    1.50
  -5  -9   1    2.80    1.60
  -5   9   1    3.70    2.30
   5   9  -1    2.40    1.70
   5   9  -1    4.00    1.50
   3  -9  -1   17.30    2.80
   3  -9  -1   15.50    1.90
   3  -9  -1   12.50    1.70
  -3  -9   1   15.00    1.80
  -3  -9   1   14.80    1.90
   3   9  -1   13.00    1.90
   3   9  -1   18.00    2.20
  -3   9   1   15.90    2.50
  -1  -9   1  117.19    4.30
   1  -9  -1  126.89    5.30
  -1  -9   1  125.99    5.10
   1  -9  -1  122.49    4.40
   1   9  -1  124.89    4.40
  -1   9   1  123.59    5.10
   1   9  -1  125.79    4.50
   1  -9   1   15.00    1.80
  -1  -9  -1   19.20    2.50
  -1  -9  -1   18.90    2.10
   1  -9   1   15.60    2.20
   1   9   1   18.80    2.30
  -1   9  -1   15.40    2.00
   3  -9   1   35.70    3.50
  -3  -9  -1   38.30    2.90
   3  -9   1   37.60    2.60
  -3  -9  -1   36.40    3.40
   3   9   1   40.30    3.50
   5  -9   1  382.76    9.90
  -5  -9  -1  381.16    9.70
   5  -9   1  372.96    9.80
   5  -9   1  382.76   11.10
  -5  -9  -1  373.56   10.60
   5   9   1  370.46    9.60
   5   9   1  382.86   10.80
   7  -9   1    1.70    2.80
   7  -9   1    1.10    1.50
  -7  -9  -1    3.60    2.50
   7  -9   1   -0.10    1.80
  -7  -9  -1    3.00    1.90
   7   9   1    1.40    1.50
   7   9   1    0.90    2.50
   9  -9   1    1.70    3.40
   9  -9   1   -0.60    1.90
  -9  -9  -1    5.10    3.50
   9  -9   1    0.00    2.30
  -9  -9  -1    1.00    2.20
   9  -9   1   -4.50    3.40
   9   9   1   -0.40    1.70
   9   9   1    1.10    3.10
 -11  -9  -1   -1.50    2.50
 -11  -9  -1    6.30    4.80
  11  -9   1   -7.30    3.70
  11  -9   1   -0.60    3.10
  11  -9   1    0.90    2.30
  11   9   1    0.70    3.90
  11   9   1    0.80    2.10
  13  -9   1   -3.40    3.60
  13  -9   1    1.60    4.40
  13  -9   1    2.40    5.70
  13   9   1    2.50    5.50
  14 -10  -1   12.90    7.50
  14 -10  -1   11.40    4.30
  14  10  -1    3.50    5.20
  14  10  -1   14.20    6.90
  12 -10  -1   15.70    5.60
 -12 -10   1    8.30    4.10
  12 -10  -1   10.00    3.50
  12  10  -1    0.30    8.60
  12  10  -1   13.00    3.20
  10 -10  -1   -1.20    4.60
 -10 -10   1    9.10    3.20
  10 -10  -1    1.30    4.40
  10 -10  -1   14.30    4.30
  10 -10  -1   10.20    3.40
  10  10  -1   10.00    2.60
  10  10  -1    6.00    3.40
  -8 -10   1   35.50    4.10
   8 -10  -1   41.90    5.40
  -8 -10   1   37.70    4.10
   8 -10  -1   38.00    4.20
   8 -10  -1   42.70    3.80
   8  10  -1   48.30    3.70
   8  10  -1   40.20    4.10
   6 -10  -1   -0.90    1.80
  -6 -10   1   -1.00    2.00
   6 -10  -1   -0.20    2.70
  -6 -10   1    0.80    2.10
   6 -10  -1    1.30    1.60
   6  10  -1   -1.30    1.50
   6  10  -1    1.00    1.90
  -4 -10   1   38.00    3.40
   4 -10  -1   37.60    2.90
   4 -10  -1   39.70    3.00
   4 -10  -1   41.40    4.50
  -4 -10   1   39.60    3.20
   4  10  -1   44.10    3.40
  -4  10   1   43.00    4.30
   4  10  -1   39.40    3.10
  -2 -10   1   25.90    2.60
   2 -10  -1   22.60    3.20
  -2 -10   1   22.30    2.30
   2 -10  -1   20.10    2.30
   2  10  -1   23.70    2.40
   2  10  -1   22.50    2.30
  -2  10   1   18.90    2.60
   0 -10  -1  217.78    7.30
   0 -10   1  220.28    6.70
   0 -10   1  218.08    6.70
   0 -10  -1  227.48    6.70
   0  10  -1  214.78    6.60
   0  10   1  221.78    7.20
   2 -10   1   25.00    2.90
  -2 -10  -1   25.20    2.70
   2 -10   1   17.20    2.10
  -2 -10  -1   22.40    2.80
  -2  10  -1   21.80    2.70
   2  10   1   20.80    2.60
  -4 -10  -1   21.60    2.50
   4 -10   1   20.60    2.30
  -4 -10  -1   19.10    2.80
   4 -10   1   13.70    3.30
   4  10   1   20.10    2.80
   6 -10   1   27.50    2.70
   6 -10   1   37.80    3.70
   6 -10   1   38.70    4.30
  -6 -10  -1   29.30    2.80
  -6 -10  -1   36.20    4.40
   6  10   1   36.10    3.20
   6  10   1   35.10    3.80
   8 -10   1   -0.20    1.80
   8 -10   1   -2.40    2.20
  -8 -10  -1    0.70    3.30
   8 -10   1    1.20    3.80
   8 -10   1   -4.40    2.90
  -8 -10  -1   -4.60    2.20
   8  10   1   -1.70    1.80
   8  10   1   -0.50    2.80
 -10 -10  -1    1.40    2.90
  10 -10   1   -1.10    3.10
  10 -10   1   -2.10    3.70
 -10 -10  -1  -10.90    4.20
  10 -10   1   12.20    5.00
  10 -10   1    1.10    2.30
  10  10   1   -0.10    3.70
  10  10   1    1.70    2.20
  12 -10   1   22.50    6.00
  12 -10   1   13.10    3.40
  12 -10   1   12.80    4.60
  12  10   1   13.40    5.50
  13 -11  -1  -13.50    6.70
  13 -11  -1    4.50    4.10
  13  11  -1    0.20    6.70
  13  11  -1   -5.10    5.80
  11 -11  -1    1.90    2.90
 -11 -11   1   -0.10    4.10
  11 -11  -1   -0.20    4.90
  11  11  -1    0.00    4.40
  11  11  -1    3.90    3.10
  -9 -11   1    0.40    3.30
   9 -11  -1   -2.00    2.30
   9 -11  -1   -4.80    3.00
  -9 -11   1    1.60    3.80
   9 -11  -1   -1.90    4.70
   9  11  -1    2.00    3.20
   9  11  -1   -1.60    2.20
  -7 -11   1   -3.50    3.50
  -7 -11   1   -1.70    2.60
   7 -11  -1   -0.80    1.90
   7 -11  -1   -2.30    2.60
   7 -11  -1   -0.30    3.70
   7  11  -1   -0.60    2.30
   7  11  -1   -1.00    1.90
   5 -11  -1    7.10    2.00
  -5 -11   1    9.50    2.30
   5 -11  -1   10.10    1.90
  -5 -11   1    4.70    2.30
   5 -11  -1    6.50    3.40
  -5  11   1    5.80    2.70
   5  11  -1    8.80    2.20
   5  11  -1    7.00    2.10
   3 -11  -1  313.97    8.80
   3 -11  -1  301.57   10.10
  -3 -11   1  298.27    8.40
   3 -11  -1  305.87    8.80
  -3 -11   1  315.77    8.80
   3  11  -1  306.17    8.60
  -3  11   1  298.37    9.60
   3  11  -1  309.97    8.80
  -1 -11   1  100.59    4.60
  -1 -11   1  113.89    4.70
   1 -11  -1  115.19    5.90
   1  11  -1  115.49    4.70
  -1  11   1  113.69    5.50
  -1 -11  -1   76.59    4.70
  -1 -11  -1   69.69    3.80
   1 -11   1   68.09    4.50
   1 -11   1   72.09    3.90
  -1  11  -1   67.59    4.00
   1  11   1   68.89    4.50
   3 -11   1   46.60    3.30
  -3 -11  -1   45.50    4.30
  -3 -11  -1   46.70    3.80
   3 -11   1   50.99    4.70
   3  11   1   50.19    4.10
   5 -11   1  136.79    6.90
  -5 -11  -1  124.29    6.00
   5 -11   1  125.89    5.20
  -5 -11  -1  123.69    5.50
   5 -11   1  123.99    5.30
   5  11   1  118.79    6.00
  -7 -11  -1    3.40    2.60
   7 -11   1    6.10    2.70
   7 -11   1    8.30    3.60
  -7 -11  -1   11.10    3.40
   7 -11   1    6.80    2.20
   7  11   1    8.80    3.20
   9 -11   1   -1.40    2.10
   9 -11   1    0.90    3.20
  -9 -11  -1    2.60    4.40
   9 -11   1   -1.80    4.80
   9 -11   1    0.90    4.00
  -9 -11  -1    1.70    3.00
   9  11   1   -1.20    3.50
 -11 -11  -1    6.80    3.90
  11 -11   1    8.90    3.20
  11 -11   1    4.80    5.30
 -11 -11  -1    4.70    6.30
  11  11   1    2.20    4.80
  13 -11   1    6.40    6.70
  13 -11   1    0.10    4.20
  13  11   1   -3.10    6.60
  12 -12  -1   13.30    6.80
  12 -12  -1    0.10    4.00
  12  12  -1    1.80    5.60
  12  12  -1   -3.90    3.70
  10 -12  -1    9.80    5.10
 -10 -12   1    1.40    4.10
  10 -12  -1   13.40    3.30
  10  12  -1    2.30    3.00
  10  12  -1    4.30    4.40
   8 -12  -1    1.40    2.40
  -8 -12   1    3.00    3.40
   8 -12  -1   -8.80    4.80
  -8 -12   1   -3.10    3.50
   8  12  -1   -4.40    3.20
   8  12  -1    0.70    2.40
   6 -12  -1   19.90    4.60
   6 -12  -1   19.50    3.10
  -6 -12   1   17.50    3.20
  -6 -12   1   19.30    3.20
   6 -12  -1   14.40    2.40
   6  12  -1   19.70    3.00
   6  12  -1   17.50    2.90
   4 -12  -1   17.50    2.70
   4 -12  -1   25.00    4.10
  -4 -12   1   19.30    2.70
  -4 -12   1   16.50    2.90
   4 -12  -1   24.70    2.80
   4  12  -1   22.30    2.80
   4  12  -1   17.40    2.70
  -4  12   1   15.10    3.30
  -2 -12   1    2.10    2.10
   2 -12  -1    2.20    2.70
  -2 -12   1    0.30    2.10
   2 -12  -1    1.50    1.80
  -2  12   1    1.20    2.30
   2  12  -1    2.80    1.80
   0 -12   1   -0.70    1.80
   0 -12   1   -2.30    2.20
   0 -12  -1   -0.70    4.00
   0 -12  -1    0.30    1.70
   0  12   1   -1.50    2.20
   0  12  -1    1.40    1.90
  -2 -12  -1  218.48    7.30
  -2 -12  -1  210.58    7.70
   2 -12   1  198.48    7.00
   2 -12   1  214.08    7.80
   2  12   1  209.78    7.60
  -2  12  -1  217.18    7.50
   4 -12   1    4.60    2.10
  -4 -12  -1    2.20    2.60
  -4 -12  -1    5.50    2.60
   4 -12   1    5.00    3.20
   4  12   1    2.50    2.40
  -6 -12  -1   21.00    3.90
   6 -12   1   11.60    2.40
   6 -12   1   16.60    4.10
  -6 -12  -1   21.60    3.50
   6  12   1   11.20    3.20
   8 -12   1    1.90    2.40
   8 -12   1   -2.40    3.80
   8 -12   1   -2.50    3.70
  -8 -12  -1   -0.80    4.20
   8 -12   1    2.70    4.70
  -8 -12  -1    3.00    3.40
   8  12   1   -0.80    3.80
  10 -12   1   13.40    5.40
 -10 -12  -1    1.40    4.10
 -10 -12  -1   -5.60    5.70
  10 -12   1    2.80    3.10
  10  12   1    5.70    4.90
  12 -12   1   11.60    6.80
  12 -12   1    0.40    4.00
  12  12   1    5.10    6.10
  11 -13  -1    6.60    6.90
  11 -13  -1    1.50    4.00
  11  13  -1    4.20    5.50
  11  13  -1   -4.30    3.80
   9 -13  -1    5.20    3.30
  -9 -13   1    5.60    4.70
   9  13  -1    9.90    4.10
   9  13  -1    5.70    3.30
  -7 -13   1    6.80    4.00
   7 -13  -1    5.00    2.50
  -7 -13   1    2.50    3.50
   7 -13  -1   -4.20    5.00
   7  13  -1    4.20    3.00
   7  13  -1   -1.50    2.70
   5 -13  -1   14.80    2.80
  -5 -13   1   18.00    3.20
  -5 -13   1   19.00    3.50
   5 -13  -1   16.10    4.90
   5  13  -1   18.10    3.20
   5  13  -1   16.10    2.90
   3 -13  -1   33.80    3.40
  -3 -13   1   29.10    3.20
   3 -13  -1   19.00    2.70
  -3 -13   1   27.90    3.40
   3 -13  -1   32.60    4.50
  -3  13   1   30.30    3.80
   3  13  -1   31.50    3.20
  -1 -13   1    9.50    2.40
   1 -13  -1    7.50    3.30
  -1 -13   1    1.20    2.30
   1 -13  -1    3.90    2.40
   1  13  -1    4.70    2.20
  -1  13   1    4.20    2.70
  -1 -13  -1   -1.50    2.80
   1 -13   1    0.40    2.70
   1 -13   1   -0.80    2.00
  -1 -13  -1    0.40    1.90
  -1  13  -1   -0.50    2.20
   1  13   1    2.80    2.50
   3 -13   1    9.60    3.70
  -3 -13  -1    7.70    3.20
   3 -13   1    4.40    2.20
  -3 -13  -1   11.00    3.10
   3  13   1    8.10    2.90
  -5 -13  -1    1.30    2.90
   5 -13   1    3.80    4.40
  -5 -13  -1   -0.10    3.30
   5 -13   1    2.50    2.30
   5  13   1    0.60    2.90
   7 -13   1    5.40    2.70
  -7 -13  -1    6.10    4.30
   7 -13   1    5.50    3.80
  -7 -13  -1   -1.60    3.60
   7 -13   1    1.90    5.40
   7  13   1    4.40    3.60
   9 -13   1    8.30    3.10
  -9 -13  -1    2.30    4.40
   9 -13   1    9.80    5.50
  -9 -13  -1   15.10    5.90
   9  13   1    5.60    4.70
  11 -13   1   -9.90    6.70
  11 -13   1    8.10    4.10
  11  13   1    6.00    6.00
  10 -14  -1    6.50    6.20
  10 -14  -1    7.80    4.20
   8 -14  -1    0.50    3.10
   8  14  -1    0.50    4.00
   6 -14  -1    0.10    5.80
  -6 -14   1    1.70    3.70
   6 -14  -1   -0.10    2.80
   6  14  -1   -2.60    3.00
  -4 -14   1    4.10    2.70
   4 -14  -1    0.70    2.50
   4 -14  -1   11.30    4.70
  -4  14   1    2.70    3.50
   4  14  -1    2.00    2.50
   2 -14  -1   16.60    2.60
  -2 -14   1   18.50    3.10
   2 -14  -1   13.10    4.30
  -2  14   1   18.00    3.70
   2  14  -1   17.10    2.80
   0 -14   1   57.89    5.30
   0 -14  -1   57.79    6.40
   0  14   1   43.80    5.10
   0  14  -1   54.39    4.60
  -2 -14  -1   13.20    3.70
   2 -14   1    7.60    3.70
   2  14   1   17.40    3.50
   4 -14   1    3.30    2.30
   4 -14   1   -2.00    4.60
  -4 -14  -1   -1.80    3.30
   4  14   1   10.60    3.30
   6 -14   1   -0.50    2.60
  -6 -14  -1    7.10    4.20
   6 -14   1    5.20    5.50
   6  14   1    1.30    3.60
   8 -14   1   17.20    5.70
   8 -14   1   -2.50    7.20
  -8 -14  -1   15.40    5.80
   8 -14   1   18.20    3.70
   8  14   1   17.90    4.90
  10 -14   1  -11.70    6.30
  10 -14   1    0.50    4.20
  10  14   1   -0.70    6.00
   9 -15  -1   -0.10    4.10
   9 -15  -1    4.10    6.40
   7 -15  -1    0.50    3.20
   7  15  -1    5.80    5.80
   5 -15  -1    8.30    3.00
  -5 -15   1    9.90    3.70
   5 -15  -1   18.80    6.70
   5  15  -1    8.10    3.30
   3 -15  -1   22.10    3.10
   3 -15  -1   21.30    6.00
  -3 -15   1   17.70    3.60
   3  15  -1   19.70    3.30
  -3  15   1   21.70    4.40
  -1 -15   1    2.60    3.20
   1 -15  -1   -0.80    4.40
   1 -15  -1   -1.40    2.40
  -1  15   1    5.20    3.60
   1  15  -1    2.40    2.70
   1 -15   1    2.60    3.90
  -1 -15  -1   -5.40    3.70
   1  15   1    2.80    3.20
  -3 -15  -1   -2.50    3.90
   3 -15   1   -1.40    4.80
   3  15   1    8.50    3.40
   5 -15   1   -7.20    6.00
  -5 -15  -1    1.40    4.30
   5 -15   1    2.80    3.20
   5  15   1    4.90    4.00
   7 -15   1   10.90    7.90
   7 -15   1   -2.70    3.10
   7 -15   1   -6.00    4.80
   7  15   1   -3.20    4.50
   6 -16  -1    5.90    8.80
   6 -16  -1    9.00    3.60
   4 -16  -1   12.70    7.30
   4 -16  -1    1.80    3.10
   2 -16  -1    3.10    2.70
   2 -16  -1   -8.70    5.70
   2  16  -1   -0.20    2.90
  -2  16   1   -1.70    3.90
   0 -16  -1    8.20    3.00
   0 -16  -1    9.20    5.30
   0  16   1   14.10    4.20
   2 -16   1    1.40    5.30
  -2 -16  -1    6.20    5.00
   2  16   1    4.30    4.00
   4 -16   1    7.10    3.50
   4  16   1    7.80    4.20
   6 -16   1   -2.40    3.60
   5 -17  -1   -1.20    3.90
   3 -17  -1   -0.50    3.60
   1 -17  -1    4.40    3.40
  -1  17   1   -2.60    4.80
  -1 -17  -1   10.80    3.90
   1  17   1    1.30    5.10
   3 -17   1    4.40    3.40
  16   0  -2   26.60    6.60
  16   0  -2   36.80    3.40
  14   0  -2   93.19    8.00
 -14   0   2   89.29    4.50
  14   0  -2   98.89    4.40
  12   0  -2   37.80    4.80
  12   0  -2   35.50    2.90
  12   0  -2   30.10    4.30
 -12   0   2   32.40    3.00
  10   0  -2  120.59    6.00
  10   0  -2  124.39    4.10
 -10   0   2  125.59    4.10
  10   0  -2  124.99    6.40
  -8   0   2  270.67    6.70
   8   0  -2  272.37    6.70
   8   0  -2  275.87    8.60
   8   0  -2  262.97    8.60
   6   0  -2  113.89    4.50
   6   0  -2  121.29    3.40
  -6   0   2  118.29    3.40
   6   0  -2  116.49    4.60
   4   0  -2  144.59    5.10
  -4   0   2  144.99    3.70
   4   0  -2  146.49    3.80
   2   0  -2  228.78    5.30
  -2   0   2  245.48    5.30
   2   0  -2  241.98    5.70
  -2   0   2  226.08    5.70
  -2   0  -2 4940.21  104.29
   2   0   2 5027.10  100.69
  -2   0  -2 4963.00  100.79
  -4   0  -2  689.13   15.80
   4   0   2  652.13   15.70
   4   0   2  710.63   13.90
  -6   0  -2  946.31   21.60
   6   0   2  921.61   19.10
   6   0   2  929.41   21.70
   8   0   2  651.23   13.50
   8   0   2  644.94   16.80
  10   0   2   40.80    4.50
  12   0   2  180.88    4.50
  12   0   2  203.08    9.20
  12   0   2  191.78    4.40
  14   0   2   33.40    5.70
  16   0   2    2.20    6.30
  15  -1  -2   -0.20    2.30
 -15  -1   2   -2.80    2.50
  15  -1  -2  -12.10    4.30
  15   1  -2   -2.50    2.20
  15   1  -2   -4.90    4.40
  13  -1  -2   72.99    6.60
  13  -1  -2   71.69    3.80
 -13   1   2   68.99    4.00
  13   1  -2   60.19    7.00
  13   1  -2   63.59    6.40
  13   1  -2   69.19    3.60
  11  -1  -2    1.40    1.50
  11  -1  -2    3.20    2.70
 -11  -1   2    2.40    1.60
  11  -1  -2    1.60    2.40
 -11   1   2    3.00    1.40
  11   1  -2    1.10    2.50
  11   1  -2   -0.10    1.40
  11   1  -2   -0.30    2.30
   9  -1  -2   56.49    4.50
   9  -1  -2   53.59    4.00
   9  -1  -2   56.19    2.70
  -9  -1   2   52.19    2.60
   9   1  -2   49.99    4.30
  -9   1   2   58.39    2.70
   9   1  -2   53.89    2.60
   7  -1  -2    1.40    1.30
  -7  -1   2    0.10    0.80
   7  -1  -2   -1.30    1.30
   7  -1  -2    0.70    0.90
   7   1  -2   -1.90    1.20
  -7   1   2    0.60    0.80
   7   1  -2    0.00    0.90
  -5  -1   2  830.72   17.50
   5  -1  -2  831.02   17.60
   5  -1  -2  824.52   18.90
   5   1  -2  845.62   17.50
   5   1  -2  799.52   18.60
  -3  -1   2   20.80    1.20
   3  -1  -2   21.90    1.30
   3  -1  -2   20.00    1.80
   3   1  -2   21.30    1.50
   3   1  -2   20.70    1.30
  -3   1   2   23.30    1.20
  -3   1   2   22.90    1.80
   1  -1  -2  947.91   19.60
  -1  -1   2  962.10   19.60
   1   1  -2  967.10   19.60
  -1   1   2  920.31   20.00
   1  -1   2 1218.68   25.50
   1  -1   2 1242.48   25.30
  -1  -1  -2 1251.37   25.20
  -1  -1  -2 1072.69   25.70
   1   1   2 1279.07   25.80
   1   1   2 1269.97   25.30
  -1   1  -2 1252.27   25.60
  -1   1  -2 1269.77   25.60
   3  -1   2    0.30    0.30
   3  -1   2    0.60    1.00
  -3  -1  -2    1.20    1.00
  -3   1  -2    1.60    1.00
   3   1   2    2.50    1.20
   5  -1   2  109.29    2.70
   5  -1   2  117.49    4.50
  -5  -1  -2  114.79    4.40
   5  -1   2  119.39    2.80
  -5  -1  -2  115.39    2.50
   5   1   2  109.79    2.50
   5   1   2  110.69    4.40
  -5   1  -2  112.59    4.30
  -7  -1  -2   -1.20    1.40
   7  -1   2    0.50    0.70
   7  -1   2    0.80    1.50
  -7  -1  -2    0.50    0.40
   7   1   2   -0.80    1.50
   7   1   2    0.00    0.40
   9  -1   2    5.60    2.30
  -9  -1  -2    3.80    0.70
   9  -1   2    4.10    0.90
   9   1   2    2.70    1.90
   9   1   2    3.00    0.70
  11  -1   2    0.90    0.90
  11  -1   2   -0.20    1.00
  11  -1   2   -3.00    2.40
  11   1   2    1.90    2.70
  13  -1   2    4.10    1.20
  13  -1   2    1.40    3.10
  13   1   2    1.70    3.40
  15  -1   2   -0.10    5.00
  15   1   2    0.10    5.00
  16  -2  -2    6.10    6.10
  16  -2  -2   19.00    3.30
  16   2  -2   12.30    6.10
  16   2  -2   18.10    3.00
 -14  -2   2  105.19    4.90
  14  -2  -2   91.89    7.70
  14  -2  -2  101.89    4.70
  14   2  -2  101.19    4.40
  14   2  -2   90.09    8.00
  12  -2  -2    5.90    1.90
  12  -2  -2    5.30    3.10
  12  -2  -2    5.30    5.60
 -12  -2   2    6.10    1.90
  12   2  -2    8.00    3.60
  12   2  -2    4.00    1.60
  12   2  -2    2.20    3.00
 -12   2   2    7.20    1.90
  10  -2  -2   66.69    5.10
  10  -2  -2   65.29    3.20
 -10  -2   2   66.29    3.10
  10  -2  -2   60.89    4.90
 -10   2   2   61.79    3.10
  10   2  -2   63.59    5.00
  10   2  -2   66.89    3.00
  -8  -2   2  145.19    4.30
   8  -2  -2  149.99    4.40
   8  -2  -2  146.69    6.20
   8  -2  -2  148.19    6.10
   8   2  -2  151.18    5.90
  -8   2   2  149.49    4.30
   8   2  -2  145.39    4.30
   6  -2  -2    1.20    1.30
   6  -2  -2    0.90    0.90
  -6  -2   2    0.30    0.80
  -6   2   2    0.40    0.80
   6   2  -2    1.00    1.20
   6   2  -2    0.50    0.80
   4  -2  -2  120.19    4.30
   4  -2  -2  123.09    3.40
  -4  -2   2  121.79    3.30
   4   2  -2  121.69    3.30
   4   2  -2  123.09    3.90
  -4   2   2  113.99    3.60
  -4   2   2  117.99    4.30
  -2  -2   2    4.20    0.70
   2  -2  -2    4.20    1.10
   2  -2  -2    6.60    0.80
  -2   2   2    6.60    0.80
   2   2  -2    4.90    0.60
  -2   2   2    5.30    1.00
   2   2  -2    5.60    0.80
   0  -2   2  163.28    3.60
   0  -2   2  162.48    3.80
   0  -2  -2  169.58    3.80
   0  -2  -2  162.98    4.30
   0   2   2  164.88    3.80
   0   2  -2  160.68    3.90
   0   2   2  158.28    4.40
  -2  -2  -2 9477.45  201.38
   2  -2   2 9786.82  199.78
  -2  -2  -2 9817.22  198.78
  -2   2  -2 9627.34  199.68
   2   2   2 9929.81  204.48
  -2   2  -2 9999.00  203.28
  -4  -2  -2   22.20    0.90
   4  -2   2   23.80    2.20
   4  -2   2   22.00    1.10
  -4  -2  -2   25.20    2.10
   4   2   2   22.70    0.90
   4   2   2   21.60    2.20
   6  -2   2  257.37    6.00
  -6  -2  -2  264.57    8.00
  -6  -2  -2  263.27    5.70
   6  -2   2  270.07    6.00
   6  -2   2  269.37    8.10
   6   2   2  260.37    8.00
   8  -2   2   40.50    3.80
   8  -2   2   36.10    1.80
  -8  -2  -2   35.70    1.40
   8  -2   2   35.40    1.70
  -8  -2  -2   35.00    3.40
   8   2   2   34.80    1.30
   8   2   2   37.50    3.70
  10  -2   2   91.09    5.90
 -10  -2  -2   90.49    2.50
  10  -2   2   92.89    3.00
  10   2   2   87.69    2.50
  10   2   2   99.89    6.10
  12  -2   2   57.59    6.00
  12  -2   2   54.49    2.80
  12  -2   2   57.49    2.60
  12   2   2   53.09    5.70
  14  -2   2   45.70    2.60
  14  -2   2   50.19    2.50
  14  -2   2   46.70    5.70
  14   2   2   63.89    7.40
  16  -2   2    4.30    5.80
  16   2   2    4.40    6.40
  15  -3  -2   -2.30    4.60
  15  -3  -2    1.60    2.80
  15   3  -2   12.70    5.40
  15   3  -2    1.00    2.30
  13  -3  -2   47.30    3.70
 -13  -3   2   49.30    3.90
  13  -3  -2   58.19    6.30
  13   3  -2   49.50    3.40
  13   3  -2   57.69    6.50
  13   3  -2   47.40    5.50
  11  -3  -2   60.19    3.40
  11  -3  -2   71.69    5.50
  11  -3  -2   59.69    5.40
 -11  -3   2   59.99    3.30
  11   3  -2   58.69    5.30
  11   3  -2   60.19    3.10
 -11   3   2   56.59    3.30
   9  -3  -2  124.09    4.30
   9  -3  -2  134.49    6.40
   9  -3  -2  135.89    6.40
  -9  -3   2  131.39    4.20
   9   3  -2  131.19    6.10
   9   3  -2  130.39    4.20
  -9   3   2  131.29    4.30
   7  -3  -2   26.20    1.90
   7  -3  -2   23.50    3.00
  -7  -3   2   26.30    1.90
   7   3  -2   20.20    1.80
   7   3  -2   24.30    2.80
  -7   3   2   24.30    1.80
   5  -3  -2  710.33   16.90
  -5  -3   2  718.63   15.40
   5  -3  -2  742.03   15.60
   5   3  -2  701.23   15.40
   5   3  -2  713.23   16.30
  -5   3   2  699.23   15.50
   3  -3  -2  173.68    5.40
  -3  -3   2  185.18    4.60
  -3   3   2  175.58    4.50
  -3   3   2  176.68    5.40
   3   3  -2  185.88    4.60
   3   3  -2  184.38    4.70
   1  -3  -2  275.77    6.30
  -1  -3   2  275.97    6.30
   1  -3  -2  262.27    6.90
   1   3  -2  264.17    6.20
  -1   3   2  278.77    7.00
  -1  -3  -2   77.69    2.30
   1  -3   2   77.09    2.30
   1  -3   2   80.69    2.40
  -1   3  -2   82.19    2.40
   1   3   2   79.59    3.10
   3  -3   2  959.70   21.60
  -3  -3  -2  992.40   21.70
   3  -3   2  992.40   20.70
  -3  -3  -2  993.10   20.50
   3   3   2 1015.10   21.80
   5  -3   2    0.20    1.30
  -5  -3  -2    1.50    0.60
  -5  -3  -2    2.50    1.20
   5  -3   2    1.80    0.70
   5  -3   2    2.10    0.70
   5   3   2    1.60    0.60
   5   3   2    1.70    1.40
  -7  -3  -2    5.90    0.80
   7  -3   2    5.90    1.00
  -7  -3  -2    4.90    1.60
   7  -3   2    5.00    1.90
   7  -3   2    5.60    0.90
   7   3   2    6.70    2.00
  -9  -3  -2   -2.40    2.10
  -9  -3  -2    1.80    0.80
   9  -3   2   -0.30    1.00
   9  -3   2    0.00    1.00
   9  -3   2   -1.00    2.10
   9   3   2    0.50    2.10
  11  -3   2   -4.30    2.60
  11  -3   2    1.20    1.40
 -11  -3  -2    0.70    0.90
  11  -3   2    0.40    1.30
  11  -3   2   -2.90    2.30
  11   3   2   -1.00    1.30
  11   3   2    2.50    3.00
  13  -3   2    2.20    3.40
  13  -3   2    0.80    1.70
  13  -3   2    2.20    1.60
  13   3   2    3.40    3.80
  15  -3   2    2.40    4.90
  15   3   2   -3.00    5.30
  16  -4  -2    0.10    5.30
  16  -4  -2    7.70    3.50
  16   4  -2    5.50    6.10
 -14  -4   2  116.59    5.50
  14  -4  -2  115.29    5.40
  14  -4  -2  107.79    8.70
  14   4  -2  112.59    4.90
  14   4  -2  128.69    9.00
  12  -4  -2   12.60    3.70
  12  -4  -2   14.10    2.30
 -12  -4   2   16.30    2.40
  12  -4  -2   14.80    4.10
  12   4  -2   14.90    2.10
  12   4  -2   14.30    3.70
  10  -4  -2  109.69    6.30
 -10  -4   2  106.19    4.00
  10  -4  -2  100.79    4.10
  10  -4  -2  102.09    6.10
  10   4  -2  100.59    5.90
  10   4  -2  106.59    3.90
   8  -4  -2   85.69    4.80
  -8  -4   2   89.29    3.40
   8  -4  -2   85.69    3.50
   8   4  -2   83.49    3.20
  -8   4   2   80.69    3.30
   8   4  -2   83.39    4.60
   6  -4  -2    5.50    1.20
  -6  -4   2    5.80    1.10
   6  -4  -2    6.60    1.60
   6   4  -2    7.50    1.60
   6   4  -2    6.90    1.10
  -6   4   2    7.70    1.10
  -4  -4   2 2474.25   50.59
  -4  -4   2 2460.25   50.89
   4  -4  -2 2454.55   50.69
   4  -4  -2 2447.26   51.99
  -4   4   2 2465.35   51.99
   4   4  -2 2448.96   50.59
   4   4  -2 2428.86   50.89
  -4   4   2 2489.55   50.69
  -2  -4   2  118.39    3.40
   2  -4  -2  118.79    3.40
   2  -4  -2  114.59    4.20
  -2  -4   2  117.49    3.00
   2   4  -2  119.49    3.00
   2   4  -2  120.79    3.40
  -2   4   2  113.59    4.10
   0  -4   2  718.23   14.80
   0  -4   2  696.13   15.20
   0  -4  -2  705.73   15.80
   0   4   2  701.23   15.90
   0   4  -2  716.83   15.20
  -2  -4  -2  950.50   22.50
   2  -4   2  917.01   20.00
  -2  -4  -2  928.31   19.50
   2  -4   2  897.41   19.60
  -2   4  -2  926.01   19.60
   2   4   2  942.01   20.50
   4  -4   2   63.19    3.00
   4  -4   2   63.69    3.20
  -4  -4  -2   56.89    3.00
  -4  -4  -2   61.29    2.00
   4  -4   2   62.09    2.30
   4   4   2   65.09    3.30
   4   4   2   60.09    2.00
   6  -4   2  137.59    3.90
  -6  -4  -2  134.99    5.30
   6  -4   2  142.19    5.60
  -6  -4  -2  134.89    3.60
   6  -4   2  139.29    3.90
   6   4   2  141.89    3.60
   6   4   2  135.39    5.60
  -8  -4  -2   53.99    2.10
   8  -4   2   47.30    4.30
   8  -4   2   52.19    2.50
   8  -4   2   49.00    2.40
   8  -4   2   48.80    3.80
  -8  -4  -2   58.79    4.20
   8   4   2   53.59    2.00
   8   4   2   49.40    4.50
  10  -4   2   90.39    6.00
 -10  -4  -2   85.79    2.80
  10  -4   2   82.89    3.30
  10  -4   2   74.19    5.20
  10  -4   2   81.39    3.40
 -10  -4  -2   85.69    6.00
  10   4   2   94.69    6.10
  10   4   2   85.99    2.70
  12  -4   2   11.80    1.90
  12  -4   2    6.20    3.60
  12  -4   2   13.70    3.30
  12  -4   2   11.90    2.00
 -12  -4  -2   10.50    1.20
  12   4   2   12.80    4.00
  14  -4   2   18.80    2.60
  14  -4   2   20.70    2.40
  14  -4   2   16.20    5.20
  14   4   2   13.80    5.50
  16  -4   2    2.30    6.00
  16   4   2   11.40    6.90
  15  -5  -2   -4.10    5.30
  15  -5  -2    0.40    3.10
  15   5  -2   -6.20    2.40
  15   5  -2    2.50    5.30
 -13  -5   2    9.80    2.60
  13  -5  -2    1.30    4.20
  13  -5  -2    9.00    2.70
  13   5  -2   11.90    4.10
  13   5  -2   14.20    2.30
  11  -5  -2  153.58    8.10
 -11  -5   2  161.68    5.40
  11  -5  -2  162.38    8.00
  11  -5  -2  150.58    5.40
  11   5  -2  165.88    7.70
  11   5  -2  155.38    5.20
  -9  -5   2    2.10    1.50
   9  -5  -2    4.90    2.20
   9  -5  -2    0.40    1.50
   9   5  -2    1.20    1.30
   9   5  -2    4.30    2.30
  -7  -5   2    7.90    1.50
   7  -5  -2    8.90    2.20
   7  -5  -2    8.80    1.50
   7   5  -2    5.90    1.90
   7   5  -2    7.80    1.30
  -5  -5   2   71.39    2.70
   5  -5  -2   69.69    3.70
   5  -5  -2   65.39    2.80
  -5  -5   2   69.09    3.10
  -5   5   2   76.89    4.00
   5   5  -2   71.49    3.20
   5   5  -2   67.09    2.70
  -3  -5   2  647.04   14.00
   3  -5  -2  649.04   15.30
  -3  -5   2  646.14   14.20
   3  -5  -2  657.03   14.30
   3   5  -2  619.24   14.20
  -3   5   2  651.33   15.30
   3   5  -2  647.34   14.00
  -1  -5   2  185.38    4.30
   1  -5  -2  184.28    5.60
  -1  -5   2  192.48    4.90
   1  -5  -2  176.68    4.80
  -1   5   2  182.68    5.50
   1   5  -2  181.88    4.30
  -1  -5  -2   29.80    2.20
   1  -5   2   30.70    1.70
  -1  -5  -2   30.50    1.60
   1   5   2   28.20    2.30
  -1   5  -2   28.90    1.70
  -3  -5  -2    0.10    0.70
   3  -5   2    0.90    1.00
  -3  -5  -2    1.00    1.10
   3  -5   2    0.40    0.70
   3   5   2   -0.20    1.20
  -5  -5  -2   33.40    1.80
  -5  -5  -2   33.60    2.80
   5  -5   2   31.30    2.70
   5  -5   2   34.40    2.90
   5  -5   2   37.20    2.00
   5   5   2   36.30    3.10
   5   5   2   34.00    1.70
  -7  -5  -2    0.10    1.00
   7  -5   2   -0.20    1.00
  -7  -5  -2    0.00    1.80
   7  -5   2    0.20    1.10
   7  -5   2   -1.70    1.60
   7  -5   2    0.00    1.60
   7   5   2    0.90    0.90
   7   5   2    3.20    2.20
   9  -5   2   86.49    3.50
  -9  -5  -2   91.29    3.20
   9  -5   2   87.59    3.60
  -9  -5  -2   96.79    5.90
   9  -5   2   95.39    5.90
   9  -5   2   95.79    6.10
   9   5   2   90.79    3.00
   9   5   2   82.89    6.00
 -11  -5  -2   -0.10    3.50
  11  -5   2    2.40    3.00
  11  -5   2    0.20    1.70
 -11  -5  -2    2.10    1.40
  11  -5   2   -1.30    1.50
  11   5   2    3.90    3.40
  11   5   2   -0.40    1.00
  13  -5   2   -0.60    4.10
  13  -5   2    7.00    2.10
 -13  -5  -2    6.70    1.30
  13  -5   2    3.60    4.00
  13   5   2    6.70    4.10
  15  -5   2   -9.10    5.40
  15   5   2   -0.80    6.10
  16  -6  -2   22.00    5.30
  16  -6  -2   14.80    6.50
  16   6  -2   -1.70    7.00
  14  -6  -2   21.10    3.50
 -14  -6   2   26.40    3.60
  14  -6  -2   26.20    5.80
  14   6  -2   20.50    5.50
  14   6  -2   21.80    3.00
  12  -6  -2   37.40    5.10
 -12  -6   2   31.30    3.10
  12  -6  -2   30.10    3.10
  12   6  -2   31.30    3.20
  12   6  -2   33.50    4.70
 -10  -6   2    0.40    1.80
  10  -6  -2    5.30    2.80
  10  -6  -2   -0.60    1.70
  10   6  -2    1.20    1.50
  10   6  -2    1.00    2.50
  -8  -6   2  260.67    9.70
   8  -6  -2  326.47   10.30
   8  -6  -2  306.67    8.20
   8   6  -2  309.37    9.40
   8   6  -2  317.67    8.00
   6  -6  -2  417.96   11.70
   6  -6  -2  402.76   10.00
  -6  -6   2  409.96   10.60
  -6  -6   2  413.76    9.90
   6   6  -2  414.86   10.60
   6   6  -2  407.86    9.90
   4  -6  -2  340.57    8.50
  -4  -6   2  352.66    8.40
   4  -6  -2  349.57    9.60
  -4  -6   2  337.17   10.10
   4   6  -2  336.07    8.40
  -4   6   2  350.86    9.80
   4   6  -2  351.26    8.50
   2  -6  -2    9.30    1.20
  -2  -6   2   10.10    1.30
   2  -6  -2   10.90    1.70
  -2  -6   2    8.90    1.00
   2   6  -2    9.40    1.00
  -2   6   2    8.00    1.60
   2   6  -2   10.00    1.30
   0  -6  -2   56.39    2.30
   0  -6   2   56.69    2.40
   0  -6   2   52.79    2.20
   0  -6  -2   53.09    2.90
   0   6  -2   56.79    2.50
   0   6   2   51.69    3.00
   0   6  -2   56.19    2.10
   2  -6   2  132.39    4.30
   2  -6   2  134.29    4.00
  -2  -6  -2  136.99    3.90
  -2  -6  -2  129.79    4.60
   2   6   2  132.59    4.80
  -2   6  -2  126.89    4.00
  -4  -6  -2  246.38    7.30
   4  -6   2  244.18    6.40
  -4  -6  -2  246.78    6.20
   4  -6   2  257.67    7.40
   4   6   2  248.88    6.20
   4   6   2  245.48    7.60
   6  -6   2   17.90    2.60
  -6  -6  -2   16.40    3.00
   6  -6   2   16.30    2.40
   6  -6   2   14.40    1.60
   6  -6   2   18.00    1.80
  -6  -6  -2   15.20    1.50
   6   6   2   18.50    2.70
   6   6   2   16.30    1.70
   8  -6   2   40.30    4.60
  -8  -6  -2   40.30    4.40
  -8  -6  -2   40.20    2.50
   8  -6   2   39.70    2.90
   8  -6   2   44.40    4.20
   8  -6   2   41.60    2.70
   8   6   2   36.10    2.20
   8   6   2   47.10    4.70
  10  -6   2    9.60    3.40
  10  -6   2    2.70    3.10
 -10  -6  -2   -0.40    3.30
  10  -6   2    5.40    1.80
 -10  -6  -2    6.90    1.60
  10  -6   2    5.90    2.00
  10   6   2    7.70    3.30
  10   6   2    6.70    1.40
  12  -6   2   27.70    2.70
 -12  -6  -2   28.50    2.70
  12  -6   2   26.90    3.00
  12  -6   2   29.40    4.80
  12   6   2   26.20    4.80
  14  -6   2   10.90    5.50
  14  -6   2   10.40    2.70
  14   6   2   12.60    5.80
  15  -7  -2   -2.10    3.70
  15  -7  -2    4.60    5.80
  15   7  -2   -4.00    6.10
  15   7  -2    6.60    3.00
  13  -7  -2   10.90    4.80
 -13  -7   2    9.10    3.10
  13  -7  -2    8.40    2.80
  13   7  -2   11.70    2.50
  13   7  -2   11.30    4.50
  11  -7  -2    8.20    2.30
 -11  -7   2    9.40    2.60
  11  -7  -2    6.00    3.90
  11  -7  -2    1.60    3.30
  11   7  -2   12.10    2.10
  11   7  -2   12.90    3.50
   9  -7  -2    7.00    1.90
  -9  -7   2    6.30    1.90
   9  -7  -2    7.40    2.80
   9   7  -2    2.40    2.60
   9   7  -2    5.70    1.70
   7  -7  -2   26.80    2.60
  -7  -7   2   30.80    3.20
   7  -7  -2   37.60    3.80
  -7  -7   2   29.20    2.80
   7   7  -2   29.80    3.40
   7   7  -2   27.70    2.50
   5  -7  -2   34.40    2.40
  -5  -7   2   35.50    2.60
   5  -7  -2   36.30    3.30
   5   7  -2   32.40    2.60
   5   7  -2   35.00    2.40
  -5   7   2   35.00    3.50
   3  -7  -2    4.40    2.20
  -3  -7   2    5.10    1.20
  -3  -7   2    4.40    1.00
   3  -7  -2    6.00    1.70
   3  -7  -2    7.40    1.30
   3   7  -2    3.90    1.10
   3   7  -2    5.20    1.60
  -3   7   2    3.90    1.50
   1  -7  -2 1168.98   25.80
  -1  -7   2 1231.18   25.90
   1  -7  -2 1211.68   26.70
  -1  -7   2 1227.38   25.70
  -1   7   2 1214.58   26.70
   1   7  -2 1208.98   25.30
   1   7  -2 1166.38   25.80
   1  -7   2   12.40    1.50
  -1  -7  -2   13.40    1.90
   1  -7   2   10.30    1.40
  -1  -7  -2    9.60    1.20
   1   7   2   11.60    1.80
  -1   7  -2   13.40    1.60
  -1   7  -2   11.30    1.50
  -3  -7  -2   72.39    2.90
   3  -7   2   75.79    3.60
   3  -7   2   74.69    3.00
  -3  -7  -2   70.29    3.80
   3   7   2   74.99    3.90
  -5  -7  -2   54.89    2.70
   5  -7   2   51.59    3.80
   5  -7   2   48.60    2.80
  -5  -7  -2   54.79    3.70
   5  -7   2   47.80    3.70
   5   7   2   53.89    2.60
   5   7   2   54.59    3.90
   7  -7   2    5.60    2.50
  -7  -7  -2    9.30    2.60
   7  -7   2    4.40    1.40
  -7  -7  -2    4.80    1.50
   7  -7   2    3.60    1.60
   7  -7   2    6.60    2.40
   7   7   2    4.40    1.30
   7   7   2    2.50    2.30
  -9  -7  -2   61.89    5.70
   9  -7   2   66.49    3.50
   9  -7   2   61.69    5.90
  -9  -7  -2   63.29    3.30
   9  -7   2   62.59    5.90
   9  -7   2   70.89    3.80
   9   7   2   68.39    3.10
   9   7   2   67.99    5.60
 -11  -7  -2   28.30    2.50
  11  -7   2   31.50    4.90
  11  -7   2   29.30    3.10
  11  -7   2   30.70    3.40
 -11  -7  -2   27.30    5.00
  11  -7   2   17.20    5.90
  11   7   2   31.40    4.90
  13  -7   2   -2.60    4.70
  13  -7   2   -1.10    2.50
  13  -7   2    0.90    3.10
  13   7   2    0.80    4.90
  15  -7   2   -3.80    6.10
  15   7   2   -3.10    7.30
  14  -8  -2    5.70    3.60
  14  -8  -2   10.10    4.80
  14  -8  -2    2.10    6.30
  14   8  -2   11.20    5.60
  14   8  -2   10.70    3.10
  12  -8  -2    1.10    3.40
 -12  -8   2   -1.40    3.00
  12  -8  -2    3.50    4.50
  12  -8  -2    0.90    2.50
  12   8  -2    0.80    2.20
  12   8  -2   -0.20    3.90
 -10  -8   2    8.00    2.50
  10  -8  -2   14.20    2.60
  10  -8  -2   13.10    2.90
  10  -8  -2    4.70    3.90
  10   8  -2   10.70    2.10
  10   8  -2    9.20    3.30
  -8  -8   2   58.79    3.80
   8  -8  -2   69.29    3.70
   8  -8  -2   60.19    5.60
   8   8  -2   63.49    3.50
   8   8  -2   59.79    4.50
  -6  -8   2  241.98    7.00
   6  -8  -2  241.38    8.60
  -6  -8   2  237.68    7.20
   6  -8  -2  253.07    7.10
   6  -8  -2  245.88    7.00
  -6   8   2  234.68    8.50
   6   8  -2  230.58    7.20
   6   8  -2  238.08    6.80
   4  -8  -2    2.20    1.20
   4  -8  -2    3.80    1.30
  -4  -8   2    3.80    1.30
  -4  -8   2    4.20    1.40
   4   8  -2    2.90    1.20
   4   8  -2    2.90    1.40
  -4   8   2    5.40    2.10
   2  -8  -2  103.49    3.80
  -2  -8   2  100.49    3.70
  -2  -8   2   98.99    3.30
   2  -8  -2   99.49    3.70
   2  -8  -2  106.69    4.90
   2   8  -2   94.59    3.80
  -2   8   2  103.19    4.60
   0  -8   2   11.20    1.50
   0  -8  -2   13.60    1.60
   0  -8  -2    8.20    1.90
   0  -8   2   13.00    1.60
   0   8  -2   12.70    1.40
   0   8  -2   12.30    1.70
   0   8   2    9.60    2.00
  -2  -8  -2   23.10    2.50
   2  -8   2   29.20    2.20
   2  -8   2   27.30    2.60
  -2  -8  -2   26.10    2.90
   2   8   2   30.10    3.00
  -4  -8  -2   81.69    4.40
   4  -8   2   75.09    4.20
   4  -8   2   82.69    3.50
  -4  -8  -2   67.89    4.00
   4   8   2   79.69    4.50
  -6  -8  -2    1.30    2.00
   6  -8   2    0.70    2.10
  -6  -8  -2    2.50    1.70
   6  -8   2    1.30    1.20
   6  -8   2    3.40    2.30
   6  -8   2    1.80    2.00
   6   8   2   -1.10    2.30
   8  -8   2   13.70    3.40
   8  -8   2    8.90    1.80
  -8  -8  -2   12.60    3.20
  -8  -8  -2    9.00    3.20
   8  -8   2    7.20    2.10
   8  -8   2   13.40    3.10
   8   8   2    6.60    2.80
   8   8   2   13.60    1.80
  10  -8   2    3.10    4.00
  10  -8   2    3.70    3.80
  10  -8   2    4.70    2.50
  10  -8   2    4.70    1.90
 -10  -8  -2    9.10    3.90
  10   8   2    4.20    3.30
  12  -8   2   44.00    4.50
  12  -8   2   47.00    6.40
  12  -8   2   50.59    5.30
 -12  -8  -2   43.60    4.20
  12   8   2   48.40    6.30
  14  -8   2   -0.40    6.20
  14  -8   2    8.10    3.20
  14   8   2    8.80    6.30
  13  -9  -2   11.10    5.50
  13  -9  -2    6.20    5.30
 -13  -9   2    5.50    4.10
  13  -9  -2    5.30    3.30
  13   9  -2   17.50    3.20
  13   9  -2    7.40    5.20
  11  -9  -2    7.10    4.00
  11  -9  -2   15.90    3.60
 -11  -9   2   11.00    3.20
  11  -9  -2   10.90    3.00
  11   9  -2    6.90    3.70
  11   9  -2    8.90    2.50
   9  -9  -2   -0.30    2.00
   9  -9  -2    4.40    2.50
   9  -9  -2    0.60    4.20
  -9  -9   2    1.60    2.40
   9   9  -2    5.00    2.70
   9   9  -2    0.80    1.80
   7  -9  -2   16.90    2.20
  -7  -9   2   12.30    2.20
   7  -9  -2   16.30    2.50
  -7  -9   2   14.10    2.50
   7  -9  -2   22.40    3.90
   7   9  -2   14.70    2.10
   7   9  -2   15.10    2.50
  -5  -9   2   20.90    2.50
  -5  -9   2   18.70    2.10
   5  -9  -2   18.00    2.00
   5  -9  -2   24.60    4.00
   5  -9  -2   19.20    2.30
  -5   9   2   23.50    3.40
   5   9  -2   18.60    2.20
   5   9  -2   17.30    2.10
  -3  -9   2   13.30    1.90
   3  -9  -2   14.90    1.90
   3  -9  -2   14.60    1.90
  -3  -9   2   10.50    1.50
   3   9  -2   10.90    1.60
  -3   9   2   10.10    2.30
   3   9  -2   10.30    1.80
  -1  -9   2  206.98    5.70
   1  -9  -2  209.48    6.20
  -1  -9   2  209.48    6.20
   1  -9  -2  203.18    7.20
   1   9  -2  206.68    6.20
  -1   9   2  208.88    7.00
   1   9  -2  211.58    5.70
  -1  -9  -2    9.40    1.50
  -1  -9  -2   10.00    2.20
   1  -9   2   11.70    1.90
   1  -9   2   12.50    1.70
  -1   9  -2   12.80    1.70
   1   9   2    9.50    2.10
  -1   9  -2    9.70    1.80
  -3  -9  -2   12.10    1.80
   3  -9   2   10.40    2.10
  -3  -9  -2   10.20    2.40
   3  -9   2   14.10    1.80
   3   9   2    9.60    2.30
  -5  -9  -2  375.76    9.50
   5  -9   2  372.46    9.80
   5  -9   2  367.86   11.00
  -5  -9  -2  365.36   10.80
   5   9   2  373.96   11.00
   7  -9   2    5.20    2.20
   7  -9   2    5.30    1.70
   7  -9   2    0.20    2.80
  -7  -9  -2    7.40    2.90
  -7  -9  -2    4.20    1.90
   7  -9   2    2.80    2.70
   7   9   2    4.80    2.70
   9  -9   2   37.50    4.20
  -9  -9  -2   26.20    4.60
  -9  -9  -2   32.00    2.90
   9  -9   2   34.20    3.40
   9  -9   2   28.00    4.30
   9  -9   2   27.20    4.80
   9   9   2   34.10    4.60
  11  -9   2    4.90    3.20
  11  -9   2    1.40    4.40
 -11  -9  -2    5.30    2.70
 -11  -9  -2    4.40    5.30
  11  -9   2   10.10    2.60
  11   9   2    1.80    4.50
  13  -9   2   -1.20    5.30
  13  -9   2   -7.20    4.40
  13  -9   2    0.90    3.30
  13   9   2    5.70    6.00
  14 -10  -2    1.00    4.50
  14 -10  -2  -18.10    6.80
  14  10  -2    4.80    6.60
  14  10  -2   -0.10    4.20
  12 -10  -2   -4.90    4.90
  12 -10  -2   -0.40    3.30
 -12 -10   2    0.10    4.10
  12  10  -2   -2.90    4.60
  12  10  -2    5.20    2.90
  10 -10  -2    0.70    3.10
 -10 -10   2   -1.90    3.00
  10 -10  -2   -0.50    2.50
  10  10  -2    2.20    2.50
  10  10  -2   -3.90    3.20
  -8 -10   2   23.50    3.10
   8 -10  -2   24.30    4.50
   8 -10  -2   23.90    3.30
  -8 -10   2   25.10    4.00
   8 -10  -2   26.70    3.00
   8  10  -2   22.90    3.40
   8  10  -2   29.50    3.10
  -6 -10   2   21.10    2.50
  -6 -10   2   24.10    2.80
   6 -10  -2   20.90    2.60
   6 -10  -2   21.10    3.80
   6 -10  -2   17.40    2.30
   6  10  -2   16.70    2.50
  -6  10   2   13.80    3.00
   6  10  -2   12.30    2.10
  -4 -10   2   13.90    2.10
  -4 -10   2   12.90    1.90
   4 -10  -2   15.30    2.20
   4 -10  -2   20.20    3.50
   4 -10  -2   11.10    1.80
  -4  10   2    9.20    2.50
   4  10  -2   13.30    2.10
   4  10  -2   11.90    1.90
   2 -10  -2    1.00    2.70
  -2 -10   2    4.30    1.40
   2 -10  -2    2.50    1.60
  -2 -10   2    3.70    1.40
   2 -10  -2    2.70    1.50
  -2  10   2    1.80    2.00
   2  10  -2    2.30    1.50
   2  10  -2    2.30    1.30
   0 -10   2    0.20    1.60
   0 -10  -2    2.20    2.10
   0 -10  -2    1.80    1.40
   0 -10   2    1.30    1.80
   0  10   2    1.40    2.00
   0  10  -2   -0.20    1.40
   0  10  -2   -0.10    1.30
  -2 -10  -2   34.00    3.00
   2 -10   2   32.60    2.70
  -2 -10  -2   32.10    3.40
   2 -10   2   30.00    3.00
   2  10   2   30.40    3.30
   4 -10   2  314.67    9.60
   4 -10   2  312.77    8.70
  -4 -10  -2  277.57   10.50
  -4 -10  -2  319.97    8.60
   4  10   2  314.67    9.70
  -6 -10  -2   31.50    3.00
   6 -10   2   26.00    3.90
   6 -10   2   35.30    4.10
   6 -10   2   33.10    4.00
   6 -10   2   34.90    3.20
  -6 -10  -2   29.60    3.70
   6  10   2   34.60    3.90
   8 -10   2    1.60    2.50
  -8 -10  -2    2.70    2.40
   8 -10   2    0.50    3.60
   8 -10   2    3.00    2.00
   8 -10   2    5.80    3.50
  -8 -10  -2    2.70    3.50
   8  10   2    3.90    3.20
 -10 -10  -2    1.50    2.80
  10 -10   2   -3.20    3.30
  10 -10   2   -1.60    2.20
  10 -10   2    5.00    4.50
 -10 -10  -2    9.80    4.80
  10 -10   2    3.80    5.20
  10  10   2    3.00    4.00
  12 -10   2   11.20    4.80
  12 -10   2   16.40    3.40
  12 -10   2   11.70    5.50
  12  10   2   13.50    5.60
  13 -11  -2   13.90    7.20
  13 -11  -2    9.80    4.50
  13  11  -2    4.10    3.80
  13  11  -2   -1.00    5.80
  11 -11  -2   30.40    5.80
 -11 -11   2   21.60    4.70
  11 -11  -2   26.60    4.00
  11  11  -2   25.50    5.00
  11  11  -2   30.50    6.60
   9 -11  -2   -2.30    2.30
  -9 -11   2   -0.70    3.10
   9 -11  -2    2.80    3.20
   9 -11  -2    3.80    4.90
   9  11  -2    1.50    3.20
   9  11  -2    1.00    2.40
   7 -11  -2    0.00    2.50
   7 -11  -2   -3.80    3.70
  -7 -11   2   -0.10    2.50
  -7 -11   2    1.80    2.70
   7 -11  -2    2.70    3.50
   7  11  -2   -1.80    2.40
   7  11  -2    1.50    2.00
  -5 -11   2   40.80    3.90
   5 -11  -2   41.40    3.30
   5 -11  -2   35.20    3.30
  -5 -11   2   38.70    3.40
   5 -11  -2   38.20    4.50
  -5  11   2   41.20    4.90
   5  11  -2   36.10    3.40
   5  11  -2   34.40    3.40
  -3 -11   2   18.80    2.50
   3 -11  -2   19.60    2.40
   3 -11  -2   13.10    2.30
   3 -11  -2   11.10    3.30
  -3  11   2   17.40    3.00
   3  11  -2   16.20    2.50
   3  11  -2   15.00    2.00
  -1 -11   2   71.19    4.00
   1 -11  -2   79.49    4.00
   1 -11  -2   78.59    5.10
  -1 -11   2   76.79    4.10
  -1  11   2   69.89    4.80
   1  11  -2   73.59    3.50
   1  11  -2   80.59    4.00
   1 -11   2   34.90    3.60
  -1 -11  -2   30.40    2.80
  -1 -11  -2   34.20    6.10
   1 -11   2   35.20    3.00
   1  11   2   36.10    3.60
   3 -11   2   25.00    3.20
   3 -11   2   31.10    3.00
  -3 -11  -2   27.30    3.60
  -3 -11  -2   31.30    3.40
   3  11   2   24.20    3.30
   5 -11   2  100.19    5.00
  -5 -11  -2  102.79    4.90
  -5 -11  -2   96.99    5.90
   5 -11   2   99.19    6.10
   5  11   2   96.89    5.80
  -7 -11  -2   28.60    3.30
   7 -11   2   27.70    3.50
   7 -11   2   34.00    3.70
   7 -11   2   28.20    4.30
  -7 -11  -2   27.70    4.20
   7 -11   2   31.00    4.60
   7  11   2   30.70    4.20
  -9 -11  -2    6.60    3.10
   9 -11   2    7.60    2.50
   9 -11   2   -0.90    4.90
  -9 -11  -2    7.80    4.90
   9 -11   2    5.70    3.70
   9 -11   2   -1.80    4.80
   9  11   2    8.60    4.20
  11 -11   2    8.80    3.00
  11 -11   2    1.20    5.40
  11 -11   2   -1.90    5.80
 -11 -11  -2   -5.20    6.40
 -11 -11  -2    6.80    4.10
  11  11   2    1.20    4.80
  12 -12  -2   -2.80    3.90
  12 -12  -2    1.30    6.60
  12  12  -2    1.00    5.50
  12  12  -2    2.00    3.90
 -10 -12   2    2.00    4.50
  10 -12  -2    4.40    3.00
  10  12  -2    5.30    4.10
  10  12  -2    3.30    3.20
  -8 -12   2   16.80    3.90
   8 -12  -2   14.90    5.30
   8 -12  -2   20.20    3.10
   8  12  -2   18.50    3.40
   8  12  -2   13.40    3.50
   6 -12  -2    0.70    4.10
   6 -12  -2    4.70    2.20
   6 -12  -2    1.50    2.50
  -6 -12   2    4.70    2.30
  -6 -12   2    5.50    2.90
   6  12  -2   -3.80    2.10
   6  12  -2    2.60    2.30
  -4 -12   2   15.60    2.90
   4 -12  -2   19.80    2.60
  -4 -12   2   17.50    2.30
   4 -12  -2   17.70    4.20
   4  12  -2   16.90    2.30
  -4  12   2   19.60    3.30
   4  12  -2   15.00    2.50
  -2 -12   2    8.70    2.00
  -2 -12   2   -0.10    1.70
   2 -12  -2    0.50    1.60
   2 -12  -2    2.90    1.90
   2 -12  -2    1.30    3.00
   2  12  -2    1.30    2.00
  -2  12   2   -0.70    2.40
   2  12  -2   -0.30    1.50
   0 -12   2    7.40    2.00
   0 -12  -2    6.50    3.00
   0 -12   2    9.00    2.30
   0 -12  -2    9.60    2.00
   0  12   2    9.20    2.70
   0  12  -2    4.80    1.90
   2 -12   2    5.70    2.50
   2 -12   2    5.60    2.00
  -2 -12  -2    6.00    2.30
  -2 -12  -2    1.50    2.60
   2  12   2    7.40    2.70
   4 -12   2  103.69    5.30
   4 -12   2  103.09    6.30
  -4 -12  -2   97.49    6.10
  -4 -12  -2  105.19    5.50
   4  12   2  110.59    6.00
   6 -12   2    3.40    4.00
   6 -12   2    1.50    2.90
   6 -12   2   -1.50    2.80
  -6 -12  -2   -5.10    3.30
   6 -12   2   -0.50    2.00
  -6 -12  -2   -4.30    2.70
   6  12   2   -4.00    2.80
  -8 -12  -2    4.80    3.50
   8 -12   2   -2.60    3.80
  -8 -12  -2    0.50    4.40
   8 -12   2    0.60    2.30
   8 -12   2    0.50    4.70
   8 -12   2    9.40    4.00
   8  12   2    0.30    4.20
 -10 -12  -2    3.20    4.20
  10 -12   2    5.10    3.00
  10 -12   2    9.50    5.60
 -10 -12  -2   22.20    6.70
  10  12   2   12.70    5.20
  12 -12   2    6.80    6.70
  12 -12   2   -3.90    4.10
  12  12   2    3.90    6.50
  11 -13  -2   47.10    7.80
  11 -13  -2   44.30    5.20
  11  13  -2   45.50    6.60
  11  13  -2   42.60    5.10
   9 -13  -2    4.60    3.10
   9  13  -2    6.40    3.40
   9  13  -2    5.80    3.80
   7 -13  -2    8.60    2.70
  -7 -13   2    5.70    3.20
   7 -13  -2    0.00    5.40
   7  13  -2    3.80    2.90
   7  13  -2    3.50    2.80
   5 -13  -2   13.30    4.60
  -5 -13   2    7.40    2.40
  -5 -13   2    5.90    3.30
   5 -13  -2    3.70    2.10
  -5  13   2    4.00    3.40
   5  13  -2    8.10    2.40
   5  13  -2    7.20    2.70
   3 -13  -2    3.30    2.00
  -3 -13   2    2.70    2.10
  -3 -13   2    3.50    2.60
   3 -13  -2    5.70    2.70
   3 -13  -2    9.00    4.20
   3  13  -2    8.70    2.10
  -3  13   2    4.40    3.10
   3  13  -2    7.60    2.50
   1 -13  -2   69.29    4.30
   1 -13  -2   91.99    4.60
  -1 -13   2   95.99    4.80
   1 -13  -2   80.09    6.60
  -1 -13   2   90.89    4.60
   1  13  -2   88.99    4.30
  -1  13   2   90.79    6.00
   1 -13   2   12.10    2.90
  -1 -13  -2   11.70    2.80
  -1 -13  -2   15.90    3.70
   1 -13   2    8.90    2.40
   1  13   2   12.60    3.20
   3 -13   2    0.00    3.30
   3 -13   2    7.00    2.50
  -3 -13  -2    0.30    2.80
  -3 -13  -2    3.10    3.40
   3  13   2    5.30    3.00
  -5 -13  -2    4.10    3.30
  -5 -13  -2    0.60    3.70
   5 -13   2    2.20    3.80
   5 -13   2    1.60    1.90
   5  13   2    6.70    3.40
   7 -13   2    9.80    2.90
  -7 -13  -2    8.00    3.90
   7 -13   2   11.30    4.50
   7 -13   2    8.40    5.20
  -7 -13  -2    9.80    4.80
   7  13   2    2.80    3.90
  -9 -13  -2    4.40    6.20
   9 -13   2    2.50    5.10
   9 -13   2    6.40    3.30
  -9 -13  -2   14.70    5.00
   9  13   2   -1.60    5.00
  11 -13   2    6.00    6.90
  11 -13   2   -7.20    3.80
  11  13   2   15.50    6.70
  10 -14  -2   11.20    4.20
  10  14  -2   -6.50    4.10
   8 -14  -2   -2.60    3.20
   8  14  -2   -0.60    3.60
   8  14  -2    3.40    3.60
  -6 -14   2   -5.00    3.00
   6 -14  -2    5.80    6.10
   6 -14  -2    2.90    2.50
   6  14  -2    2.50    2.60
   6  14  -2   -0.60    3.10
   4 -14  -2   -2.30    2.20
  -4 -14   2    2.60    2.40
   4 -14  -2   -0.50    4.60
   4  14  -2    0.60    2.10
   4  14  -2   -2.00    2.50
  -4  14   2    1.10    3.80
  -2 -14   2    5.90    2.30
   2 -14  -2    6.20    4.40
   2 -14  -2    8.20    2.40
  -2  14   2    5.00    3.30
   2  14  -2    2.70    2.00
   0 -14  -2   19.70    2.80
   0 -14   2   15.60    3.10
   0 -14  -2   19.30    4.40
   0  14   2   17.80    3.80
  -2 -14  -2    5.00    4.00
   2 -14   2   -2.40    3.20
   2  14   2    5.80    3.40
   4 -14   2   -3.60    4.10
  -4 -14  -2    1.90    3.80
   4  14   2    7.00    3.50
   6 -14   2    2.40    4.00
   6 -14   2    5.40    5.50
  -6 -14  -2    3.60    4.60
   6 -14   2    1.40    2.80
   6  14   2    6.50    3.70
  -8 -14  -2   -0.70    6.00
   8 -14   2   -7.80    6.80
   8 -14   2    2.60    3.20
   8 -14   2   -1.70    5.40
   8  14   2   10.20    5.00
  10 -14   2   -1.10    4.00
  10 -14   2   10.00    6.60
  10  14   2   -1.10    6.20
   9 -15  -2   -3.80    4.20
   7 -15  -2   17.30    3.70
   5 -15  -2   15.90    6.50
  -5 -15   2   13.00    4.60
   5 -15  -2    4.60    2.80
   5  15  -2    7.10    2.60
  -3 -15   2   13.20    2.60
   3 -15  -2    4.10    5.40
   3 -15  -2    7.10    2.60
   3  15  -2    6.70    2.20
  -3  15   2    6.70    4.00
   1 -15  -2    9.10    2.50
   1 -15  -2    9.20    4.90
  -1 -15   2    6.20    2.90
  -1  15   2    6.30    3.70
   1 -15   2    4.70    3.50
  -1 -15  -2   -4.50    4.20
   1  15   2    3.60    3.40
   3 -15   2    5.70    4.60
  -3 -15  -2    5.30    4.30
   3  15   2   -0.40    3.60
   5 -15   2    8.90    4.40
  -5 -15  -2   -1.70    5.10
   5 -15   2   -0.40    5.90
   5 -15   2    8.70    3.40
   5  15   2   14.20    4.40
   7 -15   2    6.00    7.70
   7 -15   2    2.00    3.70
   7 -15   2    1.60    6.00
   7  15   2    5.30    5.00
   6 -16  -2    0.00    3.80
   4 -16  -2    5.70    7.80
   4 -16  -2    1.30    2.90
  -4  16   2   -2.30    8.20
   2 -16  -2   -3.40    2.60
   2 -16  -2   -2.00    6.30
  -2  16   2    3.00    4.10
   0 -16  -2   -5.10    2.90
   0 -16  -2   -0.20    5.40
   0  16   2    0.20    4.00
  -2 -16  -2    4.20    5.60
  -2 -16  -2    8.50    3.30
   2  16   2    8.50    4.40
   4 -16   2    1.40    4.20
   4 -16   2    2.00    3.40
   4  16   2    2.50    4.50
   6 -16   2    5.00    4.00
   6 -16   2   14.10    5.50
   6  16   2    1.70    5.30
   5 -17  -2   15.80    4.10
  -3  17   2   19.00   10.90
   1 -17  -2   -4.30    3.40
  -1  17   2   -3.60    4.60
  -1 -17  -2    6.60    3.90
   1  17   2    5.10    4.90
   3 -17   2    9.20    3.60
  -3 -17  -2    5.20    4.00
  16   0  -3  -10.80    5.20
  16   0  -3   -2.40    2.80
 -14   0   3    2.80    2.50
  14   0  -3   -0.80    2.10
  14   0  -3    0.90    3.90
  12   0  -3    0.60    3.00
 -12   0   3    0.60    1.60
  12   0  -3    4.00    3.00
  12   0  -3   -0.60    1.50
  10   0  -3   -1.90    2.00
  10   0  -3    2.20    1.40
 -10   0   3   -0.10    1.40
  10   0  -3   -3.20    2.20
   8   0  -3    0.70    1.10
  -8   0   3   -0.60    0.90
   8   0  -3   -1.20    1.40
   8   0  -3    0.10    1.70
  -6   0   3    0.00    0.80
   6   0  -3    0.60    1.00
   6   0  -3    0.90    0.90
   4   0  -3   -2.10    1.50
  -4   0   3   -0.20    0.90
  -4   0   3   -0.50    0.80
   4   0  -3    0.50    0.80
  -2   0   3   -4.30    0.80
   2   0  -3   -2.60    0.60
  -2   0   3   -3.90    0.50
   2   0  -3   -4.10    0.70
   0   0   3    0.30    0.50
   0   0  -3   -0.40    0.40
   0   0  -3    0.30    0.50
   0   0   3   -0.40    0.30
  -2   0  -3   -0.50    0.30
   2   0   3    0.10    0.30
  -2   0  -3    0.20    0.80
   2   0   3    1.60    1.00
   4   0   3    1.20    1.20
  -4   0  -3   -0.30    1.00
   6   0   3   -0.10    1.50
  -6   0  -3    0.60    1.50
  -8   0  -3   -1.80    1.70
   8   0   3    1.60    1.70
  10   0   3    1.00    2.10
  12   0   3    1.90    3.00
  14   0   3   -4.40    4.10
  16   0   3   14.00    6.50
  15  -1  -3    2.30    2.60
  15  -1  -3    1.20    4.70
 -15  -1   3   -1.10    2.80
  15   1  -3   -2.10    2.40
 -15   1   3    6.20    2.90
  15   1  -3   -7.20    4.30
  13  -1  -3   20.80    4.60
 -13  -1   3   16.90    2.60
  13  -1  -3   23.40    2.60
  13  -1  -3   22.30    4.00
 -13   1   3   22.90    2.70
  13   1  -3   23.20    4.60
  13   1  -3   20.20    4.30
  13   1  -3   21.70    2.50
  11  -1  -3  430.76   13.20
  11  -1  -3  430.66   13.60
  11  -1  -3  425.26   10.50
  11   1  -3  415.26   10.40
 -11   1   3  432.76   10.50
  11   1  -3  441.86   13.30
  11   1  -3  423.56   13.40
   9  -1  -3   16.90    2.60
  -9  -1   3   19.70    2.10
   9  -1  -3   17.20    2.90
   9  -1  -3   20.20    1.90
   9   1  -3   17.80    1.80
   9   1  -3   18.60    2.80
  -9   1   3   19.30    1.80
   9   1  -3   20.60    2.70
  -7  -1   3    7.20    1.20
   7  -1  -3    8.40    1.80
   7  -1  -3    7.10    1.30
  -7   1   3    5.40    1.10
   7   1  -3    7.50    1.70
   7   1  -3    5.90    1.70
   7   1  -3    7.00    1.20
   5  -1  -3   41.00    2.60
   5  -1  -3   44.70    2.00
  -5  -1   3   44.00    1.90
   5   1  -3   42.70    2.50
   5   1  -3   41.20    1.90
  -5   1   3   44.80    1.90
   3  -1  -3 3452.55   71.69
  -3  -1   3 3492.65   71.59
   3  -1  -3 3486.05   70.99
   3   1  -3 3432.56   71.19
  -3   1   3 3460.75   71.39
  -3   1   3 3391.66   70.89
   3   1  -3 3387.56   71.29
  -1  -1   3 3279.77   69.99
   1  -1  -3 3299.07   69.29
  -1  -1   3 3525.45   70.69
  -1   1   3 3387.36   70.19
   1   1  -3 3430.06   70.49
   1  -1   3 2342.87   47.50
  -1  -1  -3 2386.46   47.80
  -1  -1  -3 2277.17   47.60
   1  -1   3 2303.97   47.90
   1   1   3 2320.57   47.60
  -1   1  -3 2302.37   47.50
   1   1   3 2270.57   47.80
  -1   1  -3 2284.17   47.70
   3  -1   3 1077.99   23.50
  -3  -1  -3 1063.09   23.60
   3  -1   3 1071.09   22.10
  -3   1  -3 1079.19   22.10
  -3   1  -3 1145.59   25.90
   3   1   3 1066.49   23.60
  -5  -1  -3  117.49    4.60
   5  -1   3  112.89    2.70
   5  -1   3  115.39    2.70
   5  -1   3  117.29    4.60
   5   1   3  118.69    4.70
  -5   1  -3  115.49    4.50
  -7  -1  -3  146.69    5.80
   7  -1   3  135.89    5.70
   7  -1   3  135.09    3.20
   7  -1   3  138.19    3.20
  -7   1  -3  141.69    5.70
   7   1   3  135.09    5.80
  -9  -1  -3  297.57    9.90
   9  -1   3  296.37    6.50
   9  -1   3  299.17    6.50
   9  -1   3  303.27   10.20
   9   1   3  296.37   10.10
  11  -1   3   79.49    5.90
  11   1   3   68.79    5.90
  13  -1   3   11.80    3.80
  13   1   3   14.50    4.00
  15  -1   3    7.00    5.60
  15   1   3    3.80    5.20
  16  -2  -3   -3.10    3.00
  16  -2  -3    2.30    5.90
  16   2  -3    3.10    5.40
  16   2  -3    1.80    2.80
  14  -2  -3   76.09    4.70
  14  -2  -3   84.79    7.70
 -14  -2   3   72.79    4.80
  14   2  -3   66.79    7.50
  14   2  -3   72.19    4.30
 -14   2   3   82.59    4.90
  12  -2  -3    0.20    1.80
 -12  -2   3   -1.50    1.80
  12  -2  -3   -0.30    3.00
  12  -2  -3   -1.00    4.60
 -12   2   3    2.70    1.80
  12   2  -3    0.20    1.70
  12   2  -3    4.10    3.20
  12   2  -3   -2.40    2.80
 -10  -2   3   19.00    2.00
  10  -2  -3   15.50    3.10
  10  -2  -3   18.30    3.30
  10  -2  -3   19.00    2.10
  10   2  -3   16.30    3.20
  10   2  -3   15.00    1.80
  10   2  -3   17.80    3.20
   8  -2  -3    2.60    1.20
   8  -2  -3    4.30    1.90
  -8  -2   3    4.10    1.20
   8   2  -3    3.20    1.20
   8   2  -3    1.20    3.40
  -8   2   3    3.50    1.20
   8   2  -3    5.50    2.00
  -6  -2   3   44.80    2.10
   6  -2  -3   38.10    2.80
   6  -2  -3   44.20    2.20
   6   2  -3   40.10    2.80
  -6   2   3   44.90    2.00
   6   2  -3   42.90    2.10
   6   2  -3   44.70    2.70
  -4  -2   3   20.20    1.40
   4  -2  -3   18.10    1.50
   4  -2  -3   16.70    1.90
   4   2  -3   18.80    1.50
  -4   2   3   15.40    1.30
  -4   2   3   16.70    2.10
   4   2  -3   17.40    1.60
   2  -2  -3  471.35   10.50
  -2  -2   3  476.85   10.50
   2  -2  -3  499.25   11.40
  -2  -2   3  483.65   10.40
  -2   2   3  490.15   11.40
   2   2  -3  503.05   10.60
  -2   2   3  458.35   10.50
   2   2  -3  481.65   10.40
   0  -2   3   84.59    2.30
   0  -2   3   82.89    2.40
   0   2   3   86.49    3.10
   0   2   3   82.49    2.30
   0   2  -3   88.09    2.30
   0   2  -3   85.09    2.50
   2  -2   3 5631.24  116.89
  -2  -2  -3 5893.21  120.19
   2  -2   3 5752.42  119.29
  -2  -2  -3 5591.84  116.39
   2   2   3 5793.62  119.59
  -2   2  -3 5810.92  118.99
  -2   2  -3 5341.07  118.49
  -4  -2  -3   83.39    3.60
  -4  -2  -3   83.39    2.00
   4  -2   3   84.29    2.30
   4  -2   3   84.69    3.60
  -4  -2  -3   83.39    2.00
  -4   2  -3   89.59    3.60
   4   2   3   83.29    3.70
   6  -2   3    2.10    1.50
   6  -2   3    1.40    0.60
  -6  -2  -3    1.60    1.40
   6   2   3   -0.40    1.30
   8  -2   3   89.49    2.60
   8  -2   3   84.49    4.90
  -8  -2  -3   86.99    4.70
   8  -2   3   86.39    2.60
   8   2   3   86.59    5.00
  10  -2   3  221.78    5.20
 -10  -2  -3  222.48    8.60
  10  -2   3  217.68    5.20
  10  -2   3  211.58    8.80
  10   2   3  215.28    8.80
  12  -2   3   12.80    1.30
  12  -2   3   13.40    3.50
  12   2   3   16.10    4.00
  14  -2   3   17.00    4.70
  14   2   3   13.60    4.60
  16  -2   3   -2.90    5.90
  16   2   3   -3.60    6.40
 -15  -3   3   -1.10    3.00
  15  -3  -3    1.20    2.80
  15  -3  -3    1.00    4.50
  15   3  -3   -3.00    4.80
  15   3  -3    4.40    2.50
 -13  -3   3   13.30    2.50
  13  -3  -3    7.60    3.90
  13  -3  -3   10.90    2.40
  13   3  -3    8.40    3.80
  13   3  -3   13.40    2.20
 -13   3   3   11.30    2.50
  13   3  -3   12.90    4.70
 -11  -3   3  122.69    4.60
  11  -3  -3  124.09    4.70
  11  -3  -3  123.19    7.10
  11  -3  -3  119.59    6.80
 -11   3   3  124.69    4.70
  11   3  -3  122.49    6.80
  11   3  -3  122.09    4.50
  11   3  -3  122.39    6.80
   9  -3  -3  181.18    5.30
  -9  -3   3  174.98    5.20
   9  -3  -3  169.78    7.00
   9   3  -3  174.58    6.90
   9   3  -3  172.68    5.10
  -9   3   3  143.69    6.80
   7  -3  -3  146.09    4.40
   7  -3  -3  143.99    5.80
  -7  -3   3  142.99    4.30
   7   3  -3  143.19    5.40
  -7   3   3  143.09    4.30
   7   3  -3  135.99    4.20
   5  -3  -3    0.40    1.20
  -5  -3   3    1.70    0.80
   5  -3  -3    1.10    0.90
   5   3  -3   -0.40    0.80
  -5   3   3    0.40    1.30
   5   3  -3    1.40    1.00
  -5   3   3   -0.80    0.60
   3  -3  -3   48.90    2.90
  -3  -3   3   52.49    2.10
   3  -3  -3   50.49    2.10
   3   3  -3   53.49    2.00
   3   3  -3   53.99    2.00
  -3   3   3   49.30    2.80
  -3   3   3   52.39    2.10
   3   3  -3   49.50    2.00
   1  -3  -3 1443.66   31.10
   1  -3  -3 1483.85   30.20
  -1  -3   3 1469.45   30.20
   1   3  -3 1520.85   30.30
  -1   3   3 1421.46   30.20
  -1   3   3 1410.46   31.00
  -1  -3  -3  138.59    4.50
   1  -3   3  139.09    3.70
  -1  -3  -3  147.49    3.60
   1  -3   3  143.89    3.80
  -1   3  -3  141.49    3.70
   1   3   3  142.79    4.60
  -1   3  -3  143.29    3.70
   3  -3   3   24.50    2.00
  -3  -3  -3   23.80    1.10
   3  -3   3   22.60    1.30
  -3  -3  -3   23.00    2.10
  -3   3  -3   21.90    1.30
   3   3   3   22.60    2.30
   5  -3   3    8.90    0.90
  -5  -3  -3   10.70    1.80
  -5  -3  -3   11.00    0.90
   5  -3   3    9.80    1.70
   5   3   3   12.10    2.20
   7  -3   3   86.59    2.70
  -7  -3  -3   87.89    2.30
   7  -3   3   90.69    3.00
  -7  -3  -3   89.19    4.60
   7  -3   3   81.99    4.60
   7   3   3   84.69    4.70
   9  -3   3  283.07    6.70
   9  -3   3  280.87    6.70
  -9  -3  -3  289.77    9.70
   9  -3   3  275.17    9.80
   9   3   3  278.77    9.90
  11  -3   3    6.50    1.30
 -11  -3  -3    1.60    3.10
  11  -3   3    4.40    1.30
  11  -3   3    0.10    2.80
  11   3   3    5.40    3.40
  13  -3   3   11.10    1.50
  13  -3   3    4.70    3.90
  13   3   3    7.10    4.10
  15  -3   3   -9.40    5.20
  15   3   3   -9.60    5.70
  16  -4  -3    5.60    5.90
  16  -4  -3   -0.40    3.40
  16   4  -3   -2.60    6.00
  16   4  -3   -1.30    3.00
  14  -4  -3   88.49    8.50
  14  -4  -3   91.79    5.20
 -14  -4   3   93.89    5.30
  14   4  -3  101.39    8.30
  14   4  -3   98.59    4.90
  12  -4  -3   18.00    2.50
 -12  -4   3   15.10    2.50
  12  -4  -3   19.40    3.90
  12  -4  -3   11.70    4.00
 -12   4   3   15.80    2.50
  12   4  -3   17.10    4.10
  12   4  -3   18.20    2.30
  12   4  -3   18.70    3.70
  10  -4  -3    6.30    2.80
  10  -4  -3    6.50    1.80
 -10  -4   3    8.20    1.90
  10   4  -3    8.90    1.70
 -10   4   3    7.00    1.70
  10   4  -3    5.70    2.80
   8  -4  -3    4.00    1.40
  -8  -4   3    6.60    1.50
   8  -4  -3    3.50    2.00
   8   4  -3    3.50    1.30
   8   4  -3    5.00    2.00
   6  -4  -3   55.19    4.10
  -6  -4   3   56.99    2.50
   6  -4  -3   55.99    2.60
   6   4  -3   49.00    2.40
  -6   4   3   51.09    2.40
   6   4  -3   48.40    2.90
  -6   4   3   56.29    3.60
   4  -4  -3  375.06   10.10
   4  -4  -3  387.86    9.00
  -4  -4   3  381.66    8.90
   4   4  -3  371.96    8.90
   4   4  -3  392.06    9.00
  -4   4   3  398.96    9.00
  -2  -4   3  310.77    7.30
   2  -4  -3  313.87    8.30
   2  -4  -3  299.07    7.30
  -2   4   3  325.17    8.30
  -2   4   3  314.07    7.30
   2   4  -3  277.47    6.50
   2   4  -3  314.27    7.30
   2   4  -3  310.37    6.50
   0  -4   3  114.89    2.80
   0  -4  -3  114.29    3.30
   0  -4   3  117.29    3.40
   0  -4   3  115.69    2.80
   0  -4  -3  113.59    4.10
   0   4  -3  120.09    3.40
   0   4   3  116.49    4.20
  -2  -4  -3  511.45   12.40
  -2  -4  -3  527.35   11.30
   2  -4   3  536.95   12.00
   2  -4   3  507.85   11.50
  -2   4  -3  546.75   11.60
   2   4   3  507.65   12.60
   4  -4   3  263.37    7.50
  -4  -4  -3  258.97    7.50
  -4  -4  -3  254.07    5.90
   4  -4   3  254.57    6.20
   4   4   3  263.77    7.70
   6  -4   3   25.40    1.60
   6  -4   3   28.20    3.10
  -6  -4  -3   25.60    1.50
  -6  -4  -3   24.40    4.10
   6  -4   3   27.80    1.80
   6   4   3   30.60    3.30
  -8  -4  -3   32.80    1.70
   8  -4   3   27.80    2.10
   8  -4   3   33.90    3.90
   8  -4   3   34.60    2.00
  -8  -4  -3   33.60    3.80
   8   4   3   37.60    4.10
  10  -4   3   50.79    2.80
  10  -4   3   55.29    5.40
 -10  -4  -3   48.90    5.40
  10  -4   3   56.79    2.70
 -10  -4  -3   54.99    1.80
  10   4   3   58.49    5.30
  12  -4   3   15.80    1.80
  12  -4   3   17.40    4.10
  12  -4   3   16.20    2.10
  12   4   3   20.90    4.40
  14  -4   3    7.50    1.80
  14  -4   3    3.30    4.80
  14  -4   3    8.90    2.40
  14   4   3    7.30    4.80
  15  -5  -3   22.80    3.70
  15  -5  -3   30.00    6.20
  15   5  -3   24.90    3.30
  15   5  -3   24.20    5.70
  13  -5  -3    4.40    2.60
  13  -5  -3    5.40    3.80
 -13  -5   3    9.70    2.70
  13   5  -3   11.10    5.20
  13   5  -3    4.80    4.60
  13   5  -3    7.40    2.20
  11  -5  -3  124.79    5.00
 -11  -5   3  121.59    5.10
  11  -5  -3  138.19    7.40
  11  -5  -3  132.19    7.70
  11   5  -3  131.49    4.80
  11   5  -3  135.59    7.00
   9  -5  -3   39.40    4.50
  -9  -5   3   41.90    3.10
   9  -5  -3   41.30    3.10
   9   5  -3   49.20    4.30
   9   5  -3   45.80    2.90
   7  -5  -3  247.48    6.90
   7  -5  -3  258.27    8.50
  -7  -5   3  251.27    6.70
   7   5  -3  255.17    6.70
  -7   5   3  243.08    6.70
   7   5  -3  247.08    7.50
  -5  -5   3   91.79    3.20
   5  -5  -3   87.49    3.30
   5  -5  -3   93.19    4.40
   5   5  -3   88.59    3.40
  -5   5   3   97.29    4.40
  -5   5   3   88.59    3.10
   5   5  -3   88.89    3.20
   3  -5  -3   28.60    2.50
  -3  -5   3   26.40    1.80
   3  -5  -3   28.40    1.80
  -3   5   3   24.90    2.50
   3   5  -3   24.30    1.80
   3   5  -3   26.20    1.40
   1  -5  -3  202.28    6.10
   1  -5  -3  198.48    5.20
  -1  -5   3  200.78    5.30
   1   5  -3  202.78    5.30
  -1   5   3  201.38    6.20
  -1  -5  -3  581.34   13.90
   1  -5   3  589.94   13.00
   1  -5   3  585.94   12.90
   1  -5   3  592.44   12.90
  -1  -5  -3  606.84   13.00
   1   5   3  596.24   14.10
  -1   5  -3  576.94   13.10
  -3  -5  -3   60.59    3.20
   3  -5   3   62.79    2.90
   3  -5   3   58.89    3.00
   3  -5   3   61.79    2.40
  -3  -5  -3   60.19    2.20
  -3   5  -3   59.09    2.40
   3   5   3   65.49    3.50
  -5  -5  -3  377.66   10.40
   5  -5   3  384.76   10.30
   5  -5   3  377.76   10.40
  -5  -5  -3  378.86    8.60
   5  -5   3  386.66    8.90
   5   5   3  357.06   10.40
  -7  -5  -3   68.39    4.50
   7  -5   3   66.89    2.80
   7  -5   3   67.49    4.60
   7  -5   3   67.39    2.90
   7  -5   3   64.89    4.30
   7   5   3   67.49    4.70
  -9  -5  -3   62.69    5.40
   9  -5   3   79.79    5.30
   9  -5   3   74.19    5.40
  -9  -5  -3   70.89    2.60
   9  -5   3   75.69    3.30
   9  -5   3   71.99    3.20
   9   5   3   74.79    5.70
 -11  -5  -3    2.10    4.00
 -11  -5  -3    2.50    1.00
  11  -5   3    1.90    3.30
  11  -5   3   -0.40    1.60
  11  -5   3   -0.70    1.50
  11  -5   3   -3.40    3.20
  11   5   3    3.00    3.30
  13  -5   3   -6.20    3.60
  13  -5   3   -1.10    2.20
  13  -5   3   -1.60    1.80
  13   5   3   -3.00    4.50
  15  -5   3   -7.80    5.70
  15   5   3   16.90    6.60
  16  -6  -3    1.10    4.00
  16  -6  -3    1.30    6.80
  16   6  -3   -0.90    6.90
  14  -6  -3   34.60    4.00
 -14  -6   3   36.70    4.00
  14  -6  -3   28.00    6.00
  14   6  -3   37.00    3.40
  14   6  -3   37.90    5.90
  12  -6  -3   -0.90    3.40
 -12  -6   3   -0.30    2.40
  12  -6  -3   -1.40    2.00
  12   6  -3    1.20    1.90
  12   6  -3    5.10    3.40
 -10  -6   3   12.50    2.30
  10  -6  -3   10.40    3.10
  10  -6  -3   10.10    2.10
  10   6  -3   10.00    1.90
  10   6  -3   11.60    2.70
   8  -6  -3    3.90    1.60
   8  -6  -3    7.80    2.50
  -8  -6   3    3.70    1.60
   8   6  -3    3.50    1.50
   8   6  -3    6.20    2.10
   6  -6  -3    0.70    1.30
   6  -6  -3   -2.60    1.50
  -6  -6   3    0.60    1.30
   6   6  -3    0.30    1.20
  -6   6   3    0.20    1.60
   6   6  -3   -0.80    1.30
  -4  -6   3   44.60    2.40
   4  -6  -3   41.40    3.10
   4  -6  -3   45.10    2.40
  -4   6   3   49.10    3.40
   4   6  -3   48.10    2.50
  -2  -6   3  204.38    5.60
   2  -6  -3  201.18    6.50
   2  -6  -3  201.48    5.60
  -2  -6   3  196.68    4.50
  -2   6   3  213.98    6.60
   2   6  -3  201.58    4.50
   2   6  -3  216.88    5.70
   0  -6  -3  331.97    8.90
   0  -6   3  328.37    8.10
   0  -6  -3  344.67    8.10
   0  -6  -3  337.47    8.10
   0  -6   3  336.37    7.50
   0   6   3  330.57    9.10
   2  -6   3  349.67    8.40
  -2  -6  -3  335.97    9.30
  -2  -6  -3  352.06    8.30
   2  -6   3  353.56    8.60
   2  -6   3  350.36    8.60
  -2   6  -3  345.97    8.40
   2   6   3  343.27    9.50
  -4  -6  -3    2.70    1.50
   4  -6   3    2.20    1.40
   4  -6   3    3.10    1.40
  -4  -6  -3    3.50    1.00
   4  -6   3    2.80    1.10
   4   6   3    1.70    1.70
   6  -6   3  108.99    5.30
  -6  -6  -3  108.39    5.20
   6  -6   3  102.49    3.70
   6  -6   3  111.69    5.10
   6  -6   3  104.39    3.60
  -6  -6  -3  106.89    3.50
   6   6   3  107.09    5.40
  -8  -6  -3   56.59    2.70
   8  -6   3   58.29    4.90
   8  -6   3   61.89    3.20
  -8  -6  -3   58.59    5.00
   8  -6   3   61.39    3.00
   8  -6   3   57.79    5.10
   8   6   3   52.99    5.00
  10  -6   3   23.30    3.90
 -10  -6  -3   23.70    4.10
 -10  -6  -3   17.00    1.70
  10  -6   3   14.60    2.00
  10  -6   3   14.70    2.30
  10  -6   3   10.00    3.40
  10   6   3   16.10    3.80
  12  -6   3   -5.50    3.30
  12  -6   3   -1.00    1.80
  12  -6   3   -4.50    2.20
 -12  -6  -3    1.30    1.20
  12   6   3    0.20    3.90
  14  -6   3   -9.50    5.00
  14  -6   3    1.00    2.40
  14   6   3   -5.00    5.50
  15  -7  -3   -3.20    5.60
  15  -7  -3    4.90    3.80
  15  -7  -3   -7.00    6.10
  15   7  -3    9.10    3.20
  15   7  -3    2.40    5.90
  13  -7  -3   -0.30    2.70
 -13  -7   3    2.40    3.20
  13  -7  -3    2.80    4.30
  13   7  -3   -6.50    6.10
  13   7  -3   -3.20    2.30
  13   7  -3    3.20    5.20
 -11  -7   3   30.50    3.30
  11  -7  -3   32.50    4.40
  11  -7  -3   30.20    3.00
  11   7  -3   34.50    4.50
  11   7  -3   30.60    2.90
   9  -7  -3  209.88    6.70
  -9  -7   3  204.68    6.50
   9  -7  -3  210.48    8.60
   9   7  -3  210.68    7.80
   9   7  -3  210.98    6.40
   7  -7  -3    1.60    1.40
   7  -7  -3    3.30    2.10
  -7  -7   3    0.70    1.50
   7   7  -3    0.10    1.20
   7   7  -3    1.50    1.90
  -7   7   3    0.20    2.00
   5  -7  -3    2.20    1.20
  -5  -7   3    0.70    1.30
   5  -7  -3    1.10    1.80
  -5   7   3    2.30    1.90
   5   7  -3    1.10    1.20
   5   7  -3   -0.30    1.20
   3  -7  -3  133.89    5.40
  -3  -7   3  137.29    3.60
  -3  -7   3  105.89    5.70
   3  -7  -3  141.19    4.40
   3   7  -3  140.69    4.50
  -3   7   3  145.49    5.50
   3   7  -3  139.79    3.70
   1  -7  -3   23.10    2.70
   1  -7  -3   22.70    2.00
  -1  -7   3   21.80    1.20
  -1  -7   3   28.80    2.10
   1  -7  -3   21.20    1.80
  -1   7   3   18.90    2.20
   1   7  -3   22.10    1.20
   1   7  -3   21.60    1.80
  -1  -7  -3  129.29    5.00
   1  -7   3  123.99    4.10
   1  -7   3  129.69    4.00
  -1  -7  -3  128.19    4.10
   1   7   3  126.89    5.10
  -1   7  -3  133.69    4.20
  -3  -7  -3   44.70    3.40
   3  -7   3   38.20    3.90
   3  -7   3   40.40    2.40
   3  -7   3   42.40    2.80
  -3  -7  -3   41.30    2.30
  -3   7  -3   41.10    2.50
   3   7   3   45.10    3.50
   5  -7   3   25.60    2.60
  -5  -7  -3   27.50    3.50
   5  -7   3   30.20    3.30
  -5  -7  -3   25.40    2.20
   5   7   3   29.70    3.60
   7  -7   3  517.45   12.10
   7  -7   3  507.95   14.30
  -7  -7  -3  491.75   11.60
   7  -7   3  511.55   12.10
   7   7   3  490.55   14.10
  -9  -7  -3   26.30    4.20
   9  -7   3   28.70    2.70
   9  -7   3   29.50    3.20
   9  -7   3   40.60    4.90
  -9  -7  -3   29.10    2.70
   9  -7   3   27.00    4.20
   9   7   3   30.80    4.20
  11  -7   3   26.90    2.70
 -11  -7  -3   24.70    2.20
  11  -7   3   22.70    3.00
 -11  -7  -3   13.30    4.80
  11  -7   3   23.50    4.60
  11  -7   3   17.30    4.50
  11   7   3   17.70    4.70
  13  -7   3   -0.40    3.10
  13  -7   3   -2.40    4.60
  13  -7   3    1.20    2.40
  13   7   3   -3.90    4.60
  14  -8  -3    5.90    5.70
  14  -8  -3   -5.90    3.70
  14   8  -3    4.70    3.00
  14   8  -3    1.00    5.40
  12  -8  -3   -3.50    2.80
 -12  -8   3   -2.10    3.10
  12  -8  -3   -0.30    3.90
  12   8  -3    3.60    2.40
  12   8  -3   -4.20    3.80
 -10  -8   3    1.50    2.40
  10  -8  -3   -0.80    2.00
  10  -8  -3   -3.90    3.70
  10   8  -3   -1.70    1.80
  10   8  -3    1.30    2.70
   8  -8  -3  101.69    4.60
  -8  -8   3  102.09    4.70
   8  -8  -3   95.89    6.20
   8   8  -3  101.39    4.30
   8   8  -3   99.29    5.20
  -6  -8   3   62.59    3.50
   6  -8  -3   59.79    3.40
   6  -8  -3   67.69    5.00
  -6   8   3   56.19    4.70
   6   8  -3   61.99    3.50
   6   8  -3   64.19    3.40
  -4  -8   3  194.38    5.70
   4  -8  -3  191.48    7.10
   4  -8  -3  185.38    5.80
  -4  -8   3  190.88    5.10
  -4   8   3  187.58    7.10
   4   8  -3  180.18    5.40
   4   8  -3  190.68    5.80
  -2  -8   3  158.58    5.00
  -2  -8   3  151.28    3.90
   2  -8  -3  164.48    5.10
   2  -8  -3  161.08    6.20
   2  -8  -3  160.28    5.10
   2   8  -3  164.08    5.10
   2   8  -3  158.28    4.00
  -2   8   3  164.08    6.20
   0  -8  -3  259.37    7.00
   0  -8   3  252.37    6.40
   0  -8  -3  260.67    8.10
   0   8   3  261.17    8.10
   0   8  -3  261.27    7.10
   2  -8   3   72.59    3.40
   2  -8   3   72.09    3.10
  -2  -8  -3   57.89    3.40
  -2  -8  -3   68.19    4.00
   2   8   3   67.89    4.10
  -2   8  -3   70.29    3.20
   4  -8   3  215.18    7.10
  -4  -8  -3  210.88    6.10
   4  -8   3  206.18    6.90
   4  -8   3  212.98    6.20
   4   8   3  212.48    7.50
  -6  -8  -3   66.39    3.30
   6  -8   3   76.19    5.00
   6  -8   3   63.69    3.60
   6  -8   3   65.79    4.90
  -6  -8  -3   63.49    4.70
   6   8   3   63.99    5.00
  -8  -8  -3   40.00    4.80
   8  -8   3   41.60    5.10
   8  -8   3   37.40    3.00
   8  -8   3   47.60    5.30
  -8  -8  -3   36.30    3.10
   8  -8   3   39.10    3.50
   8   8   3   40.60    4.50
 -10  -8  -3   -2.20    4.20
  10  -8   3    8.50    4.00
  10  -8   3   15.20    7.20
 -10  -8  -3    1.40    2.00
  10  -8   3    2.00    2.60
  10  -8   3    1.80    2.00
  10   8   3    5.40    3.80
  12  -8   3    1.60    4.70
 -12  -8  -3   -0.70    2.20
  12  -8   3   -2.70    3.10
  12  -8   3    2.40    2.50
  12   8   3    6.40    5.10
  14  -8   3    7.50    3.20
  14  -8   3    8.20    6.30
  14   8   3    6.30    6.60
  13  -9  -3   10.90    3.50
 -13  -9   3    7.50    4.30
  13  -9  -3   11.00    6.00
  13   9  -3    5.60    3.00
  13   9  -3    8.00    5.40
  13   9  -3   13.90    5.90
  11  -9  -3   16.40    3.90
 -11  -9   3   12.70    3.50
  11  -9  -3   16.00    3.10
  11   9  -3   13.00    2.70
  11   9  -3   11.80    4.00
  -9  -9   3   57.49    4.50
   9  -9  -3   49.80    4.00
   9  -9  -3   56.79    6.30
   9   9  -3   57.29    3.90
   9   9  -3   59.89    5.00
   7  -9  -3    0.10    1.60
  -7  -9   3    0.30    1.80
   7  -9  -3    0.30    2.90
  -7   9   3   -0.20    2.50
   7   9  -3    0.40    1.90
   7   9  -3    1.80    1.60
   5  -9  -3    7.00    1.70
  -5  -9   3    4.00    1.60
  -5  -9   3    5.60    1.90
   5  -9  -3    4.50    2.70
   5  -9  -3    6.30    1.70
   5   9  -3    4.30    1.70
  -5   9   3    3.00    2.20
   5   9  -3    4.60    1.60
   3  -9  -3   22.80    2.30
  -3  -9   3   26.10    2.40
  -3  -9   3   23.70    1.80
   3  -9  -3   27.00    3.30
   3  -9  -3   23.90    2.50
   3   9  -3   24.80    2.50
   3   9  -3   21.10    1.80
  -3   9   3   26.80    3.20
   1  -9  -3   92.29    3.80
  -1  -9   3   85.89    2.90
   1  -9  -3   89.79    5.60
  -1  -9   3   91.69    3.80
   1  -9  -3   87.99    3.70
  -1   9   3   87.59    4.70
   1   9  -3   90.89    3.70
   1   9  -3   90.59    2.90
   1  -9   3   11.70    1.90
  -1  -9  -3   16.50    2.70
  -1  -9  -3   16.50    2.00
   1  -9   3   16.20    2.00
   1   9   3   12.00    2.40
  -1   9  -3   12.60    1.80
   3  -9   3   36.20    3.30
   3  -9   3   44.00    2.80
  -3  -9  -3   35.10    2.90
  -3  -9  -3   45.70    4.80
   3   9   3   30.70    3.80
   5  -9   3   45.50    3.30
   5  -9   3   37.30    4.00
   5  -9   3   37.30    4.10
  -5  -9  -3   46.30    4.30
  -5  -9  -3   43.30    3.20
   5   9   3   39.30    4.40
  -7  -9  -3  164.48    7.50
   7  -9   3  149.79    7.30
   7  -9   3  148.99    7.30
   7  -9   3  141.79    5.70
   7  -9   3  145.69    5.30
  -7  -9  -3  141.49    5.20
   7   9   3  152.18    7.30
  -9  -9  -3   10.90    4.10
   9  -9   3    8.70    3.70
   9  -9   3    3.00    2.60
   9  -9   3   12.40    4.00
  -9  -9  -3   11.80    2.30
   9  -9   3    8.80    2.10
   9   9   3    6.90    3.60
  11  -9   3   23.80    5.40
 -11  -9  -3   16.50    2.90
 -11  -9  -3   23.00    6.20
  11  -9   3   31.30    4.10
  11  -9   3   29.10    3.10
  11   9   3   17.90    5.30
  13  -9   3   -4.40    5.50
  13  -9   3    4.90    3.40
  13   9   3    2.90    6.10
  14 -10  -3   16.00    4.70
  14 -10  -3   24.60    7.50
  14  10  -3   23.70    6.80
  14  10  -3   12.20    4.30
  12 -10  -3   -0.70    3.00
 -12 -10   3   -4.70    4.30
  12 -10  -3   -0.20    4.60
  12  10  -3    4.70    4.60
  12  10  -3    0.70    3.20
  10 -10  -3    2.00    2.40
  10 -10  -3    5.40    3.20
 -10 -10   3    4.40    3.30
  10  10  -3    5.40    2.50
  10  10  -3    5.60    3.30
   8 -10  -3   73.39    6.90
  -8 -10   3   57.49    4.60
   8 -10  -3   72.79    4.30
   8 -10  -3   54.79    6.00
   8  10  -3   63.59    4.70
   8  10  -3   71.79    4.20
   6 -10  -3   30.20    3.00
   6 -10  -3   27.70    4.30
  -6 -10   3   32.20    3.20
   6 -10  -3   31.50    3.20
   6  10  -3   30.30    3.20
   6  10  -3   32.70    3.30
  -6  10   3   26.90    3.80
   4 -10  -3  123.29    4.80
  -4 -10   3  123.79    4.90
  -4 -10   3  117.59    3.90
   4 -10  -3  119.59    4.80
   4 -10  -3  115.79    6.40
   4  10  -3  113.09    3.90
  -4  10   3  114.99    6.20
   4  10  -3  122.89    4.90
  -2 -10   3   45.20    2.20
   2 -10  -3   48.50    3.10
  -2 -10   3   47.70    3.20
   2 -10  -3   51.59    4.70
   2 -10  -3   45.80    3.00
  -2  10   3   44.10    4.20
   2  10  -3   49.99    2.30
   2  10  -3   50.19    3.20
   0 -10  -3   47.80    4.50
   0 -10   3   51.09    3.30
   0 -10  -3   51.59    3.10
   0 -10   3   53.09    3.00
   0 -10  -3   45.90    3.00
   0  10  -3   56.89    3.40
   0  10   3   51.69    4.10
   2 -10   3    0.60    1.30
  -2 -10  -3   -1.50    2.10
   2 -10   3    1.30    1.80
  -2 -10  -3    0.40    1.60
   2  10   3   -0.80    2.10
  -4 -10  -3  177.08    7.10
   4 -10   3  169.78    6.80
   4 -10   3  172.08    6.50
  -4 -10  -3  178.98    6.00
   4 -10   3  178.48    6.10
   4  10   3  174.98    7.20
   6 -10   3   17.60    2.60
  -6 -10  -3   15.90    2.50
  -6 -10  -3   22.70    3.80
   6 -10   3   18.90    3.20
   6 -10   3   23.20    3.70
   6  10   3   21.20    3.60
   8 -10   3    1.20    3.30
  -8 -10  -3    5.90    2.50
  -8 -10  -3    3.50    3.90
   8 -10   3   -0.20    2.00
   8 -10   3    4.30    2.70
   8 -10   3   -3.00    3.70
   8  10   3    0.90    3.10
 -10 -10  -3  -10.50    4.70
  10 -10   3    3.30    3.50
  10 -10   3    1.70    2.40
  10 -10   3    0.60    4.10
  10 -10   3  -10.00    5.00
 -10 -10  -3    1.10    2.70
  10  10   3   -1.50    4.60
  12 -10   3    2.90    4.50
  12 -10   3    4.10    5.40
  12  10   3  -12.20    5.00
  13 -11  -3    7.30    7.00
  13 -11  -3    5.10    4.10
  13  11  -3   -8.30    5.40
  13  11  -3    4.50    3.80
 -11 -11   3    7.30    4.30
  11 -11  -3   14.00    3.60
  11  11  -3   10.80    3.40
  11  11  -3    5.40    4.20
   9 -11  -3   18.90    5.90
   9 -11  -3   19.10    3.00
  -9 -11   3   22.50    4.00
   9  11  -3   20.70    3.10
   9  11  -3   24.00    3.60
   7 -11  -3   -3.80    1.90
   7 -11  -3   -2.90    3.90
   7 -11  -3    1.30    2.40
  -7 -11   3   -3.80    2.50
   7  11  -3   -1.40    2.20
   7  11  -3   -3.10    2.30
   5 -11  -3   66.79    5.90
  -5 -11   3   61.79    4.70
   5 -11  -3   59.29    3.70
   5 -11  -3   64.19    3.90
   5  11  -3   57.19    3.90
  -5  11   3   58.19    5.30
   5  11  -3   51.99    3.30
  -3 -11   3    6.70    1.90
   3 -11  -3    2.50    1.80
  -3 -11   3    7.10    1.40
   3 -11  -3    5.60    3.20
   3 -11  -3    8.20    1.90
  -3  11   3    4.80    2.50
   3  11  -3    4.90    1.80
   1 -11  -3   -1.10    2.40
   1 -11  -3    2.30    1.60
   1 -11  -3    2.30    1.60
  -1 -11   3    1.20    1.40
  -1 -11   3    2.20    1.90
   1  11  -3    3.50    1.70
  -1  11   3    4.10    2.40
  -1 -11  -3  200.08    6.60
   1 -11   3  199.38    6.30
   1 -11   3  200.88    6.50
  -1 -11  -3  200.08    7.70
  -1  11  -3  196.08    6.60
   1  11   3  197.98    7.70
  -3 -11  -3   20.80    2.60
   3 -11   3   22.20    3.10
   3 -11   3   25.80    2.60
  -3 -11  -3   24.40    3.40
   3  11   3   20.10    3.20
  -5 -11  -3   39.50    4.00
   5 -11   3   40.00    3.90
  -5 -11  -3   33.80    4.00
   5 -11   3   33.80    3.80
   5 -11   3   33.40    4.10
   5  11   3   35.40    4.30
   7 -11   3    0.00    3.60
   7 -11   3    2.50    3.40
  -7 -11  -3    3.60    2.60
   7 -11   3    3.30    2.90
   7 -11   3    8.30    2.10
  -7 -11  -3   11.50    3.80
   7  11   3    5.40    3.30
   9 -11   3    8.30    7.20
   9 -11   3    6.90    3.60
  -9 -11  -3   13.30    3.30
   9 -11   3   14.10    3.30
  -9 -11  -3   10.70    5.00
   9 -11   3   11.30    5.10
   9  11   3    3.90    4.40
  11 -11   3   20.00    5.10
  11 -11   3   11.40    5.50
  11 -11   3   19.10    3.70
  11  11   3   14.80    5.60
  12 -12  -3   10.60    4.30
  12 -12  -3   16.30    6.70
  12  12  -3   10.90    4.00
  12  12  -3   16.10    5.60
  10 -12  -3   -2.90    3.00
  10  12  -3    2.80    3.90
  10  12  -3    3.60    3.10
  -8 -12   3    8.10    3.60
   8 -12  -3    5.90    2.60
   8 -12  -3    7.50    5.30
   8  12  -3    9.30    2.60
   8  12  -3    4.70    2.90
   6 -12  -3   31.60    3.40
  -6 -12   3   37.10    4.10
   6 -12  -3   32.80    5.40
   6 -12  -3   34.30    3.40
  -6  12   3   41.60    5.00
   6  12  -3   28.70    3.40
   4 -12  -3    4.90    2.20
   4 -12  -3    6.80    3.90
  -4 -12   3    5.00    1.60
   4 -12  -3    1.50    2.20
  -4 -12   3    8.10    2.50
   4  12  -3    5.30    2.20
   4  12  -3    5.60    1.60
  -4  12   3    3.30    2.80
  -2 -12   3    7.90    1.90
  -2 -12   3    5.70    1.50
   2 -12  -3   11.40    3.60
   2 -12  -3    5.30    2.00
   2 -12  -3    4.40    1.80
   2  12  -3    6.30    2.10
  -2  12   3    6.20    2.70
   0 -12  -3   76.59    6.00
   0 -12  -3   70.39    4.20
   0 -12  -3   78.09    4.20
   0 -12   3   84.69    4.60
   0  12  -3   74.19    4.30
   0  12   3   69.99    5.30
   2 -12   3   31.20    3.30
   2 -12   3   28.50    3.00
  -2 -12  -3   28.30    3.80
  -2 -12  -3   25.50    3.00
   2  12   3   31.10    3.80
   4 -12   3   13.10    3.00
   4 -12   3   19.90    3.00
   4 -12   3   18.40    3.60
  -4 -12  -3   14.10    3.00
  -4 -12  -3   16.90    3.50
   4  12   3   16.80    3.40
   6 -12   3   33.10    4.80
   6 -12   3   31.90    4.10
   6 -12   3   32.30    3.70
   6 -12   3   34.90    3.40
  -6 -12  -3   31.70    3.90
  -6 -12  -3   28.50    4.70
   6  12   3   23.50    4.20
   8 -12   3    5.30    4.20
   8 -12   3    1.00    4.10
  -8 -12  -3    2.80    3.50
   8 -12   3   -2.90    4.90
   8 -12   3   -0.70    2.60
  -8 -12  -3    5.00    5.10
   8  12   3    0.20    4.40
  10 -12   3    3.90    3.00
 -10 -12  -3   -6.00    7.10
  10 -12   3    0.00    5.20
 -10 -12  -3    3.70    4.30
  10  12   3    5.80    5.30
  11 -13  -3    5.70    4.10
  11  13  -3    1.80    4.00
   9 -13  -3    8.00    3.50
   9  13  -3    2.90    3.40
   9  13  -3   11.00    3.50
   7 -13  -3   11.80    5.70
   7 -13  -3    1.40    2.40
   7  13  -3   -3.70    2.30
   7  13  -3    0.90    2.80
   5 -13  -3   -4.10    4.50
  -5 -13   3    3.30    1.90
  -5 -13   3   -0.90    3.40
   5 -13  -3   -0.30    1.90
  -5  13   3    0.30    3.50
   5  13  -3    1.10    2.50
   5  13  -3    0.10    1.70
  -3 -13   3    1.10    1.50
  -3 -13   3    0.80    2.50
   3 -13  -3    2.20    2.50
   3 -13  -3   -3.00    4.00
   3 -13  -3   -0.10    2.00
   3  13  -3    0.90    2.20
  -3  13   3   -0.40    3.10
  -1 -13   3   95.29    4.00
   1 -13  -3   93.29    7.10
   1 -13  -3  102.19    4.90
   1 -13  -3   91.69    4.90
  -1 -13   3   94.09    5.00
   1  13  -3   96.49    5.00
  -1  13   3  100.29    6.30
   1 -13   3    6.30    2.60
  -1 -13  -3    3.60    3.40
  -1 -13  -3   -0.70    2.60
   1 -13   3    5.40    2.50
  -1 -13  -3    0.90    2.00
   1  13   3    5.00    2.80
  -3 -13  -3    2.00    3.90
   3 -13   3    1.00    2.60
   3 -13   3    1.30    2.40
  -3 -13  -3    4.50    2.80
   3 -13   3   -2.40    3.10
   3  13   3   -0.40    3.10
  -5 -13  -3   -3.20    3.60
   5 -13   3    4.80    3.30
  -5 -13  -3    2.60    3.20
   5 -13   3    2.30    4.20
   5  13   3   -5.00    3.10
   7 -13   3   -6.10    3.90
  -7 -13  -3    0.60    3.80
  -7 -13  -3    5.60    5.00
   7 -13   3   -0.60    5.10
   7 -13   3   -1.20    2.70
   7  13   3   -5.20    3.90
  -9 -13  -3   -3.10    4.70
   9 -13   3    0.50    2.80
  -9 -13  -3    5.90    6.70
   9 -13   3    4.00    5.10
   9  13   3    1.50    5.40
  10 -14  -3    0.50    4.20
  10  14  -3   -2.70    4.10
   8 -14  -3   -1.60    3.10
   8  14  -3   -2.70    3.30
   6 -14  -3    7.00    2.70
   6 -14  -3    7.50    6.20
  -6  14   3    7.30    4.40
   6  14  -3    1.90    2.90
   6  14  -3    8.40    2.20
   4 -14  -3    2.10    2.10
   4 -14  -3    9.70    5.30
   4  14  -3    3.30    2.70
  -4  14   3    4.20    3.60
  -2 -14   3    4.50    1.60
   2 -14  -3    3.90    2.60
   2 -14  -3    4.30    4.40
   2  14  -3    2.90    2.30
  -2  14   3    1.30    3.40
   0 -14  -3   29.90    5.10
   0 -14   3   29.60    3.00
   0 -14  -3   30.40    3.50
   0  14   3   32.60    4.70
   2 -14   3   24.40    3.70
  -2 -14  -3   25.30    4.90
  -2 -14  -3   32.40    3.40
   2  14   3   23.80    4.30
   4 -14   3    1.90    3.20
   4 -14   3   -1.40    4.20
  -4 -14  -3    0.20    4.30
   4  14   3   -3.10    3.50
   6 -14   3    4.80    3.00
   6 -14   3   -2.50    4.10
   6 -14   3   -4.30    5.20
  -6 -14  -3    1.40    5.00
   6  14   3    4.40    4.40
   8 -14   3   -0.90    3.10
   8 -14   3   -7.40    7.00
  -8 -14  -3   13.20    6.90
   8 -14   3    8.90    5.00
   8  14   3    3.40    6.40
   9 -15  -3    9.20    4.30
   9  15  -3    0.70    4.50
   7 -15  -3    4.00    3.50
   7  15  -3    4.70    3.80
   5 -15  -3    6.60    6.90
   5 -15  -3   -1.30    2.70
   5  15  -3   -1.10    3.10
  -5  15   3    0.20    4.50
   3 -15  -3   -9.90    5.20
   3 -15  -3   -1.30    2.40
  -3  15   3    3.20    4.00
   1 -15  -3    3.50    2.50
  -1 -15   3   -1.00    1.90
   1 -15  -3    3.20    5.30
  -1  15   3    1.80    3.60
  -1 -15  -3   -3.60    4.80
   1 -15   3    4.90    3.20
   1 -15   3    3.20    2.60
  -1 -15  -3    3.70    2.70
   1  15   3    4.80    3.80
  -3 -15  -3   -0.50    5.10
  -3 -15  -3    0.30    2.70
   3 -15   3    2.80    3.30
   3 -15   3    3.10    4.50
   3  15   3    1.80    4.30
  -5 -15  -3   -4.10    5.60
   5 -15   3   -7.60    4.00
   5 -15   3    0.30    5.80
   5 -15   3    3.70    3.10
   5  15   3    0.20    4.30
   7 -15   3   -0.90    3.40
   7 -15   3   10.50    5.40
   7  15   3   10.30    6.20
   6 -16  -3   -0.50    3.80
   4 -16  -3    1.90    7.60
   4 -16  -3    2.40    3.30
  -4  16   3    0.20    5.20
   2 -16  -3   -0.50    6.50
   2 -16  -3    2.40    3.00
  -2  16   3   11.60    4.90
   0 -16  -3    9.40    6.00
   0 -16  -3    7.00    3.10
   0 -16   3    9.90    2.70
   0  16   3   12.90    4.60
   2 -16   3   12.00    3.50
  -2 -16  -3    4.10    6.20
  -2 -16  -3   13.20    3.50
   2  16   3    9.10    4.60
  -4 -16  -3   23.70    4.20
   4 -16   3   19.10    4.80
   4  16   3   22.90    5.70
  -6 -16  -3    2.50    3.90
   6 -16   3   -8.10    3.80
   6 -16   3    8.00    5.40
   6  16   3   -4.40    6.40
   3 -17  -3    9.50    3.90
  -3  17   3    0.00    5.70
   1 -17  -3   -3.10    3.50
  -1  17   3    3.30    6.00
  -1 -17  -3  -10.80    3.50
   1  17   3    4.80    5.30
  -3 -17  -3    9.40    4.20
   3  17   3   20.20    6.00
  16   0  -4   14.10    6.80
  16   0  -4   20.60    3.50
 -14   0   4   88.69    5.20
  14   0  -4   89.39    4.80
  14   0  -4   84.79    7.90
  12   0  -4  316.57   11.80
  12   0  -4  329.77   11.80
 -12   0   4  321.97    8.80
  12   0  -4  324.17    8.70
  10   0  -4    0.30    2.00
 -10   0   4    0.10    1.50
  10   0  -4    0.30    1.50
  10   0  -4   -3.20    2.30
   8   0  -4  136.09    4.30
  -8   0   4  135.19    4.20
   8   0  -4  125.69    5.60
   6   0  -4  158.78    5.50
  -6   0   4  165.08    4.50
   6   0  -4  154.28    4.50
  -4   0   4 1327.17   28.60
  -4   0   4 1397.46   27.80
   4   0  -4 1306.07   28.60
   4   0  -4 1287.47   27.80
  -2   0   4 2320.77   46.80
   2   0  -4 2240.68   47.10
   2   0  -4 2300.07   46.80
  -2   0   4 2169.48   46.20
   0   0  -4 1050.79   22.30
   0   0   4 1045.40   21.70
  -2   0  -4  549.65   11.70
   2   0   4  561.94   11.70
   2   0   4  577.14   13.10
  -2   0  -4  564.54   13.00
  -4   0  -4  222.18    6.70
   4   0   4  226.68    6.80
   6   0   4  741.93   18.10
  -6   0  -4  739.43   18.30
   8   0   4  516.35   14.30
  -8   0  -4  505.45   14.20
  10   0   4   60.39    5.20
  12   0   4   46.40    5.30
  14   0   4    1.50    4.20
  16   0   4    9.20    6.70
  15  -1  -4   -2.00    2.60
 -15  -1   4    3.60    3.10
  15  -1  -4   -6.80    4.30
 -15   1   4    2.80    3.10
  15   1  -4    2.50    2.60
  15   1  -4   -8.20    4.60
  13  -1  -4   11.30    4.00
  13  -1  -4    4.20    2.10
 -13  -1   4    2.70    2.40
  13  -1  -4    2.40    3.50
  13   1  -4    0.20    1.90
  13   1  -4   -0.90    3.10
 -13   1   4    0.30    2.20
  13   1  -4    5.60    4.20
  11  -1  -4   12.40    2.10
 -11  -1   4   14.00    2.20
  11  -1  -4   13.00    3.20
  11  -1  -4   18.50    3.30
  11   1  -4   14.50    3.40
 -11   1   4   16.80    2.10
  11   1  -4   11.20    3.10
  11   1  -4   14.40    2.10
   9  -1  -4    2.40    1.90
   9  -1  -4   -1.80    1.30
  -9  -1   4    1.40    1.30
   9   1  -4   -0.90    1.20
   9   1  -4    4.30    2.10
  -9   1   4   -0.20    1.20
   9   1  -4   -2.60    1.70
   7  -1  -4   99.49    3.50
  -7  -1   4  103.89    3.50
   7  -1  -4  103.69    4.70
   7   1  -4  106.69    3.50
  -7   1   4   97.39    3.50
   7   1  -4  101.49    4.50
  -5  -1   4   -0.20    0.70
   5  -1  -4    1.30    0.90
   5  -1  -4   -0.90    0.90
  -5   1   4   -0.50    1.20
  -5   1   4    0.50    0.70
   5   1  -4    0.20    0.80
   5   1  -4   -0.40    0.90
   3  -1  -4   17.70    1.40
  -3  -1   4   16.40    1.60
  -3  -1   4   14.50    1.40
   3   1  -4   17.30    1.40
  -3   1   4   13.50    1.60
   3   1  -4   15.70    1.60
  -3   1   4   17.00    1.40
  -1  -1   4 3351.66   70.09
  -1  -1   4 3478.05   70.69
   1  -1  -4 3475.75   71.29
   1  -1  -4 3385.86   69.89
   1   1  -4 3358.56   69.69
   1   1  -4 3433.96   71.29
  -1   1   4 3365.06   70.39
  -1   1   4 3353.96   70.79
  -1  -1  -4 2674.33   55.29
   1  -1   4 2611.04   55.29
  -1  -1  -4 2786.22   55.59
   1  -1   4 2747.12   54.89
  -1   1  -4 2785.82   55.19
   1   1   4 2759.82   55.59
   1   1   4 2725.63   54.99
  -1   1  -4 2340.37   55.59
   3  -1   4  278.97    6.10
   3  -1   4  275.77    7.50
  -3  -1  -4  279.87    5.90
  -3  -1  -4  275.47    7.60
   3   1   4  280.47    5.90
  -3   1  -4  286.57    7.50
   3   1   4  284.47    7.80
  -3   1  -4  281.97    6.10
   5  -1   4  191.58    4.20
   5  -1   4  190.08    6.30
  -5  -1  -4  189.08    6.30
   5  -1   4  190.88    4.20
  -5   1  -4  195.68    6.30
   5   1   4  193.48    6.50
   7  -1   4   53.69    3.90
  -7  -1  -4   47.70    3.80
  -7   1  -4   49.00    3.50
   7   1   4   49.30    3.90
  -9  -1  -4   -0.90    2.20
   9  -1   4    4.50    2.40
   9   1   4    4.30    2.40
  11  -1   4    3.90    3.00
  11   1   4    3.10    3.00
  13  -1   4   -2.30    3.60
  13   1   4   -3.30    3.50
  15  -1   4   -1.20    4.80
  15   1   4   -1.50    5.50
  16  -2  -4   12.50    5.70
  16  -2  -4   11.00    3.50
  16   2  -4   13.10    3.20
  16   2  -4   -0.30    5.90
  14  -2  -4   16.20    2.90
  14  -2  -4   18.20    4.50
 -14  -2   4   16.20    3.20
  14   2  -4   17.10    2.80
  14   2  -4   14.20    4.30
 -14   2   4   18.00    3.20
  12  -2  -4  300.57   16.70
  12  -2  -4  317.77   11.50
  12  -2  -4  308.17    8.60
 -12  -2   4  317.67    8.60
  12   2  -4  305.97   11.30
  12   2  -4  306.47   11.30
  12   2  -4  314.57    8.50
 -12   2   4  319.47    8.80
  10  -2  -4    6.70    1.70
 -10  -2   4    7.40    1.80
  10  -2  -4    9.80    2.70
  10   2  -4    6.90    2.80
 -10   2   4    6.60    1.70
  10   2  -4    6.40    1.60
  10   2  -4    4.00    2.40
  -8  -2   4    7.40    1.40
   8  -2  -4    6.60    1.50
   8  -2  -4    8.90    1.90
   8   2  -4    6.80    2.50
   8   2  -4    6.90    1.40
  -8   2   4    7.40    1.40
   8   2  -4    9.80    2.30
   6  -2  -4  639.04   14.20
   6  -2  -4  643.84   15.70
  -6  -2   4  641.94   14.10
  -6   2   4  645.54   14.20
   6   2  -4  631.04   15.10
   6   2  -4  642.34   15.10
   6   2  -4  621.94   14.10
  -6   2   4  616.14   15.60
  -4  -2   4  222.18    5.50
   4  -2  -4  218.78    5.60
   4  -2  -4  215.48    6.60
  -4   2   4  215.28    5.50
   4   2  -4  215.88    5.50
   4   2  -4  210.78    5.80
  -4   2   4  226.08    6.60
  -2  -2   4  189.98    5.00
  -2  -2   4  180.08    4.50
   2  -2  -4  184.58    4.60
   2  -2  -4  168.68    7.20
  -2   2   4  173.18    5.60
  -2   2   4  178.28    5.40
   2   2  -4  180.28    4.50
   2   2  -4  179.38    4.60
   0  -2   4  101.49    2.80
   0  -2  -4   99.49    2.80
   0  -2  -4   93.59    3.50
   0  -2   4   97.59    2.90
   0   2   4   96.39    3.70
   0   2  -4   94.69    2.80
   0   2   4   96.29    2.70
   0   2  -4  101.09    2.90
   2  -2   4  739.13   15.40
   2  -2   4  739.13   16.20
  -2  -2  -4  722.93   15.20
  -2  -2  -4  732.03   16.70
  -2   2  -4  750.22   16.30
   2   2   4  711.73   15.20
   2   2   4  747.23   16.80
  -2   2  -4  714.03   15.40
  -4  -2  -4  657.43   13.80
  -4  -2  -4  678.43   16.00
  -4  -2  -4  671.33   13.80
   4  -2   4  657.63   15.80
   4  -2   4  672.13   14.10
   4   2   4  687.73   16.10
  -4   2  -4  681.63   15.80
   6  -2   4  369.96   10.60
   6  -2   4  384.46    8.20
  -6  -2  -4  342.77   11.40
   6   2   4  400.76   10.90
  -6   2  -4  401.36   11.00
   8  -2   4  248.18    6.40
  -8  -2  -4  264.87    9.10
   8  -2   4  285.97    9.40
   8  -2   4  274.97    6.00
   8   2   4  284.27    9.40
 -10  -2  -4   38.50    4.60
  10  -2   4   27.20    1.50
  10  -2   4   25.90    1.30
  10  -2   4   31.20    4.10
  10   2   4   28.80    4.00
  12  -2   4    6.60    3.30
  12   2   4   -1.30    3.40
  14  -2   4   11.20    4.70
  14   2   4    0.40    4.40
  16  -2   4   20.90    6.90
  16   2   4   14.40    7.00
 -15  -3   4    6.70    3.70
  15  -3  -4   11.80    5.00
  15  -3  -4    5.50    3.10
  15   3  -4    5.30    2.50
 -15   3   4    4.30    3.30
  15   3  -4   -1.30    4.80
  13  -3  -4    1.40    3.40
 -13  -3   4    1.10    2.40
  13  -3  -4    2.10    2.20
  13   3  -4    9.90    6.80
  13   3  -4   -3.50    1.90
 -13   3   4    1.70    2.40
  13   3  -4    4.00    4.10
 -11  -3   4    1.70    1.80
  11  -3  -4    6.90    2.60
  11  -3  -4    3.60    2.80
  11  -3  -4   -0.10    1.70
 -11   3   4   -0.60    1.80
  11   3  -4   -0.10    2.60
  11   3  -4    0.90    2.70
  11   3  -4    0.80    1.60
   9  -3  -4    2.20    1.40
   9  -3  -4    0.60    2.30
   9   3  -4    4.70    1.40
  -9   3   4    0.30    1.30
   9   3  -4    1.20    2.00
   9   3  -4    0.90    2.10
   7  -3  -4   44.40    3.60
   7  -3  -4   41.40    2.50
  -7  -3   4   42.30    2.50
   7   3  -4   44.20    3.10
   7   3  -4   44.80    3.20
  -7   3   4   46.80    2.40
   7   3  -4   45.40    2.40
   5  -3  -4   81.89    4.00
   5  -3  -4   84.69    3.00
  -5  -3   4   83.19    3.00
  -5   3   4   87.19    4.20
   5   3  -4   90.59    3.90
   5   3  -4   85.99    3.40
  -5   3   4   83.09    2.90
   5   3  -4   83.69    3.00
   3  -3  -4    2.20    1.40
   3  -3  -4    2.70    0.90
  -3  -3   4    2.50    0.90
  -3   3   4    1.70    0.90
   3   3  -4    1.90    0.80
   3   3  -4    1.80    0.70
  -3   3   4    2.00    1.20
   1  -3  -4  696.53   15.40
  -1  -3   4  720.33   14.90
   1  -3  -4  733.63   16.50
  -1  -3   4  726.33   15.50
   1   3  -4  736.13   14.90
   1   3  -4  699.43   15.40
  -1   3   4  712.53   16.50
  -1   3   4  732.93   15.50
   1  -3   4    3.60    0.70
  -1  -3  -4    5.20    1.50
  -1  -3  -4    4.20    0.70
   1  -3   4    5.80    0.90
   1   3   4    4.80    0.70
  -1   3  -4    2.80    0.70
  -1   3  -4    6.00    0.90
   1   3   4    5.40    1.50
  -3  -3  -4    5.10    0.70
  -3  -3  -4    5.30    1.40
   3  -3   4    4.40    1.20
   3  -3   4    4.50    0.80
   3   3   4    8.10    1.70
  -3   3  -4    4.20    0.80
  -3   3  -4    5.50    1.20
  -5  -3  -4    5.50    0.60
  -5  -3  -4    5.30    1.50
  -5  -3  -4    5.60    0.60
   5  -3   4    4.90    0.80
   5  -3   4    5.90    1.80
   5   3   4    6.40    1.90
  -5   3  -4    7.00    1.60
   7  -3   4    4.80    0.90
   7  -3   4    2.10    2.00
   7  -3   4    4.30    0.90
  -7  -3  -4    1.50    1.80
   7   3   4    4.90    2.30
   9  -3   4   -0.10    0.90
   9  -3   4    1.00    2.40
   9  -3   4    1.30    1.00
  -9  -3  -4    3.40    2.40
   9   3   4    1.50    2.40
  11  -3   4   34.80    2.10
  11  -3   4   33.90    8.10
  11  -3   4   33.90    1.90
 -11  -3  -4   23.40    4.00
  13  -3   4    7.70    4.40
  13   3   4   -2.70    3.90
  15  -3   4   -1.40    5.30
  15   3   4   -1.80    5.80
  16  -4  -4    7.60    5.90
  16  -4  -4    5.30    6.10
  16   4  -4    9.20    6.10
  16   4  -4    2.40    3.20
  14  -4  -4   19.90    5.70
  14  -4  -4   29.20    3.50
 -14  -4   4   26.50    3.60
  14   4  -4   31.10    3.20
  14   4  -4   33.90    5.50
  12  -4  -4   81.59    6.80
 -12  -4   4   86.79    4.60
  12  -4  -4   82.79    6.50
  12  -4  -4   81.59    4.50
  12   4  -4   77.39    6.70
 -12   4   4   89.19    4.60
  12   4  -4   79.69    4.20
  12   4  -4   83.29    6.50
  10  -4  -4   -0.50    1.60
  10  -4  -4   -1.30    2.70
 -10  -4   4    1.80    1.70
 -10   4   4    0.80    1.50
  10   4  -4    2.50    1.60
  10   4  -4    2.00    2.50
  10   4  -4    0.60    2.30
  -8  -4   4  142.09    5.50
   8  -4  -4  159.38    5.20
   8  -4  -4  157.08    6.90
   8   4  -4  157.68    6.00
   8   4  -4  149.88    6.00
  -8   4   4  164.08    5.00
   8   4  -4  156.88    4.90
   6  -4  -4  330.77    8.20
  -6  -4   4  330.27    8.10
   6  -4  -4  316.07    9.80
   6   4  -4  323.37    8.10
   6   4  -4  333.07    8.70
  -6   4   4  326.17    9.70
  -6   4   4  338.47    8.20
   6   4  -4  333.27    8.70
   4  -4  -4  179.08    6.10
  -4  -4   4  176.68    4.80
   4  -4  -4  174.58    4.90
   4   4  -4  174.28    4.70
  -4   4   4  178.08    6.00
   4   4  -4  169.28    4.80
  -4   4   4  179.98    4.90
   2  -4  -4  110.09    4.20
  -2  -4   4  110.99    3.40
   2  -4  -4  108.09    3.30
  -2   4   4  102.89    3.20
  -2   4   4  103.49    4.20
   2   4  -4  114.09    3.40
   0  -4   4    7.50    0.90
   0  -4  -4    9.00    1.00
   0  -4   4   10.10    0.90
   0  -4  -4    6.20    1.40
   0   4   4    8.50    1.50
   0   4  -4    7.70    1.00
   2  -4   4   14.60    1.60
  -2  -4  -4   13.10    1.70
   2  -4   4   11.70    1.20
  -2  -4  -4   14.50    1.20
   2   4   4   13.10    1.90
  -2   4  -4   13.10    1.30
  -4  -4  -4 1377.16   28.20
   4  -4   4 1374.36   28.40
   4  -4   4 1352.56   29.80
  -4  -4  -4 1389.96   30.20
  -4  -4  -4 1382.36   28.20
   4   4   4 1306.57   30.20
  -4   4  -4 1348.57   28.40
  -6  -4  -4   75.19    4.20
  -6  -4  -4   71.09    2.20
   6  -4   4   69.29    4.20
   6  -4   4   69.39    2.60
   6   4   4   71.59    4.50
  -8  -4  -4  156.58    6.70
   8  -4   4  160.88    4.50
  -8  -4  -4  162.78    3.70
  -8  -4  -4  159.48    3.70
   8  -4   4  157.98    6.90
   8  -4   4  163.18    4.50
   8   4   4  161.58    7.20
  10  -4   4   22.30    2.20
 -10  -4  -4   26.80    4.00
  10  -4   4   16.10    3.60
  10  -4   4   20.60    2.10
  10   4   4   28.90    4.50
  12  -4   4    1.80    1.50
  12  -4   4   -0.70    1.30
  12  -4   4    0.50    3.50
  12   4   4   -3.70    3.50
  14  -4   4    5.80    5.20
  14   4   4   -5.30    4.90
  15  -5  -4   13.90    5.90
  15  -5  -4    5.40    5.50
  15   5  -4   12.00    3.10
  15   5  -4   17.70    6.00
 -13  -5   4   44.40    4.70
  13  -5  -4   37.80    3.60
  13  -5  -4   48.40    6.30
  13   5  -4   42.90    4.00
  13   5  -4   48.90    5.80
  13   5  -4   43.70    6.00
  11  -5  -4   41.20    3.80
 -11  -5   4   48.30    4.00
  11  -5  -4   47.20    5.40
 -11   5   4   49.50    3.70
  11   5  -4   49.60    5.10
  11   5  -4   51.09    3.50
  11   5  -4   44.70    5.30
   9  -5  -4   14.60    2.90
  -9  -5   4   14.20    2.10
   9  -5  -4   18.00    2.30
   9   5  -4   14.40    1.90
   9   5  -4   16.20    2.80
   9   5  -4   13.10    2.70
  -9   5   4   16.80    2.10
   7  -5  -4  262.57    8.90
   7  -5  -4  267.57    7.30
  -7   5   4  264.07    9.00
   7   5  -4  270.07    7.20
   7   5  -4  265.77    7.80
   7   5  -4  259.87    7.80
  -7   5   4  269.07    7.20
   5  -5  -4  236.98    6.30
  -5  -5   4  237.68    6.20
   5  -5  -4  220.08    7.70
   5   5  -4  230.48    6.20
   5   5  -4  230.18    6.20
  -5   5   4  227.38    7.70
   5   5  -4  236.48    6.30
  -5   5   4  232.28    6.20
   3  -5  -4   59.09    2.50
   3  -5  -4   59.69    3.50
  -3  -5   4   59.59    2.60
   3   5  -4   57.19    1.80
   3   5  -4   57.79    2.50
  -3   5   4   59.39    3.50
   3   5  -4   57.89    1.80
  -3   5   4   56.89    2.40
   1  -5  -4    1.30    1.20
   1  -5  -4   -0.50    0.80
  -1  -5   4    1.00    0.80
  -1   5   4    2.00    1.30
   1   5  -4    0.40    0.80
   1  -5   4  350.76    8.10
   1  -5   4  353.96    8.30
  -1  -5  -4  355.86    9.40
   1  -5   4  342.37    8.10
  -1  -5  -4  352.96    8.20
   1   5   4  357.16    9.60
   3  -5   4  357.86    9.20
  -3  -5  -4  368.86    8.40
  -3  -5  -4  366.26    8.40
  -3  -5  -4  372.06    9.90
   3  -5   4  360.86    8.50
   3   5   4  363.16   10.00
  -3   5  -4  355.86    8.60
   5  -5   4   81.99    3.00
  -5  -5  -4   84.09    3.10
   5  -5   4   79.99    4.10
   5   5   4   86.29    4.60
  -7  -5  -4   53.89    2.20
   7  -5   4   55.49    4.40
   7  -5   4   57.69    2.60
  -7  -5  -4   63.69    4.40
   7  -5   4   58.59    2.70
   7   5   4   52.99    4.60
   9  -5   4   35.50    4.50
   9  -5   4   33.20    2.40
  -9  -5  -4   31.70    4.10
   9  -5   4   32.40    2.70
  -9  -5  -4   33.60    1.70
   9   5   4   29.90    4.20
  11  -5   4   20.60    2.00
  11  -5   4   23.20    2.20
 -11  -5  -4   21.90    4.70
  11  -5   4   13.90    4.00
  11  -5   4   17.30    4.20
  11   5   4   19.00    4.00
  13  -5   4    1.70    1.80
  13  -5   4    5.10    2.20
  13  -5   4   -2.80    4.40
  13   5   4    2.50    4.70
  15  -5   4   12.40    6.20
  15   5   4    4.80    6.60
  16  -6  -4   15.70    4.60
  16   6  -4    5.90    6.60
  16   6  -4   11.90    5.00
 -14  -6   4   21.50    4.00
  14  -6  -4   21.20    5.50
  14   6  -4   17.10    5.00
  14   6  -4   15.90    3.20
 -12  -6   4   12.30    2.90
  12  -6  -4    8.70    2.70
  12   6  -4    7.10    3.50
  12   6  -4    7.20    4.00
  12   6  -4    7.90    2.40
  10  -6  -4   59.59    5.60
  10  -6  -4   64.49    3.90
 -10  -6   4   69.39    4.20
  10   6  -4   62.89    5.20
  10   6  -4   65.49    5.10
  10   6  -4   62.89    3.70
   8  -6  -4    0.00    2.00
   8  -6  -4    2.50    1.60
  -8  -6   4   -0.20    1.50
   8   6  -4    1.00    1.80
   8   6  -4   -0.60    1.40
  -6  -6   4   10.00    1.80
   6  -6  -4   12.90    2.40
   6  -6  -4    8.40    1.60
  -6   6   4   13.80    2.70
   6   6  -4   12.90    1.70
   6   6  -4   12.40    1.70
  -4  -6   4   13.60    1.50
   4  -6  -4   15.60    1.70
   4   6  -4   13.70    1.40
   4   6  -4   14.80    1.70
   4   6  -4   13.70    1.50
   2  -6  -4  517.75   12.40
  -2  -6   4  554.04   12.50
   2  -6  -4  564.54   13.80
   2   6  -4  538.35   12.50
  -2   6   4  548.55   13.80
   0  -6   4   23.90    1.10
   0  -6   4   20.80    1.80
   0  -6  -4   24.60    2.50
   0  -6  -4   22.60    1.80
   0  -6   4   21.00    1.40
   0   6   4   28.10    2.70
   0   6  -4   25.00    1.80
   2  -6   4  168.68    4.90
   2  -6   4  162.08    4.80
   2  -6   4  164.78    4.70
  -2  -6  -4  160.08    4.60
  -2  -6  -4  161.68    4.60
  -2  -6  -4  163.18    5.70
   2   6   4  164.08    5.90
  -2   6  -4  161.18    4.70
  -4  -6  -4  483.75   10.90
  -4  -6  -4  478.25   12.60
   4  -6   4  484.45   12.20
   4  -6   4  478.45   11.10
   4  -6   4  481.75   12.20
   4   6   4  474.25   12.80
  -6  -6  -4   21.90    2.90
   6  -6   4   23.70    3.00
  -6  -6  -4   21.80    1.90
   6  -6   4   25.40    2.30
   6  -6   4   26.10    3.00
   6   6   4   25.80    3.50
  -8  -6  -4   -0.10    1.10
   8  -6   4   -0.60    1.20
  -8  -6  -4    2.80    2.90
   8  -6   4    1.30    1.50
   8  -6   4    1.50    2.50
   8  -6   4   -4.40    2.30
   8   6   4    2.00    2.50
  10  -6   4   15.30    1.90
 -10  -6  -4   16.60    1.50
  10  -6   4   16.10    4.20
 -10  -6  -4   14.20    1.20
  10  -6   4   13.50    3.60
  10  -6   4   16.60    2.30
  10   6   4    8.70    3.40
  12  -6   4   10.00    2.00
  12  -6   4    4.80    3.90
  12   6   4   10.50    4.90
  14  -6   4   24.60    3.50
  14  -6   4   28.90    6.70
  14   6   4   20.20    6.40
  15  -7  -4    2.90    3.90
  15  -7  -4   -0.30    6.10
  15   7  -4    1.00    3.40
  15   7  -4   -1.30    6.30
  13  -7  -4   14.80    4.90
 -13  -7   4    8.80    3.50
  13  -7  -4   10.30    3.90
  13   7  -4    6.60    5.30
  13   7  -4    6.70    4.50
  13   7  -4   11.00    2.80
  11  -7  -4   10.90    3.40
  11  -7  -4    3.20    2.30
 -11  -7   4    6.70    2.80
  11   7  -4    5.00    2.20
  11   7  -4    5.90    3.40
  11   7  -4    7.30    3.10
  -9  -7   4  135.49    5.30
   9  -7  -4  136.89    5.30
   9  -7  -4  135.09    7.00
   9   7  -4  135.59    6.10
   9   7  -4  124.89    5.00
  -7  -7   4   48.10    3.40
   7  -7  -4   45.20    4.20
   7  -7  -4   48.70    3.20
  -7   7   4   47.20    4.40
   7   7  -4   46.30    3.40
   7   7  -4   44.60    3.10
   5  -7  -4   63.29    4.20
   5  -7  -4   56.49    3.00
  -5  -7   4   63.89    3.10
  -5   7   4   54.09    4.20
   5   7  -4   62.09    3.10
   5   7  -4   60.79    2.70
   3  -7  -4    3.90    1.60
   3  -7  -4    0.20    1.10
  -3  -7   4    1.80    1.10
   3   7  -4    0.30    1.20
  -3   7   4    0.50    1.50
  -1  -7   4    1.10    1.40
   1  -7  -4    0.20    0.90
   1  -7  -4   -1.20    1.50
   1   7  -4    0.80    1.00
  -1   7   4    0.20    1.40
  -1  -7  -4   24.40    2.90
   1  -7   4   15.90    2.70
  -1  -7  -4   24.80    1.90
   1  -7   4   20.90    1.80
  -1  -7  -4   24.80    1.90
  -1   7  -4   20.70    2.00
   1   7   4   21.70    2.60
  -3  -7  -4   76.49    4.30
  -3  -7  -4   74.49    3.10
   3  -7   4   75.69    3.50
   3  -7   4   75.19    3.60
  -3   7  -4   75.49    3.20
   3   7   4   72.09    4.50
   5  -7   4  126.59    4.60
   5  -7   4  126.09    5.40
  -5  -7  -4  131.09    4.10
   5  -7   4  126.09    5.50
  -5  -7  -4  125.99    5.70
   5   7   4  120.79    6.00
   7  -7   4  318.47   10.60
   7  -7   4  324.07   10.50
   7  -7   4  326.87    8.40
   7  -7   4  327.87    8.50
  -7  -7  -4  319.77   10.60
  -7  -7  -4  322.07    8.00
   7   7   4  331.87   10.80
  -9  -7  -4   -1.20    3.00
  -9  -7  -4   -0.70    1.40
   9  -7   4   -7.80    3.00
   9  -7   4   -0.70    2.90
   9  -7   4    0.50    1.90
   9  -7   4   -0.10    1.40
   9   7   4    0.70    3.00
 -11  -7  -4    5.70    1.30
  11  -7   4    4.80    2.00
  11  -7   4   -3.10    5.00
 -11  -7  -4   14.50    5.00
  11  -7   4    3.70    3.70
  11  -7   4    6.90    2.40
  11   7   4    4.30    3.80
  13  -7   4   -1.30    3.60
  13  -7   4   -5.70    4.70
  13  -7   4    4.80    2.50
  13   7   4    5.80    5.00
  14  -8  -4    9.10    3.90
  14  -8  -4   18.60    6.00
  14   8  -4    6.40    3.40
  14   8  -4   -1.50    5.50
  12  -8  -4   22.90    3.40
 -12  -8   4   17.90    3.80
  12   8  -4   23.30    4.90
  12   8  -4   18.20    3.00
  12   8  -4   21.00    4.50
 -10  -8   4   50.19    4.50
  10  -8  -4   53.19    4.30
  10  -8  -4   58.09    6.20
  10   8  -4   44.90    5.10
  10   8  -4   55.79    3.90
   8  -8  -4   39.10    4.50
  -8  -8   4   29.80    2.80
   8  -8  -4   30.80    3.20
   8   8  -4   32.50    3.00
   8   8  -4   28.50    3.50
   6  -8  -4    7.60    1.70
  -6  -8   4   11.80    2.10
   6  -8  -4    8.60    2.50
  -6   8   4   11.70    2.90
   6   8  -4    7.70    1.70
   6   8  -4    7.10    1.90
  -4  -8   4  181.08    5.60
   4  -8  -4  169.68    5.50
   4  -8  -4  181.38    7.10
  -4   8   4  179.38    7.00
   4   8  -4  175.18    4.50
   4   8  -4  178.38    5.70
   2  -8  -4   28.30    2.30
  -2  -8   4   34.10    2.50
   2   8  -4   32.20    2.30
  -2   8   4   35.20    3.30
   0  -8  -4    2.10    1.30
   0  -8   4    2.60    0.80
   0  -8   4    2.60    0.90
   0  -8   4    2.10    1.20
   0  -8  -4    3.50    1.20
   0  -8  -4    2.90    1.70
   0   8   4    3.50    1.90
   0   8  -4    3.90    1.30
   2  -8   4    9.10    1.60
   2  -8   4    7.00    1.80
  -2  -8  -4    8.10    2.20
  -2  -8  -4   10.00    1.70
  -2  -8  -4   11.30    1.50
   2  -8   4   13.10    1.70
  -2   8  -4    7.60    1.50
   2   8   4   10.80    2.50
   4  -8   4    6.50    1.90
   4  -8   4    8.40    1.80
   4  -8   4    6.60    2.00
  -4  -8  -4    6.90    2.50
  -4  -8  -4    5.60    1.60
   4   8   4    7.00    2.40
  -6  -8  -4  212.78    8.20
   6  -8   4  203.38    7.80
   6  -8   4  215.08    6.40
   6  -8   4  212.18    7.90
  -6  -8  -4  213.68    6.00
   6   8   4  198.38    8.20
   8  -8   4    9.80    3.20
   8  -8   4    8.00    3.20
   8  -8   4    8.90    1.80
  -8  -8  -4    8.80    1.90
   8  -8   4    8.00    2.10
  -8  -8  -4    6.20    3.20
   8   8   4    4.70    3.10
 -10  -8  -4    3.40    4.30
 -10  -8  -4   -0.70    1.90
  10  -8   4    2.80    2.50
  10  -8   4   -0.60    1.80
  10  -8   4    3.70    4.40
  10  -8   4   -1.70    4.20
  10   8   4    3.20    7.20
  12  -8   4    5.40    3.20
  12  -8   4    2.30    2.60
  12  -8   4    4.80    4.50
 -12  -8  -4    2.50    1.50
  12   8   4    7.40    5.10
  14  -8   4    1.80    6.60
  14   8   4   16.00    7.30
  13  -9  -4   -1.40    3.40
 -13  -9   4    1.60    4.50
  13  -9  -4    8.90    5.70
  13   9  -4    3.60    5.80
  13   9  -4   -2.50    4.80
  11  -9  -4    3.30    2.50
 -11  -9   4    8.50    3.60
  11   9  -4    2.70    3.90
  11   9  -4    7.40    2.60
  11   9  -4    1.50    3.40
  -9  -9   4   46.80    4.50
   9  -9  -4   45.00    3.90
   9  -9  -4   40.20    5.50
   9   9  -4   47.00    4.40
   9   9  -4   41.30    3.80
   7  -9  -4    6.10    1.90
  -7  -9   4    7.10    2.30
   7  -9  -4    5.30    3.30
   7   9  -4    7.20    2.00
  -7   9   4    6.20    2.90
   7   9  -4    9.60    2.10
   5  -9  -4   -0.60    2.60
   5  -9  -4    0.10    1.40
  -5  -9   4    0.80    1.70
  -5   9   4   -0.90    2.20
   5   9  -4    0.20    1.70
   5   9  -4    2.40    1.60
   3  -9  -4    2.60    2.50
   3  -9  -4    4.10    1.70
  -3  -9   4    4.80    1.50
   3  -9  -4    3.20    1.50
   3   9  -4    3.50    1.30
  -3   9   4    3.70    2.10
  -1  -9   4   46.00    3.00
   1  -9  -4   45.80    2.90
   1  -9  -4   50.19    4.50
   1  -9  -4   46.10    2.80
   1   9  -4   43.00    2.90
  -1   9   4   45.20    4.00
   1  -9   4   57.99    2.90
   1  -9   4   57.79    3.10
  -1  -9  -4   49.90    4.80
   1  -9   4   52.19    2.70
  -1  -9  -4   50.39    3.00
  -1  -9  -4   55.09    3.10
   1   9   4   47.80    4.30
  -1   9  -4   52.49    3.10
  -3  -9  -4   37.40    4.30
   3  -9   4   35.10    3.20
  -3  -9  -4   34.50    2.80
   3  -9   4   32.90    3.20
   3  -9   4   35.90    2.90
  -3   9  -4   35.20    2.90
   3   9   4   37.80    4.10
   5  -9   4  141.99    7.60
  -5  -9  -4  166.98    5.40
  -5  -9  -4  167.28    7.10
   5  -9   4  168.48    6.70
   5   9   4  164.88    7.20
  -7  -9  -4   23.50    2.50
   7  -9   4   20.90    2.70
   7  -9   4   19.20    2.30
  -7  -9  -4   22.00    3.50
   7  -9   4   21.30    3.60
   7  -9   4   25.00    4.00
   7   9   4   28.40    4.20
  -9  -9  -4   37.50    3.70
   9  -9   4   47.40    5.60
   9  -9   4   45.60    3.70
  -9  -9  -4   44.70    5.60
   9  -9   4   45.30    4.50
   9  -9   4   41.90    5.00
   9   9   4   36.10    5.20
  11  -9   4    2.40    2.30
  11  -9   4    4.60    3.20
 -11  -9  -4    3.00    1.80
  11  -9   4    3.50    4.40
 -11  -9  -4   -1.80    2.40
  11   9   4   -3.90    4.10
  13  -9   4    0.60    3.30
  13  -9   4   -3.40    5.50
  13   9   4   -5.90    5.90
  14 -10  -4   10.30    7.60
  14 -10  -4   15.20    4.70
  14  10  -4   15.00    6.30
  14  10  -4   15.20    4.40
 -12 -10   4   11.30    4.90
  12 -10  -4   17.90    3.80
  12  10  -4   16.00    5.30
  12  10  -4   11.10    3.40
  12  10  -4   16.50    4.70
  10 -10  -4   10.80    2.80
  10 -10  -4   14.60    3.70
 -10 -10   4    6.50    3.40
  10  10  -4    9.40    2.70
  10  10  -4   10.50    3.30
   8 -10  -4   16.30    3.20
   8 -10  -4   13.90    3.20
  -8 -10   4   12.30    2.90
   8 -10  -4   19.20    7.40
   8  10  -4   15.40    2.70
   8  10  -4   10.20    2.40
   6 -10  -4   87.09    4.40
   6 -10  -4  110.99   11.00
   6 -10  -4   88.69    4.60
  -6 -10   4   93.19    4.80
  -6  10   4   91.19    6.10
   6  10  -4   93.39    4.50
   6  10  -4   85.89    3.80
   4 -10  -4    6.00    3.00
  -4 -10   4   10.40    2.20
   4 -10  -4    7.20    1.90
   4 -10  -4    7.90    2.10
   4  10  -4    5.90    1.80
  -4  10   4    5.40    2.80
   2 -10  -4    5.70    2.70
   2 -10  -4    6.00    1.70
   2 -10  -4    9.00    1.90
  -2 -10   4    6.80    1.90
  -2  10   4    7.40    2.60
   2  10  -4    6.90    1.80
   0 -10  -4   38.80    2.90
   0 -10   4   42.30    3.10
   0 -10  -4   43.70    4.50
   0 -10   4   35.30    2.60
   0 -10   4   41.40    2.40
   0 -10  -4   42.40    3.00
   0  10   4   43.70    4.40
   0  10  -4   44.20    3.20
  -2 -10  -4   10.90    2.00
   2 -10   4   11.90    2.10
   2 -10   4   16.50    2.10
  -2 -10  -4   12.20    2.80
  -2 -10  -4   14.50    2.00
   2 -10   4   17.30    2.10
  -2  10  -4   16.20    2.30
   2  10   4   15.40    3.10
   4 -10   4   -2.80    1.70
  -4 -10  -4    0.70    2.60
  -4 -10  -4    2.80    1.90
   4 -10   4   -0.80    2.00
   4 -10   4   -3.10    2.00
   4  10   4    3.00    2.60
   6 -10   4   36.80    4.10
   6 -10   4   38.60    3.90
  -6 -10  -4   33.20    4.30
  -6 -10  -4   38.00    3.60
   6 -10   4   39.00    4.50
   6  10   4   38.30    4.50
   8 -10   4    7.70    2.20
   8 -10   4   11.50    2.90
  -8 -10  -4   13.50    2.70
   8 -10   4   14.60    3.70
  -8 -10  -4   12.80    4.40
   8 -10   4    9.00    4.30
   8  10   4   16.20    4.00
  10 -10   4   -0.80    2.20
 -10 -10  -4    0.30    2.80
  10 -10   4   -2.10    4.00
 -10 -10  -4   -4.30    5.50
  10 -10   4    0.50    3.40
  10 -10   4   -0.40    5.20
  10  10   4   -4.30    4.10
  12 -10   4   -6.30    5.20
  12 -10   4   -5.00    4.80
  12 -10   4    1.20    3.60
  12  10   4   -4.60    5.40
  13 -11  -4    1.90    4.20
  13 -11  -4    6.00    6.70
  13  11  -4    4.20    3.90
  13  11  -4   -8.50    5.40
  11 -11  -4    2.90    3.10
  11  11  -4   -0.70    3.90
  11  11  -4    1.30    4.60
  11  11  -4    2.70    3.00
  -9 -11   4   42.40    4.40
   9 -11  -4   47.40    4.50
   9  11  -4   56.29    4.90
   9  11  -4   47.90    4.50
   7 -11  -4   -0.70    2.50
   7 -11  -4    1.10    4.00
  -7 -11   4    1.30    2.90
   7 -11  -4    0.20    2.00
  -7  11   4    0.60    3.20
   7  11  -4    0.70    1.90
   7  11  -4    3.70    2.40
  -5 -11   4    3.50    2.40
   5 -11  -4    3.40    2.00
   5 -11  -4   -2.90    3.30
   5 -11  -4   -1.30    1.70
  -5  11   4    0.50    2.60
   5  11  -4    1.00    1.20
   5  11  -4   -0.40    1.90
   3 -11  -4   28.70    3.90
   3 -11  -4   21.60    2.50
  -3 -11   4   28.70    2.90
   3 -11  -4   30.70    3.30
  -3  11   4   28.50    3.90
   3  11  -4   31.20    3.20
   1 -11  -4    3.10    1.60
   1 -11  -4   -1.30    2.60
  -1 -11   4    4.10    1.90
   1 -11  -4    5.00    1.80
   1  11  -4    3.60    1.70
  -1  11   4    3.80    2.50
  -1 -11  -4   57.69    3.70
   1 -11   4   56.19    3.40
   1 -11   4   56.59    3.60
  -1 -11  -4   56.69    5.20
   1 -11   4   58.99    3.10
  -1 -11  -4   52.59    3.90
   1  11   4   65.79    5.30
  -1  11  -4   54.59    3.70
  -3 -11  -4   27.60    3.10
   3 -11   4   22.40    3.10
   3 -11   4   25.30    3.00
  -3 -11  -4   28.50    3.90
   3 -11   4   32.10    3.30
   3  11   4   26.10    3.90
   5 -11   4   34.00    3.60
  -5 -11  -4   45.50    4.80
   5 -11   4   39.00    4.10
  -5 -11  -4   39.60    4.10
   5 -11   4   39.00    4.10
   5  11   4   33.70    4.20
  -7 -11  -4   -1.80    2.50
   7 -11   4    2.40    2.00
   7 -11   4   -2.60    3.10
   7 -11   4    0.90    2.80
   7 -11   4    2.40    3.90
  -7 -11  -4   -5.70    3.70
   7  11   4   -0.90    3.40
   9 -11   4   13.20    3.90
   9 -11   4    4.60    5.00
  -9 -11  -4   15.40    5.60
   9 -11   4    8.10    5.10
   9 -11   4   10.80    3.30
  -9 -11  -4    5.10    3.20
   9  11   4   12.00    4.90
  11 -11   4   -4.00    5.40
  11 -11   4    8.70    3.40
  11 -11   4    6.90    5.30
 -11 -11  -4   11.90    2.70
  11  11   4    6.90    5.70
  12 -12  -4   -0.40    4.40
  12  12  -4    1.20    4.20
  10 -12  -4    5.30    2.90
  10  12  -4    1.10    3.30
  10  12  -4    6.30    3.70
   8 -12  -4   -0.90    5.90
  -8 -12   4   10.40    4.30
   8 -12  -4    5.50    2.70
   8  12  -4   -1.90    2.40
   8  12  -4    3.70    2.60
   6 -12  -4   17.90    2.70
   6 -12  -4   20.40    5.00
  -6 -12   4   18.80    3.50
  -6  12   4   27.70    4.60
   6  12  -4   17.70    2.90
   4 -12  -4    4.50    3.90
  -4 -12   4    3.20    2.40
   4 -12  -4   10.20    2.60
   4 -12  -4    6.70    2.00
   4  12  -4    7.10    4.00
  -4  12   4    7.90    3.10
   2 -12  -4    6.80    2.00
  -2 -12   4    9.20    2.20
   2 -12  -4    8.60    3.90
   2 -12  -4    8.70    2.20
   2  12  -4    9.40    2.30
  -2  12   4    8.00    3.00
   0 -12  -4   13.40    2.10
   0 -12   4   11.30    2.30
   0 -12  -4   16.30    3.70
   0 -12   4   16.50    1.80
   0 -12  -4   19.60    2.80
   0  12   4   17.30    3.40
   0  12  -4   12.10    2.20
   2 -12   4    6.50    2.20
  -2 -12  -4    2.80    2.60
   2 -12   4    4.90    2.40
  -2 -12  -4   -1.40    3.00
  -2 -12  -4    2.90    1.80
   2 -12   4    6.70    1.90
   2  12   4    0.70    2.80
   4 -12   4   12.50    2.90
  -4 -12  -4   14.10    2.90
  -4 -12  -4   18.10    3.90
   4 -12   4   16.70    2.90
   4  12   4   12.30    3.60
   6 -12   4    0.10    3.20
  -6 -12  -4   -2.70    4.10
   6 -12   4    0.20    3.70
   6 -12   4    0.90    3.00
  -6 -12  -4    2.50    3.00
   6  12   4   -1.40    3.20
   8 -12   4    2.30    4.50
  -8 -12  -4    5.30    5.30
   8 -12   4    3.40    4.00
  -8 -12  -4    2.70    3.40
   8 -12   4   -3.50    5.20
   8 -12   4    3.20    2.60
   8  12   4    3.20    5.50
 -10 -12  -4    8.10    2.90
  10 -12   4    5.40    5.30
  10 -12   4   11.90    3.40
  10  12   4   10.00    5.60
  11 -13  -4    4.00    4.20
  11  13  -4    2.50    4.00
   9 -13  -4   54.99    5.10
   9  13  -4   67.99    6.10
   9  13  -4   43.80    5.30
   7 -13  -4   -1.40    5.60
   7 -13  -4   -2.80    2.50
   7  13  -4    1.20    1.90
   7  13  -4    3.70    2.90
  -7  13   4    1.00    4.20
   7  13  -4   -0.20    2.10
   5 -13  -4    1.60    2.20
   5 -13  -4    3.40    4.90
   5  13  -4    1.90    2.60
  -5  13   4    0.00    3.40
   3 -13  -4   42.80    5.60
  -3 -13   4   45.60    4.40
   3 -13  -4   34.30    3.80
  -3  13   4   37.60    4.70
   3  13  -4   48.60    4.20
   1 -13  -4   42.50    4.20
   1 -13  -4   49.30    5.60
  -1 -13   4   36.40    3.60
   1 -13  -4   50.29    4.00
   1  13  -4   51.49    4.00
  -1  13   4   53.29    6.00
   1 -13   4   69.39    4.30
  -1 -13  -4   37.20    3.70
  -1 -13  -4   60.89    6.40
  -1 -13  -4   49.60    3.90
   1 -13   4   47.00    4.70
   1 -13   4   56.39    3.60
   1  13   4   55.29    5.70
  -3 -13  -4   19.00    3.40
   3 -13   4   10.10    2.80
  -3 -13  -4   15.50    4.50
  -3 -13  -4   15.10    3.30
   3 -13   4   16.30    3.60
   3 -13   4    7.90    3.30
   3  13   4   17.90    4.00
   5 -13   4    0.90    3.90
  -5 -13  -4    1.60    3.40
  -5 -13  -4   -1.80    4.10
   5 -13   4    5.90    3.20
   5  13   4   -1.30    3.60
   7 -13   4   10.30    3.10
  -7 -13  -4    6.50    5.20
   7 -13   4    4.50    3.90
   7 -13   4   13.60    5.40
  -7 -13  -4    2.20    3.80
   7  13   4    0.00    4.30
   9 -13   4    1.10    3.20
  -9 -13  -4   -0.70    5.70
  -9 -13  -4   -0.30    4.70
   9 -13   4   -2.10    5.10
   9  13   4   -3.90    5.50
  10 -14  -4   -1.90    4.10
  10  14  -4    4.70    4.40
   8 -14  -4   -2.30    3.20
   8  14  -4    2.50    3.60
   6 -14  -4   -0.40    2.80
   6 -14  -4   -5.10    6.50
   6  14  -4   -0.70    2.90
  -6  14   4   -0.40    4.40
   4 -14  -4   -0.80    5.10
   4 -14  -4    2.90    2.40
  -4  14   4    1.40    3.80
   4  14  -4   -2.90    2.50
   2 -14  -4   -2.00    4.50
   2 -14  -4   -3.40    2.10
  -2  14   4   -1.90    3.50
   2  14  -4    1.90    2.30
   0 -14  -4    7.00    2.50
   0 -14  -4   13.00    4.70
   0 -14   4    5.00    1.80
   0  14   4   14.90    4.10
   2 -14   4   -0.30    2.40
  -2 -14  -4    3.10    4.50
   2 -14   4   -0.70    2.80
  -2 -14  -4    1.30    2.50
   2  14   4    1.30    3.60
  -4 -14  -4    9.30    4.70
   4 -14   4   -2.40    4.30
   4 -14   4    3.90    3.30
  -4 -14  -4    2.40    2.70
   4  14   4    5.90    4.00
  -6 -14  -4   12.40    3.10
   6 -14   4   15.60    5.50
   6 -14   4   11.00    4.30
  -6 -14  -4    6.90    5.60
   6 -14   4   11.10    3.20
   6  14   4    2.70    4.70
  -8 -14  -4    8.10    3.30
   8 -14   4    2.20    7.30
   8 -14   4   10.40    3.70
  -8 -14  -4    5.10    7.40
   8 -14   4   -0.20    4.80
   8  14   4    6.00    5.70
   9 -15  -4   16.60    4.90
   9  15  -4    8.10    4.60
   7 -15  -4   -6.50    3.30
   7  15  -4   -0.40    3.70
   5 -15  -4   12.20    3.30
   5 -15  -4   13.50    8.40
   5  15  -4    5.00    3.30
  -5  15   4   -1.30    4.70
   3 -15  -4    0.00    5.70
   3 -15  -4    4.80    2.80
   3  15  -4    9.30    3.30
  -3  15   4    7.60    4.90
   1 -15  -4    6.40    2.90
   1 -15  -4    5.50    5.70
  -1  15   4   13.60    4.30
  -1 -15  -4   29.20    6.30
  -1 -15  -4   26.90    3.70
   1 -15   4   38.70    3.70
   1  15   4   47.20    5.70
   3 -15   4    7.10    3.20
   3 -15   4    4.00    4.30
  -3 -15  -4    1.20    2.60
  -3 -15  -4    9.20    5.90
   3  15   4    7.90    4.60
  -5 -15  -4    9.20    3.40
   5 -15   4    8.10    4.20
  -5 -15  -4   -2.30    5.90
   5  15   4   10.50    5.10
  -7 -15  -4    3.60    3.60
   7 -15   4   -0.80    4.90
   7 -15   4   -3.90    3.80
   7  15   4    0.00    5.70
   6 -16  -4    2.40    3.70
   6  16  -4    1.40    4.20
  -6  16   4   -0.90    6.10
   4 -16  -4   -0.60    3.40
  -4  16   4    5.10    5.60
   2 -16  -4   -5.10    6.90
   2 -16  -4    1.40    3.20
  -2  16   4   -2.20    4.70
   0 -16  -4    1.20    3.50
   0 -16  -4    5.50    6.40
   0  16   4    3.90    5.00
  -2 -16  -4   -2.00    3.10
  -2 -16  -4    6.80    6.80
   2  16   4    6.80    4.80
  -4 -16  -4   -0.50    3.50
   4 -16   4    7.80    4.50
   4  16   4    8.30   10.20
  -6 -16  -4    0.10    3.70
   6 -16   4    5.70    4.30
   6  16   4   -5.90    6.10
   3 -17  -4    8.00    3.90
  -3  17   4    4.90    5.80
   1 -17  -4    7.30    3.90
  -1  17   4   12.70    5.80
  -1 -17  -4   -0.80    4.00
   1  17   4    7.30    6.00
  -3 -17  -4   14.30    4.50
   3  17   4   21.40    6.50
  16   0  -5   -5.40    5.20
  16   0  -5    3.10    3.30
 -14   0   5   -0.10    2.90
  14   0  -5    0.40    4.30
  14   0  -5    3.40    2.60
  12   0  -5    1.10    3.50
  12   0  -5    0.20    3.00
  12   0  -5    0.00    1.90
 -12   0   5    2.50    2.10
 -10   0   5    1.10    1.60
  10   0  -5   -2.30    2.30
  10   0  -5    1.60    2.30
  10   0  -5    0.50    1.50
  -8   0   5   -0.20    1.10
   8   0  -5    3.00    1.80
   8   0  -5   -0.20    1.20
   6   0  -5    0.00    1.10
  -6   0   5   -0.50    0.80
   6   0  -5   -0.10    1.00
  -4   0   5    1.70    0.80
   4   0  -5   -1.30    0.90
  -4   0   5   -0.70    1.00
   4   0  -5    1.70    0.90
  -2   0   5    0.10    1.00
   2   0  -5   -0.20    1.00
   2   0  -5    0.80    0.80
  -2   0   5    0.30    0.70
   0   0  -5   -0.50    0.70
   0   0   5   -0.70    1.00
   0   0  -5   -0.20    1.00
   0   0   5   -0.50    0.60
  -2   0  -5    1.80    1.10
  -2   0  -5    0.20    0.50
   2   0   5    0.90    1.10
   2   0   5    0.40    0.50
  -4   0  -5   -0.10    0.30
   4   0   5   -0.50    1.30
   4   0   5    0.30    0.30
  -4   0  -5    0.80    1.20
   6   0   5   -0.10    1.70
  -6   0  -5    0.90    1.60
   8   0   5   -1.40    1.80
  -8   0  -5   -2.30    2.10
 -10   0  -5    8.30    2.80
  10   0   5    2.90    2.70
  12   0   5    4.10    3.00
  14   0   5   -3.80    4.30
  15  -1  -5   29.50    3.60
  15  -1  -5   27.50    5.80
 -15  -1   5   33.00    4.10
  15   1  -5   26.40    3.50
 -15   1   5   25.40    4.10
  15   1  -5   22.60    5.60
 -13  -1   5    1.00    2.50
  13  -1  -5    1.90    2.10
  13  -1  -5    8.30    4.20
  13  -1  -5   -1.00    3.70
 -13   1   5   -1.90    2.40
  13   1  -5    1.60    3.50
  13   1  -5    0.40    2.00
  13   1  -5    4.20    4.10
  11  -1  -5   28.60    4.00
  11  -1  -5   32.00    3.20
 -11  -1   5   33.60    3.20
  11  -1  -5   40.90    4.50
  11   1  -5   38.10    4.40
  11   1  -5   36.80    3.10
 -11   1   5   29.30    2.70
  11   1  -5   34.50    4.60
  -9  -1   5   50.99    3.10
   9  -1  -5   54.49    3.00
   9  -1  -5   59.39    4.10
   9   1  -5   52.79    4.20
  -9   1   5   55.19    3.10
   9   1  -5   50.09    4.20
   9   1  -5   52.09    3.00
  -7  -1   5   21.00    2.00
   7  -1  -5   14.40    3.50
   7  -1  -5   20.10    2.00
   7   1  -5   22.90    2.00
   7   1  -5   22.70    2.70
  -7   1   5   20.30    1.90
  -5  -1   5  659.43   15.40
  -5  -1   5  695.53   14.60
   5  -1  -5  642.04   14.60
   5  -1  -5  647.14   15.80
   5   1  -5  653.53   14.60
   5   1  -5  666.23   15.50
  -5   1   5  660.33   15.80
  -5   1   5  657.63   14.60
   3  -1  -5 1769.52   35.80
   3  -1  -5 1748.63   36.80
  -3  -1   5 1710.53   35.80
  -3  -1   5 1689.83   36.20
  -3   1   5 1742.13   35.80
   3   1  -5 1720.73   35.80
   3   1  -5 1689.13   36.20
  -3   1   5 1724.23   36.80
  -1  -1   5 1973.00   40.70
   1  -1  -5 1924.91   41.50
   1  -1  -5 1942.11   40.50
  -1   1   5 1976.50   40.50
   1   1  -5 1970.70   40.90
  -1   1   5 1985.80   41.50
   1   1  -5 2022.70   40.60
   1  -1   5  614.24   14.50
  -1  -1  -5  629.94   14.00
  -1  -1  -5  665.53   14.90
   1  -1   5  660.53   13.70
   1   1   5  651.83   13.60
  -1   1  -5  646.14   14.50
   1   1   5  653.83   14.90
  -1   1  -5  646.44   13.70
  -3  -1  -5  976.10   21.80
   3  -1   5  974.80   21.70
  -3  -1  -5  962.90   19.90
   3  -1   5  967.90   20.00
  -3   1  -5  959.80   20.00
  -3   1  -5  997.90   21.70
   3   1   5  971.00   21.90
   3   1   5  949.21   19.90
  -5  -1  -5  641.94   15.50
   5  -1   5  618.94   15.30
   5  -1   5  603.24   12.80
  -5   1  -5  617.64   15.30
   5   1   5  606.54   15.40
   7  -1   5   -0.60    1.80
  -7  -1  -5   -0.60    1.80
   7   1   5    0.90    1.90
  -7   1  -5    1.10    1.70
  -9  -1  -5   75.59    5.50
   9  -1   5   70.59    5.40
   9   1   5   72.79    5.40
  -9   1  -5   77.09    5.20
  11  -1   5   89.59    6.20
 -11  -1  -5   98.29    6.80
  11   1   5   83.59    6.30
  13  -1   5   25.40    4.90
  13   1   5   36.20    5.20
  15  -1   5   12.40    5.50
  15   1   5    4.80    6.10
  16  -2  -5   -1.40    3.30
  16  -2  -5   -1.90    5.90
  16   2  -5   -2.90    5.80
  16   2  -5    1.40    3.20
  14  -2  -5   -2.20    4.20
 -14  -2   5    0.20    3.00
  14  -2  -5    3.70    2.60
  14   2  -5   -0.10    4.00
  14   2  -5    0.10    2.40
 -14   2   5    2.90    3.10
  12  -2  -5  112.59    7.00
  12  -2  -5  103.19    4.80
 -12  -2   5  109.49    4.90
  12   2  -5  100.39    6.80
 -12   2   5  106.99    5.00
  12   2  -5  107.79    4.70
  12   2  -5   98.49    7.10
  10  -2  -5  158.38    5.50
 -10  -2   5  166.58    5.50
  10  -2  -5  167.68    7.30
 -10   2   5  174.68    5.60
  10   2  -5  170.38    5.50
  10   2  -5  167.38    7.30
  10   2  -5  164.88    7.40
   8  -2  -5   91.49    3.80
  -8  -2   5   94.49    4.10
   8  -2  -5   97.49    4.90
   8   2  -5   96.99    4.80
  -8   2   5   94.29    3.70
   8   2  -5   88.59    5.50
   8   2  -5   96.79    3.80
  -6  -2   5   10.70    1.30
   6  -2  -5    9.00    1.40
   6  -2  -5    8.60    1.90
   6   2  -5   10.30    1.80
  -6   2   5    6.40    1.80
  -6   2   5    9.50    1.30
   6   2  -5   10.90    1.50
  -4  -2   5  153.48    4.60
  -4  -2   5  156.08    4.30
   4  -2  -5  154.38    5.30
   4  -2  -5  148.49    4.30
   4   2  -5  152.98    4.60
  -4   2   5  158.78    4.40
   4   2  -5  151.78    4.40
  -2  -2   5    1.20    0.80
  -2  -2   5    0.90    0.70
   2  -2  -5   -0.40    1.20
   2  -2  -5    0.20    0.80
  -2   2   5    0.20    1.20
  -2   2   5    1.50    0.80
   2   2  -5   -0.10    0.80
   2   2  -5    0.20    0.90
   0  -2   5    2.40    1.00
   0  -2  -5    1.00    1.20
   0  -2  -5    1.60    0.70
   0   2   5    0.70    0.60
   0   2  -5    1.40    0.90
   0   2   5    0.90    1.30
   0   2  -5    1.10    0.80
   2  -2   5   95.89    3.60
   2  -2   5   95.49    2.70
  -2  -2  -5   95.89    3.90
   2   2   5   96.29    4.10
   2   2   5   95.39    2.60
  -2   2  -5   95.69    2.70
  -2   2  -5   98.39    4.90
   4  -2   5  540.75   11.20
   4  -2   5  519.95   12.90
  -4  -2  -5  534.75   13.30
  -4  -2  -5  517.85   10.90
  -4  -2  -5  527.25   10.90
  -4   2  -5  498.95   11.50
   4   2   5  522.65   13.30
  -4   2  -5  535.55   13.00
   6  -2   5   33.70    3.20
  -6  -2  -5   37.90    3.40
   6  -2   5   32.20    1.40
   6  -2   5   36.00    1.50
  -6   2  -5   36.40    3.00
   6   2   5   37.20    3.50
   8  -2   5    1.40    2.00
  -8  -2  -5    0.20    2.00
   8  -2   5    1.60    0.60
   8  -2   5    1.00    0.70
  -8   2  -5    1.20    1.90
   8   2   5    3.00    2.30
 -10  -2  -5    2.30    2.70
  10  -2   5    4.30    2.80
  10   2   5    1.20    2.70
  12  -2   5   20.00    3.90
  12   2   5   17.60    4.40
  14  -2   5    5.90    4.60
  14   2   5   -1.40    4.70
  15  -3  -5   34.50    4.00
  15  -3  -5   21.20    6.20
 -15  -3   5   41.20    4.60
  15   3  -5   20.60    5.80
 -15   3   5   31.50    4.30
  15   3  -5   32.20    3.60
  13  -3  -5   30.50    3.20
 -13  -3   5   27.60    3.30
  13  -3  -5   43.00    5.70
 -13   3   5   28.70    3.20
  13   3  -5   30.40    5.60
  13   3  -5   25.20    8.10
  13   3  -5   22.20    2.90
 -11  -3   5   33.20    3.40
  11  -3  -5   37.80    3.40
  11  -3  -5   36.40    4.30
  11   3  -5   28.30    4.00
 -11   3   5   30.40    3.30
  11   3  -5   29.40    3.10
  11   3  -5   32.40    4.10
   9  -3  -5  142.49    4.90
  -9  -3   5  146.99    4.90
   9  -3  -5  139.99    6.40
   9   3  -5  142.19    6.30
   9   3  -5  136.49    4.80
   9   3  -5  137.49    6.10
  -9   3   5  138.49    4.80
   7  -3  -5  188.28    7.00
  -7  -3   5  179.38    5.30
   7  -3  -5  177.58    5.40
   7   3  -5  188.08    6.30
   7   3  -5  180.88    6.20
  -7   3   5  175.58    6.80
   7   3  -5  176.08    5.30
   5  -3  -5  584.64   14.70
  -5  -3   5  598.14   13.20
   5  -3  -5  587.64   13.30
   5   3  -5  580.94   13.80
  -5   3   5  595.54   13.30
   5   3  -5  572.64   13.20
   3  -3  -5   40.50    2.90
   3  -3  -5   41.90    2.10
  -3  -3   5   44.50    2.10
  -3  -3   5   40.60    1.80
  -3   3   5   41.70    2.00
   3   3  -5   43.00    2.10
   3   3  -5   43.60    1.90
  -3   3   5   39.70    2.70
  -1  -3   5   44.10    1.70
  -1  -3   5   44.70    2.00
   1  -3  -5   44.20    2.00
   1  -3  -5   39.40    2.90
  -1   3   5   41.20    2.80
   1   3  -5   44.90    1.60
  -1   3   5   44.50    1.90
   1  -3   5   30.30    1.90
  -1  -3  -5   30.90    1.50
   1  -3   5   29.20    1.60
  -1  -3  -5   27.80    2.50
   1   3   5   30.00    1.40
   1   3   5   32.10    2.60
  -1   3  -5   30.50    1.80
  -1   3  -5   27.00    1.60
  -3  -3  -5 1554.64   33.50
   3  -3   5 1522.75   32.10
  -3  -3  -5 1533.35   31.50
   3  -3   5 1505.25   32.80
  -3   3  -5 1539.55   31.70
  -3   3  -5 1557.34   32.90
   3   3   5 1496.35   33.50
   5  -3   5   78.99    2.60
  -5  -3  -5   78.89    2.10
  -5  -3  -5   75.99    2.10
   5  -3   5   79.19    4.00
   5   3   5   81.79    4.30
  -5   3  -5   81.59    4.00
   7  -3   5   11.70    2.50
  -7  -3  -5   16.80    2.70
   7  -3   5   12.50    1.30
   7  -3   5   12.80    1.20
   7   3   5   13.90    3.00
   9  -3   5   59.09    2.20
   9  -3   5   61.79    2.20
   9  -3   5   62.49    5.20
  -9  -3  -5   58.69    5.00
   9   3   5   52.19    5.30
  11  -3   5   52.29    5.80
 -11  -3  -5   34.40    4.50
  11   3   5   36.00    4.70
  13  -3   5   16.10    4.80
  13   3   5    1.60    4.90
  15  -3   5    7.40    5.70
  15   3   5   13.30    6.60
  16  -4  -5   -0.40    3.80
  16  -4  -5   15.10    6.30
  16   4  -5    9.70    6.50
  16   4  -5    3.10    3.30
  14  -4  -5   16.40    3.20
  14  -4  -5   11.40    4.80
 -14  -4   5   13.90    3.40
 -14   4   5   17.30    3.70
  14   4  -5   11.80    4.80
  14   4  -5   14.70    2.80
  12  -4  -5   29.00    4.30
 -12  -4   5   39.10    4.20
  12  -4  -5   37.90    3.90
 -12   4   5   35.20    3.90
  12   4  -5   37.70    3.50
  12   4  -5   39.60    5.30
  12   4  -5   39.50    4.70
 -10  -4   5  137.79    5.20
  10  -4  -5  136.99    7.10
  10  -4  -5  139.49    5.20
 -10   4   5  138.39    5.20
  10   4  -5  131.09    6.40
  10   4  -5  130.89    5.00
  10   4  -5  135.99    6.50
   8  -4  -5  119.59    4.40
  -8  -4   5  118.99    4.40
   8  -4  -5  109.79    5.70
   8   4  -5  121.99    5.30
   8   4  -5  121.29    4.30
   8   4  -5  119.99    5.20
  -8   4   5  117.49    4.30
  -6  -4   5   42.50    2.50
   6  -4  -5   44.70    2.50
   6  -4  -5   42.20    3.40
  -6   4   5   44.70    3.60
   6   4  -5   43.80    2.60
   6   4  -5   49.99    3.00
   6   4  -5   43.90    2.90
  -4  -4   5  101.19    3.50
   4  -4  -5  100.49    3.50
   4  -4  -5  104.49    4.70
  -4   4   5  102.09    4.50
   4   4  -5  107.09    3.30
  -4   4   5  104.09    3.50
   2  -4  -5    1.00    0.90
  -2  -4   5    0.60    0.80
   2  -4  -5    0.10    1.40
  -2   4   5    2.80    1.30
  -2   4   5    0.80    0.70
   2   4  -5    0.50    0.80
   2   4  -5    1.80    0.50
   0  -4   5   38.50    1.90
   0  -4   5   35.50    1.60
   0  -4  -5   35.90    1.80
   0  -4  -5   40.90    2.80
   0   4   5   35.40    2.70
   0   4   5   37.00    1.60
   0   4  -5   36.90    1.90
   0   4  -5   35.20    1.50
   2  -4   5  106.69    3.30
  -2  -4  -5  110.49    4.40
   2  -4   5  110.89    3.70
  -2  -4  -5  107.49    3.20
   2   4   5  117.69    4.80
  -2   4  -5  110.99    3.40
  -2   4  -5  108.69    3.70
  -4  -4  -5 1530.15   31.40
   4  -4   5 1524.95   33.10
  -4  -4  -5 1519.05   33.70
   4  -4   5 1504.35   31.70
  -4  -4  -5 1524.75   31.40
  -4   4  -5 1561.64   33.20
   4   4   5 1504.65   33.80
  -4   4  -5 1507.35   31.70
   6  -4   5   53.89    3.90
  -6  -4  -5   48.70    2.10
   6  -4   5   59.19    2.40
  -6  -4  -5   56.39    1.80
  -6  -4  -5   49.20    3.70
   6   4   5   58.49    4.20
  -8  -4  -5   39.20    4.10
   8  -4   5   38.50    4.20
   8  -4   5   38.20    2.20
   8  -4   5   36.80    2.00
   8   4   5   31.60    3.80
  10  -4   5    2.10    1.20
  10  -4   5    2.60    1.30
 -10  -4  -5    2.70    3.00
  10  -4   5    9.50    3.00
  10   4   5    6.10    3.40
  12  -4   5    7.90    3.80
  12  -4   5    6.00    1.30
  12  -4   5    5.70    1.40
  12   4   5    0.80    4.00
  14  -4   5   -3.70    5.10
  14   4   5   -3.70    5.30
  15  -5  -5   37.50    6.90
 -15  -5   5   27.10    5.40
  15  -5  -5   33.00    4.30
  15   5  -5   37.70    4.00
  15   5  -5   38.50    6.40
  13  -5  -5    5.50    4.00
 -13  -5   5    5.60    3.10
  13  -5  -5    6.20    2.70
  13   5  -5    9.20    4.00
  13   5  -5    7.50    4.80
  13   5  -5    4.60    2.50
 -13   5   5    3.30    2.90
  11  -5  -5   19.20    2.60
  11  -5  -5   15.90    3.90
 -11  -5   5   22.70    2.80
  11   5  -5   17.60    3.50
  11   5  -5   17.50    2.40
  11   5  -5   16.60    3.50
 -11   5   5   18.20    2.50
   9  -5  -5   59.39    3.70
   9  -5  -5   54.49    4.90
  -9  -5   5   58.89    3.70
   9   5  -5   62.29    3.50
   9   5  -5   60.19    4.40
   9   5  -5   55.89    4.30
  -9   5   5   63.29    3.50
  -7  -5   5  730.03   16.30
   7  -5  -5  693.23   18.20
   7  -5  -5  728.63   16.40
   7   5  -5  698.83   16.70
   7   5  -5  715.93   16.80
   7   5  -5  719.83   16.30
  -7   5   5  715.33   16.30
  -7   5   5  690.43   18.30
  -5  -5   5  164.68    5.10
   5  -5  -5  169.28    6.50
   5  -5  -5  167.18    5.10
  -5   5   5  172.18    5.10
   5   5  -5  169.18    4.80
   5   5  -5  167.28    5.10
  -5   5   5  162.08    6.40
   5   5  -5  166.18    4.80
   3  -5  -5  204.88    6.70
   3  -5  -5  195.48    5.40
  -3  -5   5  195.98    5.40
   3   5  -5  190.18    5.40
   3   5  -5  190.68    4.30
  -3   5   5  184.48    6.50
  -3   5   5  195.58    5.30
   3   5  -5  191.98    4.40
  -1  -5   5   57.19    2.50
   1  -5  -5   58.19    3.40
   1  -5  -5   59.79    2.50
  -1   5   5   61.69    3.60
  -1   5   5   63.29    2.40
   1   5  -5   61.69    2.60
  -1  -5  -5   34.10    2.70
   1  -5   5   29.90    1.80
  -1  -5  -5   30.80    1.80
  -1   5  -5   30.10    1.90
   1   5   5   31.50    3.00
   3  -5   5    7.30    1.20
   3  -5   5    5.80    1.40
  -3  -5  -5    7.70    1.00
  -3  -5  -5    7.50    1.10
  -3  -5  -5    7.80    1.90
  -3   5  -5    5.60    1.10
   3   5   5    6.30    1.70
   5  -5   5  245.28    7.80
  -5  -5  -5  251.07    5.90
  -5  -5  -5  249.08    8.10
   5  -5   5  247.08    6.30
   5   5   5  242.28    8.30
  -7  -5  -5   42.80    4.10
   7  -5   5   41.30    2.30
   7  -5   5   35.60    4.00
  -7  -5  -5   43.00    1.90
  -7  -5  -5   45.10    1.80
   7  -5   5   41.80    2.50
   7   5   5   46.80    4.50
   9  -5   5  282.17    7.20
  -9  -5  -5  290.17   10.50
   9  -5   5  281.97    7.30
   9  -5   5  282.47   10.40
   9   5   5  300.47   10.90
  11  -5   5    4.40    3.30
 -11  -5  -5    7.50    4.50
  11  -5   5    4.20    1.70
  11  -5   5    3.80    1.50
  11   5   5    2.30    3.50
  13  -5   5    1.70    4.50
  13  -5   5    0.10    1.80
  13  -5   5    1.40    1.60
  13   5   5  -14.10    4.70
  15  -5   5    8.10    6.80
  15   5   5   -1.60    7.10
  14  -6  -5   21.50    3.80
  14  -6  -5   25.00    5.90
 -14  -6   5   25.50    4.30
  14   6  -5   18.80    5.20
  14   6  -5   16.50    6.40
  14   6  -5   20.00    3.30
  12  -6  -5   22.10    3.10
 -12  -6   5   18.00    3.20
  12   6  -5   17.20    3.90
  12   6  -5   18.30    4.20
  12   6  -5   15.00    2.70
  10  -6  -5   15.90    2.50
  10  -6  -5   21.90    3.50
 -10  -6   5   19.20    2.70
  10   6  -5   18.80    3.30
  10   6  -5   23.70    2.60
 -10   6   5   17.60    2.30
  10   6  -5   21.30    3.20
   8  -6  -5   76.19    5.30
  -8  -6   5   68.49    3.80
   8  -6  -5   72.79    3.80
   8   6  -5   70.69    3.60
  -8   6   5   71.59    3.60
  -8   6   5   72.29    5.10
   8   6  -5   71.19    4.20
   8   6  -5   65.09    4.10
   6  -6  -5    0.80    1.90
   6  -6  -5    0.90    1.20
  -6  -6   5   -0.50    1.20
  -6   6   5   -1.30    0.90
  -6   6   5    0.30    1.90
   6   6  -5    0.10    1.30
   6   6  -5    0.00    1.20
   6   6  -5    1.50    1.30
  -4  -6   5 1001.50   21.60
   4  -6  -5  996.20   23.40
   4  -6  -5 1012.50   21.80
   4   6  -5  953.80   21.60
  -4   6   5  987.40   23.40
  -4   6   5 1004.10   21.70
   4   6  -5  978.00   20.70
   4   6  -5  969.90   20.60
   2  -6  -5  157.58    4.70
  -2  -6   5  161.08    4.80
   2  -6  -5  151.48    5.80
  -2   6   5  150.48    5.80
   2   6  -5  161.88    4.80
   0  -6  -5  226.28    7.10
   0  -6   5  216.98    5.00
   0  -6  -5  225.98    5.90
   0  -6   5  213.38    5.80
   0  -6   5  209.88    4.90
   0   6   5  217.48    7.20
   0   6  -5  215.78    5.90
   2  -6   5    0.00    0.90
   2  -6   5   -0.80    0.90
  -2  -6  -5    1.30    1.20
  -2  -6  -5    0.30    1.00
   2  -6   5   -0.70    0.90
  -2  -6  -5    0.90    0.90
   2   6   5    0.60    1.60
  -2   6  -5    1.40    1.00
   4  -6   5  156.98    5.70
  -4  -6  -5  166.88    6.40
  -4  -6  -5  167.78    4.60
   4  -6   5  164.98    4.90
  -4  -6  -5  169.08    4.60
  -4   6  -5  168.58    4.90
   4   6   5  163.98    6.60
  -6  -6  -5  397.06   11.50
  -6  -6  -5  369.16    8.80
  -6  -6  -5  388.36    8.80
   6  -6   5  382.16    9.30
   6  -6   5  393.26   11.20
   6   6   5  363.06   11.50
   8  -6   5   29.00    2.50
   8  -6   5   26.00    3.50
  -8  -6  -5   30.20    1.90
  -8  -6  -5   28.60    3.80
   8  -6   5   36.90    2.80
   8   6   5   26.50    3.90
  10  -6   5    4.30    1.50
 -10  -6  -5    1.60    3.90
  10  -6   5    3.80    1.90
  10  -6   5    4.40    3.80
  10  -6   5    2.10    3.00
  12  -6   5   -0.10    1.80
  12  -6   5    2.90    4.00
  12  -6   5    0.70    2.30
  12   6   5   -3.40    4.00
  14  -6   5    6.80    6.30
  14   6   5   -7.20    6.10
  15  -7  -5   17.20    6.60
  15  -7  -5    2.80    4.10
  15   7  -5    3.00    3.50
  15   7  -5    2.50    6.10
 -13  -7   5   33.70    4.40
  13  -7  -5   23.10    3.70
  13   7  -5   27.90    3.60
  13   7  -5   31.60    5.60
  13   7  -5   32.30    5.00
  11  -7  -5    6.10    6.00
  11  -7  -5    9.90    2.60
 -11  -7   5    8.60    3.00
  11   7  -5   12.20    3.20
  11   7  -5   10.70    2.40
  11   7  -5    9.60    3.70
   9  -7  -5  255.97    7.90
  -9  -7   5  261.47    7.80
   9  -7  -5  246.28    9.50
   9   7  -5  251.87    9.50
   9   7  -5  261.67    7.60
   9   7  -5  256.77    8.30
  -7  -7   5  130.59    4.90
   7  -7  -5  120.19    4.90
   7  -7  -5  134.19    6.40
  -7   7   5  128.99    6.60
   7   7  -5  125.29    4.90
   7   7  -5  128.09    4.80
   7   7  -5  128.79    4.80
   5  -7  -5   21.20    2.20
   5  -7  -5   17.90    2.60
  -5  -7   5   16.30    1.90
   5   7  -5   16.80    2.00
   5   7  -5   19.30    1.80
  -5   7   5   10.30    2.30
   3  -7  -5  117.69    5.30
   3  -7  -5  121.29    4.30
  -3  -7   5  119.59    4.30
   3   7  -5  115.99    4.20
  -3   7   5  122.39    5.50
   1  -7  -5   10.30    1.40
   1  -7  -5   17.40    2.50
  -1  -7   5   14.20    1.60
   1   7  -5   13.10    1.60
  -1   7   5   16.40    2.60
  -1  -7  -5    7.30    1.20
  -1  -7  -5   12.00    2.20
  -1  -7  -5    8.50    1.40
   1  -7   5    8.50    1.10
   1  -7   5    9.30    1.50
  -1   7  -5    8.00    1.40
   1   7   5    9.10    2.10
   3  -7   5   61.09    2.90
   3  -7   5   62.99    3.30
  -3  -7  -5   59.49    4.20
  -3  -7  -5   61.19    2.80
  -3  -7  -5   55.89    2.80
   3  -7   5   61.59    3.30
  -3   7  -5   58.49    3.00
   3   7   5   61.09    4.50
  -5  -7  -5   19.20    1.90
  -5  -7  -5   21.00    2.20
  -5  -7  -5   20.40    3.10
   5  -7   5   17.70    2.70
   5  -7   5   20.30    2.70
   5  -7   5   19.90    2.00
   5   7   5   18.00    3.00
  -7  -7  -5   25.60    2.10
   7  -7   5   34.00    3.90
  -7  -7  -5   26.50    2.40
   7  -7   5   37.20    4.30
   7  -7   5   32.20    3.00
  -7  -7  -5   31.80    4.00
   7   7   5   26.60    4.10
  -9  -7  -5   22.20    2.40
  -9  -7  -5   20.00    2.00
  -9  -7  -5   13.80    4.10
   9  -7   5   29.00    4.20
   9  -7   5   22.60    2.20
   9  -7   5   21.60    2.50
   9  -7   5   22.00    3.90
   9   7   5   20.80    4.30
  11  -7   5   26.70    4.80
  11  -7   5   33.50    3.20
  11  -7   5   33.10    2.90
  11   7   5   31.30    5.30
  13  -7   5   11.70    2.60
  13  -7   5   13.80    5.50
  13   7   5   12.20    6.00
  14  -8  -5    5.50    4.00
 -14  -8   5    5.90    4.10
  14  -8  -5    2.50    5.70
  14   8  -5    8.50    5.40
  14   8  -5    0.90    5.70
  14   8  -5   -3.60    3.40
  12  -8  -5    2.80    2.90
 -12  -8   5    4.80    3.70
  12   8  -5    0.50    4.10
  12   8  -5    5.70    3.90
  12   8  -5    7.00    2.80
  10  -8  -5    1.30    2.30
 -10  -8   5    1.60    2.60
  10  -8  -5    2.20    3.20
  10   8  -5    0.70    2.10
  10   8  -5    2.20    2.80
  10   8  -5    3.60    2.90
   8  -8  -5   -0.60    1.80
   8  -8  -5    3.10    2.70
  -8  -8   5    3.60    2.00
  -8   8   5    1.00    2.70
   8   8  -5    0.90    1.80
   8   8  -5   -1.20    1.90
   8   8  -5    1.30    1.90
   6  -8  -5   18.70    3.30
   6  -8  -5   22.60    2.50
  -6  -8   5   15.40    2.10
   6   8  -5   19.20    1.90
  -6   8   5   21.80    3.40
   6   8  -5   22.40    2.50
   6   8  -5   17.80    2.20
  -4  -8   5   33.00    2.60
   4  -8  -5   34.90    3.70
   4  -8  -5   32.00    2.60
  -4   8   5   36.30    4.00
   4   8  -5   35.60    2.70
  -2  -8   5   23.90    2.50
   2  -8  -5   22.80    2.90
   2  -8  -5   21.30    2.20
  -2   8   5   22.60    2.90
   2   8  -5   29.70    2.50
   0  -8  -5   56.49    4.20
   0  -8   5   54.79    2.90
   0  -8  -5   55.49    3.00
   0  -8  -5   53.79    2.80
   0   8  -5   57.19    3.00
   0   8   5   54.09    4.20
  -2  -8  -5   16.00    2.70
  -2  -8  -5   13.70    1.90
   2  -8   5   17.60    1.90
   2  -8   5   13.40    1.70
  -2  -8  -5   17.70    1.90
  -2   8  -5   14.50    1.90
   2   8   5   16.20    2.90
   4  -8   5   52.79    3.60
  -4  -8  -5   51.79    2.80
  -4  -8  -5   51.09    3.40
   4  -8   5   52.39    3.30
  -4  -8  -5   58.49    4.70
   4  -8   5   52.49    3.80
   4   8   5   57.29    4.80
  -4   8  -5   53.89    3.10
   6  -8   5  341.47   10.60
  -6  -8  -5  345.27    8.60
  -6  -8  -5  344.67    8.70
   6  -8   5  338.67    9.10
   6  -8   5  349.47   10.70
   6   8   5  334.37   11.30
  -8  -8  -5    4.20    3.40
  -8  -8  -5    0.70    1.30
   8  -8   5    4.50    3.10
   8  -8   5    3.10    2.10
  -8  -8  -5    4.40    1.70
   8  -8   5   -0.10    1.60
   8  -8   5    3.70    2.80
   8   8   5    0.70    2.90
 -10  -8  -5    1.30    4.90
  10  -8   5    5.20    1.90
  10  -8   5    8.40    3.60
  10  -8   5    6.10    4.50
  10  -8   5   11.50    2.80
 -10  -8  -5    8.90    1.60
 -10  -8  -5    8.70    1.90
  10   8   5    0.60    3.90
  12  -8   5    6.30    3.30
  12  -8   5    0.30    2.50
  12  -8   5   -7.90    4.60
  12   8   5   -1.50    5.10
 -13  -9   5   14.80    5.10
  13  -9  -5   16.00    3.80
  13   9  -5    9.80    6.30
  13   9  -5   11.70    3.60
  13   9  -5   11.30    4.80
 -11  -9   5   -6.90    3.40
  11  -9  -5    2.10    2.40
  11   9  -5   -2.70    3.60
  11   9  -5    0.60    3.20
  11   9  -5   -3.20    2.50
  -9  -9   5   30.10    3.50
   9  -9  -5   32.40    4.80
   9  -9  -5   24.80    3.20
   9   9  -5   33.90    4.00
   9   9  -5   30.20    3.30
   9   9  -5   29.50    3.30
   7  -9  -5   55.59    3.70
   7  -9  -5   46.70    5.10
  -7  -9   5   58.19    4.10
   7   9  -5   46.50    3.30
   7   9  -5   48.30    3.30
  -7   9   5   51.39    5.50
   7   9  -5   56.29    3.90
   5  -9  -5    1.20    2.50
  -5  -9   5    0.00    1.60
   5  -9  -5    0.70    1.40
  -5   9   5   -0.50    2.00
   5   9  -5   -0.90    1.50
   3  -9  -5    1.90    1.50
  -3  -9   5    3.40    1.60
   3  -9  -5   -0.10    2.50
  -3   9   5    3.00    2.30
   3   9  -5    0.50    1.30
  -1  -9   5   14.30    2.00
   1  -9  -5   20.40    2.30
   1  -9  -5   14.60    2.80
   1  -9  -5   15.50    2.00
   1   9  -5   16.20    1.90
  -1   9   5   14.50    3.00
   1  -9   5   39.70    2.50
  -1  -9  -5   47.30    3.20
  -1  -9  -5   44.90    4.40
  -1  -9  -5   43.70    2.90
   1  -9   5   45.30    2.90
   1  -9   5   41.90    2.50
  -1   9  -5   46.00    3.10
   1   9   5   42.60    4.30
   3  -9   5   67.59    3.60
   3  -9   5   72.79    3.70
   3  -9   5   65.29    3.80
  -3  -9  -5   68.19    3.30
  -3  -9  -5   63.49    3.60
  -3   9  -5   67.49    3.60
   3   9   5   70.29    5.10
   5  -9   5    1.70    2.10
   5  -9   5    1.00    1.80
  -5  -9  -5    1.00    2.60
  -5  -9  -5    1.50    1.30
   5  -9   5    3.90    2.90
  -5  -9  -5    1.90    1.70
   5   9   5    1.10    2.60
  -7  -9  -5    2.00    1.40
  -7  -9  -5   -1.80    1.80
   7  -9   5    2.80    2.10
   7  -9   5    3.00    3.20
   7  -9   5   -2.80    2.60
  -7  -9  -5   -2.30    3.20
   7   9   5    4.20    2.90
   9  -9   5   -0.30    4.20
  -9  -9  -5    0.30    2.60
   9  -9   5    1.50    3.20
  -9  -9  -5   -0.40    1.60
   9  -9   5    2.80    2.70
  -9  -9  -5    2.50    4.50
   9  -9   5    1.60    1.80
   9   9   5   -5.10    5.80
 -11  -9  -5   13.70    2.10
  11  -9   5   16.50    3.80
  11  -9   5    7.80    4.80
  11  -9   5    9.40    2.70
 -11  -9  -5   12.00    3.70
  11   9   5   15.80    5.60
  13  -9   5   32.60    4.10
  13  -9   5   28.20    7.50
  13   9   5   22.00    6.90
  12 -10  -5   -2.00    3.20
  12  10  -5    4.50    4.10
  12  10  -5   -7.00    4.80
  12  10  -5    2.90    3.10
  10 -10  -5    8.20    3.00
 -10 -10   5    3.70    3.40
  10  10  -5    8.20    3.10
  10  10  -5    3.70    3.00
  10  10  -5   -0.60    3.40
  -8 -10   5   17.90    3.20
   8 -10  -5   17.20    2.70
   8 -10  -5   12.80    4.20
   8  10  -5   13.70    2.50
   8  10  -5   15.60    2.40
   8  10  -5   23.80    3.00
   6 -10  -5   12.60    2.10
  -6 -10   5   16.70    2.60
   6 -10  -5   22.50    4.30
   6  10  -5   15.00    1.60
  -6  10   5   13.10    3.40
   6  10  -5   15.60    2.30
   4 -10  -5   14.10    2.20
   4 -10  -5   14.20    2.40
  -4 -10   5   13.80    2.10
   4 -10  -5   13.70    3.90
   4  10  -5   12.40    2.20
  -4  10   5   12.60    3.10
   2 -10  -5  188.28    6.20
   2 -10  -5  188.58    6.20
  -2 -10   5  189.78    6.30
  -2  10   5  187.08    7.80
   2  10  -5  189.98    6.30
   0 -10  -5   42.20    4.70
   0 -10  -5   41.20    3.10
   0 -10   5   41.40    3.20
   0 -10  -5   42.20    3.40
   0  10   5   47.30    4.70
   0  10  -5   47.50    3.30
   2 -10   5    7.50    1.70
   2 -10   5    7.00    1.80
  -2 -10  -5    9.70    2.00
   2 -10   5    5.80    1.90
  -2 -10  -5    8.40    1.90
  -2 -10  -5    5.90    2.90
  -2  10  -5    7.30    1.80
   2  10   5    7.00    2.70
  -4 -10  -5    1.60    2.90
   4 -10   5   -1.00    2.00
   4 -10   5    1.10    2.00
  -4 -10  -5    2.30    1.60
   4 -10   5   -2.80    2.10
  -4 -10  -5    3.20    2.00
   4  10   5    2.50    2.80
   6 -10   5   61.69    5.60
   6 -10   5   75.69    4.80
  -6 -10  -5   74.69    6.50
   6 -10   5   69.99    5.40
  -6 -10  -5   76.99    3.80
  -6 -10  -5   71.09    4.40
   6  10   5   63.09    6.10
   8 -10   5   47.20    5.00
  -8 -10  -5   47.80    5.80
  -8 -10  -5   46.00    4.30
   8 -10   5   59.29    6.80
   8 -10   5   48.10    3.90
  -8 -10  -5   51.79    3.40
   8 -10   5   45.60    5.20
   8  10   5   50.19    5.60
 -10 -10  -5    4.20    2.10
  10 -10   5    4.00    6.10
  10 -10   5    4.40    2.50
  10 -10   5   10.70    4.00
 -10 -10  -5    5.00    2.80
  10 -10   5    6.60    4.30
  10  10   5    7.00    4.80
  12 -10   5    1.00    3.30
  12 -10   5   -6.20    5.40
  12  10   5    1.10    6.30
  13 -11  -5    2.40    4.50
  13  11  -5    4.50    4.20
  11 -11  -5    3.90    3.40
  11  11  -5    9.60    3.30
  11  11  -5    2.00    3.80
   9 -11  -5    8.10    2.80
  -9 -11   5    7.10    3.70
   9  11  -5    4.50    2.60
   9  11  -5    7.50    2.80
   9  11  -5    4.00    2.70
   7 -11  -5   95.99    7.90
  -7 -11   5   69.79    5.50
   7 -11  -5   86.09    4.80
   7 -11  -5   73.99    5.10
   7  11  -5   73.39    3.50
   7  11  -5   72.69    3.60
  -7  11   5   83.29    8.00
   5 -11  -5   29.40    3.20
   5 -11  -5   25.50    4.70
  -5 -11   5   24.60    3.00
   5 -11  -5   22.70    3.10
  -5  11   5   23.90    4.00
   5  11  -5   19.80    2.70
   3 -11  -5   -2.70    1.50
   3 -11  -5    1.10    1.80
   3 -11  -5    4.40    3.30
  -3 -11   5   -1.80    1.70
  -3  11   5    2.80    2.60
   3  11  -5    3.40    1.70
  -1 -11   5    1.40    1.90
   1 -11  -5    1.80    1.60
   1 -11  -5   -3.20    2.80
   1 -11  -5    0.40    1.80
   1  11  -5    0.40    1.60
  -1  11   5   -0.80    2.40
   1 -11   5  102.39    4.70
  -1 -11  -5  106.29    5.00
  -1 -11  -5  112.69    4.70
  -1 -11  -5  108.69    6.50
   1 -11   5  103.29    3.70
   1 -11   5  106.19    4.00
   1  11   5  106.49    6.40
  -1  11  -5  108.99    4.90
  -3 -11  -5   21.60    2.50
   3 -11   5   16.60    2.80
  -3 -11  -5   16.30    2.60
  -3 -11  -5   14.60    3.70
   3 -11   5   19.20    2.50
   3 -11   5   19.90    2.80
   3  11   5   10.50    3.20
   5 -11   5   -0.80    2.30
   5 -11   5    2.00    2.70
   5 -11   5   -2.70    2.90
  -5 -11  -5   -0.20    1.80
  -5 -11  -5    0.80    2.30
  -5 -11  -5   -1.40    3.20
   5  11   5    1.10    3.00
   7 -11   5    1.70    3.80
  -7 -11  -5    4.40    4.30
  -7 -11  -5    0.40    2.60
   7 -11   5    3.90    3.20
   7 -11   5    2.60    3.10
  -7 -11  -5    2.60    2.00
   7  11   5    1.50    3.90
  -9 -11  -5    2.00    3.10
  -9 -11  -5    2.30    2.20
   9 -11   5   -3.00    5.20
   9 -11   5    3.90    4.10
   9 -11   5    0.40    2.90
   9 -11   5   -2.70    4.20
  -9 -11  -5   10.10    6.10
   9  11   5    8.10    5.00
  11 -11   5   -1.90    3.20
 -11 -11  -5    1.10    3.50
  11 -11   5   -9.90    5.00
  11 -11   5   -3.90    4.90
  11  11   5    1.00    6.30
  12 -12  -5   17.60    4.50
  12  12  -5   31.70    4.90
  10 -12  -5   13.60    3.70
  10  12  -5   23.90    4.10
  10  12  -5   15.40    3.70
   8 -12  -5    5.60    2.90
  -8  12   5    0.90    4.20
   8  12  -5    3.40    2.00
   8  12  -5    1.70    2.80
  -6 -12   5    7.60    3.00
   6 -12  -5   16.00    2.90
   6 -12  -5   16.50    5.10
   6  12  -5   13.20    2.60
  -6  12   5   15.50    4.50
   4 -12  -5   12.30    2.80
  -4 -12   5   20.20    2.80
   4 -12  -5   12.70    4.40
   4 -12  -5    7.70    2.00
   4  12  -5    8.70    2.50
  -4  12   5   13.60    3.40
   2 -12  -5    2.30    3.70
   2 -12  -5    3.30    2.10
  -2 -12   5    6.20    2.20
   2 -12  -5    3.90    3.40
  -2  12   5    5.00    3.20
   2  12  -5    6.90    3.60
   0 -12   5   49.00    3.80
   0 -12  -5   48.40    4.30
   0 -12  -5   57.19    6.10
   0 -12  -5   48.10    3.90
   0  12  -5   35.00    4.30
   0  12   5   44.00    5.40
   2 -12   5   -0.20    2.30
   2 -12   5    1.00    1.70
  -2 -12  -5   -2.30    1.70
  -2 -12  -5    1.70    2.30
   2 -12   5    0.20    2.00
  -2 -12  -5   -2.50    3.30
   2  12   5    0.20    2.80
   4 -12   5   14.30    3.40
   4 -12   5   13.50    2.80
  -4 -12  -5   14.10    2.40
  -4 -12  -5   13.80    4.20
  -4 -12  -5   20.30    3.30
   4  12   5   18.90    4.20
  -6 -12  -5   -1.80    4.40
   6 -12   5   -0.30    2.90
  -6 -12  -5    1.10    2.00
  -6 -12  -5    3.50    3.10
   6 -12   5    0.70    3.70
   6 -12   5    0.20    3.20
   6  12   5   -2.30    3.60
   8 -12   5   15.00    3.10
  -8 -12  -5   12.00    2.70
   8 -12   5   11.20    4.20
   8 -12   5   11.00    5.60
  -8 -12  -5   11.10    3.60
  -8 -12  -5   17.60    6.20
   8  12   5   13.30    5.30
  10 -12   5    1.60    5.20
  10 -12   5    1.90    3.30
 -10 -12  -5    4.30    3.00
  10  12   5    1.90    6.00
  11 -13  -5    6.00    4.60
  11  13  -5    5.10    4.50
   9 -13  -5   -7.20    2.90
   9  13  -5   -0.70    3.40
   7 -13  -5   -3.80    2.30
  -7  13   5   -4.60    4.30
   7  13  -5    1.70    3.00
   5 -13  -5    4.90    2.40
   5 -13  -5   -3.30    5.10
   5  13  -5    6.60    2.90
   3 -13  -5    5.00    4.40
   3 -13  -5    2.00    2.20
   3  13  -5    2.00    2.30
  -3  13   5   -2.00    3.20
   1 -13  -5    8.10    2.60
   1 -13  -5    8.50    4.10
   1 -13  -5    7.10    2.40
   1  13  -5    4.50    2.10
  -1  13   5    8.50    3.70
  -1 -13  -5   -0.70    2.20
  -1 -13  -5    3.20    3.90
   1 -13   5   -2.50    3.20
   1 -13   5    0.80    1.70
  -1 -13  -5    0.90    3.00
   1  13   5   -0.40    3.20
  -1  13  -5    3.00    2.20
   3 -13   5   12.60    3.40
  -3 -13  -5    9.80    2.60
  -3 -13  -5   13.70    4.50
   3 -13   5   13.90    2.70
  -3 -13  -5   16.00    3.60
   3  13   5   12.00    3.80
  -5 -13  -5    6.20    4.70
   5 -13   5   -8.10    3.70
  -5 -13  -5    7.70    3.70
   5  13   5    4.20    4.00
   7 -13   5    6.50    2.80
   7 -13   5    4.80    4.10
  -7 -13  -5   11.10    3.70
  -7 -13  -5    5.90    6.00
  -7 -13  -5   10.20    4.20
   7 -13   5   10.20    5.60
   7  13   5   10.40    5.20
   9 -13   5    5.70    3.30
   9 -13   5   -8.50    4.80
  -9 -13  -5    0.50    3.10
   9  13   5    7.10    6.00
  10 -14  -5   12.80    4.50
  10  14  -5    7.00    4.50
   8 -14  -5    6.70    3.60
   8  14  -5    2.60    3.40
   6 -14  -5    1.10    2.80
  -6  14   5    4.20    4.70
   6  14  -5   -0.50    2.90
   4 -14  -5    5.90    2.30
   4 -14  -5    5.50    5.60
   4  14  -5    4.80    2.70
  -4  14   5    4.20    4.20
   2 -14  -5   12.30    5.30
   2 -14  -5    8.90    2.80
  -2  14   5   10.80    4.00
   2  14  -5    6.10    2.70
   0 -14  -5   10.30    5.20
   0 -14  -5    6.70    2.60
   0  14   5   13.80    4.10
   0  14  -5    3.20    2.70
  -2 -14  -5    8.30    2.60
   2 -14   5    3.90    2.10
  -2 -14  -5    7.80    5.00
   2 -14   5    5.70    2.70
   2  14   5    6.50    4.20
   4 -14   5    6.90    6.50
   4 -14   5   -0.50    3.00
  -4 -14  -5   -2.50    4.90
  -4 -14  -5   -2.30    2.40
   4  14   5    1.60    4.10
   6 -14   5   -2.50    5.60
  -6 -14  -5   -5.20    2.70
   6 -14   5    3.10    4.00
  -6 -14  -5    0.90    6.40
   6  14   5    3.30    4.80
   8 -14   5   -0.50    3.40
  -8 -14  -5    0.30    3.40
   8 -14   5   -0.10    4.90
   8  14   5   -1.30    5.80
   7 -15  -5   -0.80    3.40
   7  15  -5    7.60    3.90
  -7  15   5   12.40    6.10
   5 -15  -5   -0.40    2.90
  -5  15   5    6.20    4.90
   5  15  -5    4.70    3.50
   3 -15  -5    6.30    3.00
   3 -15  -5   16.40    6.90
   3  15  -5   10.30    3.10
  -3  15   5    8.80    4.80
   1 -15  -5   10.00    6.30
   1 -15  -5   10.50    3.20
  -1  15   5   11.80    5.10
   1  15  -5    8.00    3.10
  -1 -15  -5   29.80    3.90
  -1 -15  -5   17.80    6.20
   1  15   5   28.70    5.40
  -3 -15  -5    3.00    2.80
  -3 -15  -5  -10.50    5.90
   3 -15   5   -1.10    2.70
   3  15   5    6.00    5.50
  -5 -15  -5   -0.40    6.60
  -5 -15  -5    0.90    3.30
   5 -15   5   -5.50    3.70
   5  15   5   -4.50    5.10
   7 -15   5   -2.50    3.80
  -7 -15  -5    5.40    3.70
   7 -15   5   -1.20    5.00
   7  15   5   -0.90    6.10
   6 -16  -5   -2.70    3.90
   6  16  -5    0.50    4.10
  -6  16   5   -0.80    6.50
   4 -16  -5   -0.80    3.30
  -4  16   5   -0.10    5.30
   4  16  -5   -4.40    3.70
   2 -16  -5    7.50    3.50
   2 -16  -5   -7.40    8.10
  -2  16   5    8.10    5.30
   0 -16  -5   -0.50    6.90
   0 -16  -5   -0.40    3.30
   0  16   5   -2.40    5.20
  -2 -16  -5   14.80    3.90
  -2 -16  -5   18.70    7.40
   2  16   5   17.00    5.70
  -4 -16  -5  -19.90    9.20
  -4 -16  -5    1.30    3.80
   4  16   5   15.70    6.00
   3 -17  -5    2.20    4.20
  -3  17   5    5.90    6.50
   1 -17  -5    4.20    4.20
  -1  17   5   -6.60    5.60
  -1 -17  -5    1.90    4.10
   1  17   5   -1.60    6.50
  16   0  -6    6.90    7.20
  16   0  -6   -5.50    5.30
  14   0  -6   89.89    8.20
  14   0  -6   87.49    5.30
 -14   0   6   88.19    5.90
 -12   0   6   65.29    4.50
  12   0  -6   65.29    6.50
  12   0  -6   67.69    4.20
  12   0  -6   69.29    6.40
  10   0  -6  926.01   21.00
 -10   0   6  939.11   21.00
  10   0  -6  936.91   23.40
  -8   0   6  116.39    4.20
   8   0  -6  115.59    4.30
   8   0  -6  120.29    5.70
  -6   0   6   -0.60    1.30
   6   0  -6   -0.70    1.20
   6   0  -6   -0.10    1.00
  -6   0   6   -0.20    0.90
  -4   0   6 3286.97   67.39
   4   0  -6 3305.27   68.39
   4   0  -6 3266.17   67.39
  -4   0   6 3267.37   68.29
   2   0  -6 1334.97   30.00
  -2   0   6 1318.37   29.10
  -2   0   6 1389.16   28.40
   2   0  -6 1381.16   28.40
   0   0  -6    1.40    1.10
   0   0   6    1.10    0.80
   0   0  -6    0.80    0.80
   0   0   6    0.90    1.20
   2   0   6  527.55   11.30
   2   0   6  520.15   12.80
  -2   0  -6  528.45   12.80
  -2   0  -6  539.85   11.30
  -4   0  -6  215.48    6.70
   4   0   6  197.28    6.70
  -4   0  -6  203.18    4.50
   6   0   6  229.38    7.90
  -6   0  -6  229.48    7.80
   8   0   6  211.78    8.40
  -8   0  -6  219.08    8.40
  10   0   6  234.38    9.70
 -10   0  -6  240.58    9.70
  12   0   6   10.10    3.70
  14   0   6    4.20    5.30
  15  -1  -6    9.60    5.20
 -15  -1   6   -5.20    3.70
  15  -1  -6    5.30    3.20
  15   1  -6    7.30    3.10
  15   1  -6    0.60    4.70
 -15   1   6    7.20    3.80
  13  -1  -6   -8.70    4.10
 -13  -1   6   -0.60    2.60
  13  -1  -6    3.80    2.30
  13  -1  -6    2.50    3.50
  13   1  -6    9.80    4.60
  13   1  -6    0.20    2.20
  13   1  -6    0.30    3.70
 -13   1   6    3.80    2.70
 -11  -1   6    5.30    2.00
  11  -1  -6    4.20    3.30
  11  -1  -6    4.40    2.00
  11   1  -6    1.70    2.80
  11   1  -6    4.00    3.00
 -11   1   6    5.10    2.00
  11   1  -6    3.80    1.90
   9  -1  -6   83.79    3.90
   9  -1  -6   82.39    5.20
  -9  -1   6   87.29    3.90
   9   1  -6   79.89    5.10
   9   1  -6   83.99    3.80
  -9   1   6   88.69    3.80
   7  -1  -6   71.49    3.30
  -7  -1   6   72.69    3.50
   7  -1  -6   75.09    4.20
   7   1  -6   74.19    4.20
  -7   1   6   78.09    4.30
   7   1  -6   81.09    3.30
   5  -1  -6  427.66   10.00
  -5  -1   6  433.56   10.00
   5  -1  -6  428.06   11.20
  -5  -1   6  425.06   10.80
  -5   1   6  423.96   10.00
  -5   1   6  413.06   11.10
   5   1  -6  418.96   10.80
   5   1  -6  424.96   10.00
   3  -1  -6    5.50    1.10
  -3  -1   6    6.70    1.10
  -3  -1   6    7.20    1.40
   3  -1  -6    5.70    1.30
  -3   1   6    4.00    1.00
  -3   1   6    5.00    1.30
   3   1  -6    7.50    1.40
   3   1  -6    5.20    1.00
   1  -1  -6  515.85   12.30
  -1  -1   6  515.35   11.80
   1  -1  -6  503.95   11.30
  -1  -1   6  493.85   11.30
   1   1  -6  503.45   11.80
  -1   1   6  524.85   12.40
   1   1  -6  498.95   11.30
  -1   1   6  519.75   11.30
   1  -1   6  783.82   17.90
  -1  -1  -6  801.72   16.80
  -1  -1  -6  797.02   18.20
   1  -1   6  804.22   16.90
   1   1   6  783.32   18.30
  -1   1  -6  792.92   16.90
   1   1   6  786.92   16.80
  -1   1  -6  823.62   18.10
  -3  -1  -6   10.10    1.80
   3  -1   6   11.60    1.90
  -3  -1  -6    9.40    1.00
   3  -1   6    9.70    0.90
   3   1   6   11.60    0.90
  -3   1  -6    9.20    1.00
   3   1   6    9.00    1.80
  -3   1  -6    8.70    1.50
   5  -1   6   29.30    3.00
   5  -1   6   26.90    1.20
  -5  -1  -6   28.70    3.60
   5   1   6   27.60    3.30
  -5   1  -6   27.20    1.10
  -5   1  -6   28.90    2.80
  -7  -1  -6   83.39    4.80
   7  -1   6   83.09    5.00
   7   1   6   76.89    5.10
  -7   1  -6   86.19    4.90
  -9  -1  -6    4.10    2.60
   9  -1   6    1.40    2.50
  -9   1  -6   -1.10    2.20
   9   1   6   -0.50    2.40
 -11  -1  -6    4.60    4.00
  11  -1   6    3.80    3.10
  11   1   6    0.60    3.30
  13  -1   6   -1.60    3.90
  13   1   6   -6.60    3.90
  15  -1   6    1.40    6.00
  16  -2  -6   10.30    6.40
  16  -2  -6    6.40    3.80
  16   2  -6    4.80    6.20
  16   2  -6    6.50    6.10
  14  -2  -6   26.50    3.40
  14  -2  -6   24.00    5.10
 -14  -2   6   25.90    3.90
  14   2  -6   27.50    3.30
 -14   2   6   26.50    4.00
  14   2  -6   35.50    5.60
  12  -2  -6    5.80    2.30
 -12  -2   6   12.30    2.50
  12  -2  -6    8.00    4.00
  12  -2  -6    7.70    3.80
  12   2  -6   12.80    3.50
  12   2  -6    4.80    3.70
 -12   2   6    6.30    2.50
  12   2  -6    9.60    2.30
  10  -2  -6  255.47    7.50
 -10  -2   6  251.37    7.50
  10  -2  -6  261.07    9.50
  10   2  -6  252.47    7.40
  10   2  -6  262.77    9.40
 -10   2   6  250.57    7.40
  10   2  -6  266.87    9.30
   8  -2  -6  140.19    4.80
  -8  -2   6  140.29    4.70
   8  -2  -6  137.59    6.00
  -8   2   6  142.79    4.70
   8   2  -6  110.79    8.30
   8   2  -6  137.39    4.80
   6  -2  -6    4.10    1.60
  -6  -2   6    2.90    1.20
   6  -2  -6    3.60    1.20
  -6   2   6    3.90    1.00
  -6   2   6    3.30    1.70
   6   2  -6    3.30    1.50
   6   2  -6    1.90    1.20
   4  -2  -6 1503.65   32.90
   4  -2  -6 1478.45   31.50
  -4  -2   6 1497.45   31.90
  -4  -2   6 1530.55   31.60
  -4   2   6 1511.55   32.90
   4   2  -6 1469.05   31.50
  -4   2   6 1517.05   31.60
   4   2  -6 1467.55   32.50
   2  -2  -6  498.25   11.00
  -2  -2   6  481.25   11.00
   2  -2  -6  487.45   12.10
  -2  -2   6  486.75   11.10
  -2   2   6  476.95   10.90
   2   2  -6  494.65   11.10
  -2   2   6  481.65   12.10
   2   2  -6  488.65   11.00
   0  -2   6 1066.19   22.70
   0  -2  -6 1056.59   23.50
   0  -2  -6 1051.29   22.10
   0  -2   6 1056.69   22.20
   0   2  -6 1046.30   22.20
   0   2   6 1026.70   22.10
   0   2  -6 1062.49   22.60
   0   2   6 1050.89   23.50
  -2  -2  -6   45.70    1.70
   2  -2   6   49.50    2.80
  -2  -2  -6   49.99    3.20
   2  -2   6   47.70    1.90
  -2   2  -6   45.80    1.90
   2   2   6   47.90    1.70
   2   2   6   50.19    3.10
  -2   2  -6   47.20    2.60
  -4  -2  -6   77.69    4.00
   4  -2   6   74.59    2.40
  -4  -2  -6   72.69    2.00
   4  -2   6   74.69    3.90
  -4   2  -6   73.99    2.20
  -4   2  -6   73.29    3.60
   4   2   6   70.89    3.90
   6  -2   6   16.90    1.30
   6  -2   6   17.00    2.60
  -6  -2  -6   18.10    2.70
  -6   2  -6   25.60    2.90
   6   2   6   19.50    2.90
   8  -2   6  186.58    7.70
  -8  -2  -6  177.28    7.60
  -8   2  -6  187.48    7.60
   8   2   6  203.08    8.10
 -10  -2  -6  170.88    8.40
  10  -2   6  177.08    8.30
  10   2   6  170.58    8.40
  12  -2   6    2.40    3.80
  12   2   6   -4.30    3.50
  14  -2   6   -8.10    4.70
  14   2   6  -11.20    4.90
 -15  -3   6    7.50    4.10
  15  -3  -6    1.90    5.80
  15  -3  -6    7.80    3.50
  15   3  -6    3.20    3.10
  15   3  -6    2.40    5.00
 -15   3   6    6.00    4.00
  13  -3  -6   29.00    5.20
  13  -3  -6   25.40    3.30
 -13  -3   6   27.10    3.30
 -13   3   6   21.80    3.30
  13   3  -6   29.50    5.30
  13   3  -6   24.80    3.10
  13   3  -6   29.70    7.30
  11  -3  -6    2.20    2.90
  11  -3  -6    2.30    2.00
 -11  -3   6    5.50    2.20
  11   3  -6    3.20    2.90
  11   3  -6    3.20    3.00
 -11   3   6    5.70    2.10
  11   3  -6    4.60    1.90
   9  -3  -6  108.59    4.60
  -9  -3   6  106.89    4.50
   9  -3  -6  114.39    6.10
   9   3  -6  113.49    4.50
  -9   3   6  112.59    4.50
   9   3  -6  108.09    5.60
   9   3  -6  117.79    6.00
   7  -3  -6   30.00    3.30
  -7  -3   6   26.80    2.40
   7  -3  -6   30.30    2.50
   7   3  -6   25.40    2.40
   7   3  -6   24.10    2.80
  -7   3   6   27.80    3.30
   7   3  -6   26.60    3.00
  -7   3   6   30.00    2.20
   5  -3  -6   66.79    3.90
  -5  -3   6   61.39    2.70
   5   3  -6   60.49    3.00
  -5   3   6   55.49    3.50
   5   3  -6   63.69    2.70
  -5   3   6   61.39    2.70
   3  -3  -6  125.99    3.90
  -3  -3   6  129.19    3.90
   3  -3  -6  129.99    5.10
  -3   3   6  116.69    4.80
  -3   3   6  127.39    3.80
   3   3  -6  125.59    3.90
   3   3  -6  125.79    3.80
  -1  -3   6    1.90    0.80
   1  -3  -6    2.80    0.90
   1  -3  -6    3.90    1.40
  -1  -3   6    3.00    0.90
   1   3  -6    3.00    0.80
   1   3  -6    2.30    1.00
  -1   3   6    2.70    1.30
  -1   3   6    2.70    0.70
   1  -3   6  322.57    8.00
  -1  -3  -6  325.07    7.50
   1  -3   6  320.97    7.50
  -1  -3  -6  331.37    9.00
   1   3   6  315.37    7.40
  -1   3  -6  321.67    7.90
   1   3   6  317.97    9.00
  -1   3  -6  321.77    7.60
   3  -3   6   -1.00    1.20
   3  -3   6    0.40    0.70
  -3  -3  -6   -0.20    1.40
  -3  -3  -6    0.40    0.60
  -3   3  -6   -0.10    1.00
  -3   3  -6    0.30    0.70
   3   3   6   -0.50    1.60
   5  -3   6   20.10    2.60
  -5  -3  -6   15.00    1.00
   5  -3   6   17.40    1.80
  -5  -3  -6   21.50    2.80
  -5  -3  -6   15.40    1.00
  -5   3  -6   16.80    1.40
   5   3   6   13.00    2.40
  -5   3  -6   21.50    2.70
   7  -3   6  127.49    3.50
  -7  -3  -6  132.49    6.10
   7  -3   6  128.09    6.00
   7  -3   6  125.29    3.40
  -7   3  -6  130.69    5.90
   7   3   6  120.19    6.40
  -9  -3  -6   64.39    5.40
   9  -3   6   65.39    5.40
   9  -3   6   58.39    2.20
   9   3   6   63.49    5.40
 -11  -3  -6   -1.50    3.50
  11  -3   6    0.90    3.30
  11   3   6    6.30    3.60
  13  -3   6   14.10    4.50
  13   3   6   14.50    5.30
  15  -3   6   11.50    6.20
  15   3   6    6.30    6.70
  16  -4  -6   23.80    4.60
  16  -4  -6   18.00    7.30
  16   4  -6   33.90    7.10
  16   4  -6   22.30    4.20
 -14  -4   6   12.50    3.70
  14  -4  -6    4.00    4.60
  14   4  -6    7.70    4.60
 -14   4   6   12.00    3.70
  14   4  -6   11.50    9.70
  14   4  -6   10.40    2.90
 -12  -4   6   65.49    5.00
  12  -4  -6   62.89    4.40
  12  -4  -6   68.79    6.40
  12   4  -6   72.69    7.00
 -12   4   6   58.39    4.50
  12   4  -6   60.59    6.10
  12   4  -6   57.59    4.20
 -10  -4   6    7.10    2.10
  10  -4  -6    9.90    2.20
  10  -4  -6    7.70    2.90
  10   4  -6   12.80    2.90
 -10   4   6    4.40    1.80
  10   4  -6    6.00    1.90
  10   4  -6   10.40    2.90
   8  -4  -6  114.19    6.10
  -8  -4   6  115.19    4.40
   8  -4  -6  113.09    4.50
   8   4  -6  118.29    5.30
  -8   4   6  118.39    4.40
  -8   4   6  111.09    6.00
   8   4  -6  110.69    4.40
   8   4  -6  113.79    5.20
   6  -4  -6  191.28    7.20
  -6  -4   6  196.58    5.60
   6  -4  -6  195.88    5.80
  -6   4   6  197.78    5.60
   6   4  -6  190.18    6.00
   6   4  -6  190.08    5.90
  -6   4   6  194.28    7.20
   6   4  -6  188.98    5.70
  -4  -4   6  178.38    5.10
   4  -4  -6  173.98    6.40
   4  -4  -6  178.08    5.10
  -4   4   6  179.18    5.10
  -4   4   6  166.18    6.30
   4   4  -6  180.18    5.20
   4   4  -6  173.28    4.90
  -2  -4   6  141.29    3.60
   2  -4  -6  143.29    5.50
  -2  -4   6  146.69    4.30
   2  -4  -6  142.79    4.30
  -2   4   6  140.19    5.40
   2   4  -6  146.39    3.60
  -2   4   6  147.19    4.20
   2   4  -6  143.39    4.30
   0  -4   6    3.80    1.00
   0  -4  -6    2.50    1.40
   0  -4  -6    3.90    1.00
   0  -4   6    3.90    0.90
   0   4   6    5.50    0.90
   0   4  -6    3.40    1.00
   0   4   6    4.20    1.60
   0   4  -6    3.80    0.80
   2  -4   6   70.09    3.10
   2  -4   6   69.29    2.60
  -2  -4  -6   67.09    2.50
  -2  -4  -6   69.29    3.70
  -2   4  -6   68.39    3.10
  -2   4  -6   69.99    2.60
   2   4   6   68.19    4.00
   4  -4   6  511.15   11.40
   4  -4   6  497.35   12.70
  -4  -4  -6  506.55   11.00
  -4  -4  -6  488.15   13.30
  -4  -4  -6  507.25   11.00
   4   4   6  494.65   13.50
  -4   4  -6  515.15   11.40
  -4   4  -6  527.85   12.90
  -6  -4  -6  278.17    6.20
   6  -4   6  281.67    9.00
  -6  -4  -6  276.47    6.20
   6  -4   6  288.67    6.80
  -6  -4  -6  280.77    9.20
   6   4   6  270.27    9.40
   8  -4   6  127.89    3.70
   8  -4   6  128.99    6.60
  -8  -4  -6  131.39    6.60
   8  -4   6  125.99    3.80
   8   4   6  120.39    6.80
  10  -4   6    2.40    2.80
  10  -4   6    6.30    1.20
 -10  -4  -6    7.70    3.50
  10   4   6    1.00    4.60
  12  -4   6    5.40    4.10
  12   4   6   -0.70    3.80
  14  -4   6   -2.70    5.20
  14   4   6   -8.00    5.60
  15  -5  -6   29.60    6.80
 -15  -5   6   19.00    4.60
  15  -5  -6   24.50    4.20
  15   5  -6   19.70    7.10
  15   5  -6   18.80    6.00
 -13  -5   6   14.40    3.70
  13  -5  -6    3.80    2.80
  13   5  -6    5.20    3.90
  13   5  -6   14.00    5.10
 -13   5   6    4.90    3.10
  13   5  -6    6.90    2.70
  11  -5  -6    6.60    2.20
  11  -5  -6   -0.90    3.50
 -11  -5   6    1.40    2.20
 -11   5   6    1.70    2.10
  11   5  -6    0.50    2.80
  11   5  -6    2.30    1.90
  11   5  -6    6.20    3.30
   9  -5  -6   74.69    4.00
   9  -5  -6   69.89    5.70
  -9  -5   6   77.49    4.20
   9   5  -6   77.89    3.90
   9   5  -6   75.49    4.80
   9   5  -6   75.59    5.10
  -9   5   6   77.69    3.90
  -7  -5   6   32.50    2.80
   7  -5  -6   37.90    4.10
   7  -5  -6   35.00    2.80
   7   5  -6   31.10    2.90
   7   5  -6   32.30    2.70
  -7   5   6   29.30    2.40
  -7   5   6   32.20    3.80
   7   5  -6   27.70    2.90
  -5  -5   6  162.18    5.10
   5  -5  -6  167.88    5.30
   5  -5  -6  176.38    6.80
  -5   5   6  177.08    5.20
   5   5  -6  167.78    4.90
  -5   5   6  166.98    6.60
   5   5  -6  174.38    4.90
   5   5  -6  169.98    5.20
  -3  -5   6   63.79    2.80
   3  -5  -6   57.99    2.70
   3  -5  -6   66.09    3.90
  -3   5   6   60.59    3.70
   3   5  -6   64.59    1.80
  -3   5   6   66.39    2.80
   3   5  -6   70.89    2.90
   3   5  -6   64.99    1.90
  -1  -5   6    1.00    0.80
   1  -5  -6    0.80    0.90
   1  -5  -6    1.20    1.50
   1   5  -6   -0.70    0.90
  -1   5   6   -0.90    0.50
  -1   5   6    1.20    1.50
  -1  -5  -6   56.99    2.40
   1  -5   6   62.19    2.60
  -1  -5  -6   59.39    3.60
   1  -5   6   60.49    2.50
  -1   5  -6   57.19    2.40
   1   5   6   60.29    3.90
  -1   5  -6   58.89    2.60
   3  -5   6    6.10    1.50
   3  -5   6    5.90    1.20
  -3  -5  -6    4.00    1.00
  -3  -5  -6    6.10    1.10
  -3  -5  -6    4.90    2.10
   3   5   6    5.60    2.20
  -3   5  -6    7.40    1.20
  -5  -5  -6  141.29    4.10
  -5  -5  -6  147.59    6.00
   5  -5   6  139.39    4.30
  -5  -5  -6  138.89    3.80
   5  -5   6  133.49    5.60
  -5   5  -6  143.69    4.30
   5   5   6  145.59    6.40
   7  -5   6   44.90    2.70
  -7  -5  -6   47.20    2.00
  -7  -5  -6   46.00    1.90
  -7  -5  -6   59.99    4.40
   7  -5   6   49.50    4.50
   7   5   6   51.59    5.00
  -9  -5  -6  329.57   11.50
   9  -5   6  335.57   11.50
   9  -5   6  326.77    8.00
   9  -5   6  320.37    7.90
   9   5   6  326.77   11.70
  11  -5   6   28.80    2.40
  11  -5   6   35.90    5.20
  11  -5   6   28.50    2.30
  11   5   6   28.70    5.00
  13  -5   6    6.20    5.40
  13   5   6    3.10    4.90
 -14  -6   6    8.40    4.30
  14  -6  -6   -2.10    3.30
  14  -6  -6   -5.30    4.50
  14   6  -6   -4.40    6.20
  14   6  -6    3.70    4.50
  14   6  -6    2.40    3.50
  12  -6  -6   31.90    3.60
 -12  -6   6   31.50    3.80
  12   6  -6   36.10    4.60
 -12   6   6   33.30    3.60
  12   6  -6   32.20    3.30
  12   6  -6   28.40    4.90
 -10  -6   6  137.59    5.80
  10  -6  -6  135.89    7.60
  10  -6  -6  152.08    5.80
  10   6  -6  156.28    5.70
 -10   6   6  144.09    5.70
  10   6  -6  143.29    6.50
  10   6  -6  142.29    6.90
   8  -6  -6    5.10    1.90
  -8  -6   6    6.20    1.90
   8  -6  -6    9.50    3.00
   8   6  -6    7.20    2.20
   8   6  -6    5.30    1.90
  -8   6   6    4.80    2.50
   8   6  -6    6.60    2.00
  -8   6   6    7.70    1.70
   6  -6  -6  103.49    5.50
   6  -6  -6  102.69    4.30
  -6  -6   6  109.79    4.20
   6   6  -6  105.49    5.50
  -6   6   6  111.29    4.00
   6   6  -6  105.79    4.20
   6   6  -6  106.49    3.90
  -6   6   6  109.19    5.70
  -4  -6   6   39.60    2.60
   4  -6  -6   49.60    3.70
   4  -6  -6   41.00    2.60
   4   6  -6   42.00    2.60
  -4   6   6   41.30    2.40
  -4   6   6   34.30    3.50
   4   6  -6   37.70    1.60
   4   6  -6   40.70    1.50
   2  -6  -6    2.90    1.10
   2  -6  -6    1.90    2.90
  -2  -6   6    5.60    1.30
   2   6  -6    5.30    1.30
  -2   6   6    5.20    2.00
  -2   6   6    3.20    1.80
   0  -6  -6   20.50    2.70
   0  -6   6   15.00    1.20
   0  -6  -6   16.10    1.70
   0  -6   6   18.30    1.80
   0  -6   6   14.10    1.10
   0   6  -6   15.80    1.70
   0   6   6   18.60    2.70
   2  -6   6  141.79    4.30
  -2  -6  -6  135.69    5.70
  -2  -6  -6  137.79    4.10
   2  -6   6  136.79    4.40
   2   6   6  128.79    5.80
  -2   6  -6  128.89    4.30
   4  -6   6   11.30    2.00
  -4  -6  -6   13.30    1.50
   4  -6   6   11.40    1.90
  -4  -6  -6   11.80    2.00
  -4  -6  -6   10.40    1.30
   4   6   6    8.90    2.40
  -4   6  -6   14.00    1.70
   6  -6   6  274.17    9.00
  -6  -6  -6  277.47    6.80
  -6  -6  -6  280.47    9.60
  -6  -6  -6  284.57    6.80
   6  -6   6  283.57    7.40
   6   6   6  282.57    9.90
  -8  -6  -6   24.10    3.90
   8  -6   6   26.00    2.40
   8  -6   6   25.50    2.80
  -8  -6  -6   27.60    1.70
   8  -6   6   30.70    3.90
  -8  -6  -6   22.80    1.90
   8   6   6   26.50    4.20
  10  -6   6    2.40    1.50
  10  -6   6    1.60    1.90
 -10  -6  -6    6.50    4.40
  10   6   6    7.80    3.90
  12  -6   6   -1.10    1.80
  12  -6   6   -0.80    2.20
  12  -6   6    0.40    4.10
  12   6   6    0.90    4.70
  14  -6   6    4.40    6.40
  14   6   6   11.80    7.10
  15  -7  -6    1.00    4.20
  15  -7  -6    8.90    6.20
  15   7  -6    1.50    3.80
  15   7  -6    3.20    5.90
  13  -7  -6    4.30    3.10
 -13  -7   6    0.30    3.70
  13   7  -6   -0.80    3.20
  13   7  -6    7.60    4.20
  13   7  -6   -0.50    5.20
  11  -7  -6    7.10    2.50
 -11  -7   6    6.70    3.00
  11   7  -6    8.90    3.30
  11   7  -6    6.30    3.60
  11   7  -6    7.30    2.40
  -9  -7   6   11.40    2.40
   9  -7  -6   18.70    3.50
   9  -7  -6   11.50    2.30
  -9   7   6   13.40    3.30
   9   7  -6    9.50    2.50
   9   7  -6    7.70    2.20
   9   7  -6    8.80    2.60
   7  -7  -6   82.29    5.20
   7  -7  -6   88.29    4.20
  -7  -7   6   91.29    4.20
   7   7  -6   86.59    3.90
  -7   7   6   86.09    5.70
   7   7  -6   90.69    4.00
  -7   7   6   89.29    3.90
   7   7  -6   81.19    4.10
   5  -7  -6   85.29    5.10
   5  -7  -6   80.99    3.80
  -5  -7   6   82.79    3.60
   5   7  -6   82.79    2.70
   5   7  -6   80.99    3.70
  -5   7   6   79.49    5.00
   5   7  -6   80.89    2.70
  -3  -7   6    1.40    1.40
   3  -7  -6    1.00    1.90
   3  -7  -6    1.90    1.20
   3   7  -6    1.20    1.30
  -3   7   6    1.10    1.80
  -1  -7   6   11.50    1.60
   1  -7  -6    9.80    1.60
   1  -7  -6   11.20    2.20
   1   7  -6    7.90    1.60
  -1   7   6    7.90    2.10
   1  -7   6   13.40    1.60
  -1  -7  -6   13.10    2.30
  -1  -7  -6   12.90    1.60
   1  -7   6   17.60    2.00
   1   7   6   12.70    2.50
  -1   7  -6   16.50    1.80
   3  -7   6  102.39    4.30
  -3  -7  -6   95.99    5.20
   3  -7   6   99.89    4.00
  -3  -7  -6  107.59    3.70
   3  -7   6  103.89    4.20
  -3  -7  -6  102.29    3.70
   3   7   6   98.89    5.70
  -3   7  -6  100.39    3.90
  -5  -7  -6   26.10    3.50
  -5  -7  -6   31.60    2.20
   5  -7   6   28.10    3.10
   5  -7   6   30.60    3.50
   5  -7   6   29.30    2.70
  -5  -7  -6   25.00    2.40
   5   7   6   34.50    4.00
  -7  -7  -6  288.17    7.40
   7  -7   6  308.37   10.10
   7  -7   6  297.17    8.00
   7  -7   6  292.47   10.00
  -7  -7  -6  298.77   10.60
  -7  -7  -6  296.07    7.30
   7   7   6  298.37   10.90
  -9  -7  -6   19.30    1.90
  -9  -7  -6   26.80    5.70
   9  -7   6   19.00    2.10
   9  -7   6   20.30    3.90
   9  -7   6   20.00    2.60
   9  -7   6   15.00    4.20
   9   7   6   26.90    7.00
  11  -7   6   11.40    4.50
  11  -7   6    6.30    2.60
  11  -7   6   10.60    2.20
  11   7   6    2.50    4.50
  13  -7   6    0.70    5.70
  13  -7   6    1.50    2.70
  13   7   6    3.60    5.90
  14  -8  -6    5.00    5.60
  14  -8  -6    9.40    4.10
  14   8  -6    3.70   10.10
  14   8  -6    0.30    5.40
  14   8  -6    4.70    3.60
  12  -8  -6   21.90    3.40
 -12  -8   6   23.40    4.30
  12   8  -6   24.60    6.30
  12   8  -6   30.60    5.40
  12   8  -6   26.90    4.40
 -10  -8   6   12.70    3.00
  10  -8  -6   11.90    3.50
  10   8  -6   15.00    3.40
  10   8  -6   14.80    2.70
  10   8  -6   12.00    3.10
  -8  -8   6   46.50    4.00
   8  -8  -6   56.39    3.90
   8  -8  -6   51.49    5.10
   8   8  -6   48.50    3.80
  -8   8   6   58.59    5.60
   8   8  -6   55.69    3.90
   8   8  -6   52.29    3.70
   6  -8  -6   39.20    4.10
   6  -8  -6   30.70    2.90
  -6  -8   6   35.40    3.20
   6   8  -6   31.40    2.30
  -6   8   6   27.20    3.70
   6   8  -6   35.50    3.10
   4  -8  -6   11.70    1.90
   4  -8  -6   14.00    2.80
  -4  -8   6    9.90    1.70
   4   8  -6    8.50    1.70
  -4   8   6    7.90    2.50
   2  -8  -6    3.20    1.40
   2  -8  -6    2.80    2.20
  -2  -8   6    4.30    1.70
  -2   8   6    3.90    2.20
   2   8  -6    3.80    1.30
   0  -8  -6  213.88    6.30
   0  -8  -6  212.68    7.70
   0  -8   6  217.78    6.30
   0   8  -6  215.18    6.40
   0   8   6  212.78    7.90
   2  -8   6    1.70    1.40
  -2  -8  -6    1.80    2.10
  -2  -8  -6    1.80    1.40
  -2  -8  -6   -1.10    1.20
   2  -8   6    1.20    1.20
  -2   8  -6    0.00    1.30
   2   8   6    1.40    2.40
  -4  -8  -6   64.29    3.10
   4  -8   6   68.19    4.00
   4  -8   6   65.09    4.10
  -4  -8  -6   58.19    5.00
  -4   8  -6   65.09    3.40
   4   8   6   68.19    5.50
   6  -8   6    0.00    2.60
   6  -8   6    5.30    1.80
  -6  -8  -6    0.00    2.70
   6  -8   6    0.10    2.20
  -6  -8  -6    2.20    1.30
  -6  -8  -6    1.80    1.60
   6   8   6    2.90    2.70
   8  -8   6   20.90    3.80
  -8  -8  -6   27.80    2.50
   8  -8   6   28.80    2.90
  -8  -8  -6   29.80    4.70
   8  -8   6   27.00    2.90
  -8  -8  -6   27.10    2.30
   8  -8   6   33.80    4.70
   8   8   6   31.10    4.80
  10  -8   6   24.50    2.70
  10  -8   6   19.60    4.60
 -10  -8  -6   21.40    2.10
 -10  -8  -6   22.80    2.20
  10  -8   6   22.80    3.10
  10  -8   6   20.10    5.70
  10   8   6   22.30    4.90
  12  -8   6    3.90    5.20
  12  -8   6    2.30    2.50
  12   8   6   -1.70    5.60
  13  -9  -6   -2.50    3.50
  13   9  -6    4.90    4.70
  13   9  -6   -4.40    3.40
 -11  -9   6    0.60    3.70
  11  -9  -6    0.80    2.60
  11   9  -6    3.50    3.70
  11   9  -6    1.60    2.50
  11   9  -6   -1.10    3.00
  -9  -9   6    2.60    2.60
   9  -9  -6    2.40    3.70
   9  -9  -6    0.80    2.20
   9   9  -6   -3.40    2.00
  -9   9   6   -0.30    3.30
   9   9  -6   -0.40    2.20
   9   9  -6    0.40    2.50
  -7  -9   6  272.87    8.40
   7  -9  -6  285.67    8.40
   7  -9  -6  279.97   10.70
   7   9  -6  283.97    8.40
  -7   9   6  273.17   10.50
   7   9  -6  259.27    7.20
   7   9  -6  270.07    7.30
  -5  -9   6   18.50    2.30
   5  -9  -6   20.10    2.30
   5  -9  -6   21.30    3.50
  -5   9   6   22.90    3.80
   5   9  -6   15.00    2.30
   3  -9  -6   12.90    2.90
  -3  -9   6   13.30    2.20
   3  -9  -6   12.00    1.90
   3   9  -6   10.70    1.90
  -3   9   6   14.40    3.00
   1  -9  -6   29.80    2.70
   1  -9  -6   35.90    4.00
  -1  -9   6   31.90    2.80
  -1   9   6   33.90    4.00
   1   9  -6   29.20    2.80
   1  -9   6    2.30    1.30
  -1  -9  -6    0.80    1.40
  -1  -9  -6    0.80    2.30
  -1  -9  -6    0.50    1.60
   1  -9   6    0.00    1.20
  -1   9  -6   -0.70    1.40
   1   9   6    3.60    2.50
  -3  -9  -6   53.69    4.90
   3  -9   6   49.70    3.50
  -3  -9  -6   46.30    3.30
   3  -9   6   41.60    3.40
  -3  -9  -6   46.00    3.00
   3  -9   6   45.70    3.20
   3   9   6   51.89    4.90
  -3   9  -6   46.60    3.30
  -5  -9  -6   83.99    4.10
  -5  -9  -6   77.49    3.60
   5  -9   6   77.79    5.20
   5  -9   6   81.79    4.40
   5  -9   6   67.59    4.60
  -5  -9  -6   81.89    5.90
   5   9   6   79.19    6.20
  -7  -9  -6   89.19    4.20
   7  -9   6   77.19    5.60
   7  -9   6   94.99    4.90
   7  -9   6   84.59    6.50
  -7  -9  -6   89.29    3.80
  -7  -9  -6   90.39    7.00
   7   9   6   86.99    7.00
   9  -9   6    3.20    2.80
   9  -9   6    0.70    4.50
  -9  -9  -6    6.10    4.50
  -9  -9  -6    1.70    2.10
   9  -9   6    0.00    3.50
  -9  -9  -6    1.00    1.70
   9  -9   6    0.20    1.90
   9   9   6   -4.10    3.70
 -11  -9  -6    8.80    1.90
  11  -9   6    5.80    3.70
  11  -9   6    5.60    2.70
  11  -9   6    4.70    5.00
  11   9   6    5.00    5.10
  13  -9   6    5.30    6.60
  13   9   6  -10.50    7.40
  12 -10  -6    4.50    3.60
  12  10  -6    9.90    3.70
  12  10  -6   10.00    4.20
  10 -10  -6   13.00    3.20
 -10 -10   6    4.10    3.60
  10  10  -6    6.10    2.90
  10  10  -6   11.20    3.50
  10  10  -6   15.90    3.30
  -8 -10   6   24.50    3.40
   8 -10  -6   33.90    5.40
   8 -10  -6   19.10    2.80
   8  10  -6   27.90    2.60
   8  10  -6   29.80    3.70
  -8  10   6   26.40    4.80
   8  10  -6   24.70    2.60
  -6 -10   6   31.00    3.30
   6 -10  -6   29.00    3.10
   6 -10  -6   22.50    4.10
   6  10  -6   27.20    2.90
  -6  10   6   34.20    4.70
   4 -10  -6   -1.80    3.20
  -4 -10   6    1.30    1.60
   4 -10  -6    0.00    1.50
   4  10  -6    2.90    1.80
  -4  10   6    4.40    2.80
   2 -10  -6   41.80    4.60
   2 -10  -6   37.30    3.20
   2 -10  -6   38.00    3.20
  -2 -10   6   36.90    3.60
  -2  10   6   47.80    4.70
   2  10  -6   35.90    3.10
   0 -10   6  205.68    6.60
   0 -10  -6  214.78    6.80
   0 -10  -6  217.88    6.90
   0  10  -6  220.38    7.00
   0  10   6  220.38    8.70
  -2 -10  -6    3.80    2.90
   2 -10   6    5.50    2.00
  -2 -10  -6    2.30    2.00
  -2 -10  -6    3.80    1.50
   2 -10   6    5.80    1.50
  -2  10  -6    4.90    1.90
   2  10   6    2.80    2.90
  -4 -10  -6    9.70    2.20
   4 -10   6    9.10    2.40
   4 -10   6   13.40    2.60
  -4 -10  -6   12.10    2.10
  -4 -10  -6   11.60    3.70
   4 -10   6   11.10    2.60
   4  10   6   13.70    3.50
   6 -10   6    4.00    2.50
   6 -10   6    0.00    2.40
  -6 -10  -6    3.50    1.80
  -6 -10  -6    1.50    2.20
  -6 -10  -6   -2.90    3.40
   6 -10   6    0.30    2.80
   6  10   6    1.00    3.30
   8 -10   6    8.00    3.10
   8 -10   6   -1.10    3.40
  -8 -10  -6    4.70    2.00
   8 -10   6    5.50    2.20
  -8 -10  -6    3.00    2.40
   8 -10   6    2.70    4.40
  -8 -10  -6   12.70    4.70
   8  10   6    3.70    4.00
  10 -10   6   16.30    4.20
 -10 -10  -6   11.50    2.30
  10 -10   6   14.90    2.80
 -10 -10  -6    9.30    3.80
  10 -10   6    6.70    4.80
  10  10   6    4.90    5.10
  12 -10   6   14.30    3.50
  12 -10   6   10.80    6.50
  12  10   6    4.60    7.00
  13 -11  -6   10.70    5.10
  13  11  -6   13.50    4.50
  11 -11  -6    1.10    3.20
  11  11  -6   -2.90    3.60
  11  11  -6    5.90    3.30
   9 -11  -6    1.90    2.70
   9  11  -6    6.20    2.50
   9  11  -6    1.50    2.70
  -9  11   6    1.30    4.00
   9  11  -6    4.40    2.50
  -7 -11   6  100.89    6.10
   7 -11  -6  113.19    5.50
   7 -11  -6  111.19    8.40
  -7  11   6  118.39    7.60
   7  11  -6  120.09    5.60
   5 -11  -6    9.50    2.20
   5 -11  -6   13.90    2.90
  -5 -11   6   13.90    2.40
   5 -11  -6   17.10    4.60
  -5  11   6   15.10    3.70
   5  11  -6   15.80    2.80
   3 -11  -6    3.90    3.40
   3 -11  -6    4.60    2.00
   3 -11  -6    5.40    1.80
  -3 -11   6    7.90    2.30
  -3  11   6    0.90    3.00
   3  11  -6    4.10    1.90
  -1 -11   6    6.60    2.00
   1 -11  -6    8.80    2.20
   1 -11  -6    6.40    3.40
   1 -11  -6   12.40    2.40
   1  11  -6    7.80    2.10
  -1  11   6    7.80    3.10
   1 -11   6    2.50    1.70
  -1 -11  -6    1.90    1.90
  -1 -11  -6   -1.20    2.00
   1 -11   6    1.10    1.10
   1 -11   6    1.10    1.30
  -1 -11  -6    4.60    3.30
   1  11   6   -0.90    2.70
  -1  11  -6   -0.60    1.70
   3 -11   6   30.30    3.20
  -3 -11  -6   30.80    3.20
   3 -11   6   25.40    3.10
   3 -11   6   24.40    3.20
  -3 -11  -6   29.90    3.20
  -3 -11  -6   26.40    4.50
   3  11   6   22.20    3.90
  -3  11  -6   24.00    2.80
   5 -11   6   11.40    2.80
  -5 -11  -6   16.50    4.20
   5 -11   6   13.10    3.00
  -5 -11  -6   17.80    3.10
   5 -11   6   14.40    3.40
  -5 -11  -6   13.40    2.30
   5  11   6   10.40    3.70
   7 -11   6   17.10    4.50
  -7 -11  -6   19.90    2.60
  -7 -11  -6   12.20    4.90
   7 -11   6   23.00    3.80
   7 -11   6   10.40    3.60
  -7 -11  -6   17.00    3.10
   7  11   6   11.60    5.70
   9 -11   6    3.70    4.10
   9 -11   6   -6.80    5.50
   9 -11   6   -0.10    2.50
   9 -11   6    0.40    4.10
  -9 -11  -6    1.30    2.30
  -9 -11  -6    5.10    3.20
   9  11   6    6.80    5.20
  11 -11   6    7.50    5.90
  11 -11   6    3.50    3.30
  11  11   6    5.50    6.80
  12 -12  -6    8.70    4.60
  12  12  -6   21.90    4.70
  10 -12  -6   -1.40    3.50
  10  12  -6    4.00    4.60
  10  12  -6    5.10    3.40
   8 -12  -6    1.40    2.70
  -8  12   6    6.40    4.40
   8  12  -6    4.50    2.90
   6 -12  -6   48.40    6.70
   6 -12  -6   50.49    4.20
  -6  12   6   61.09    6.90
   6  12  -6   52.69    4.60
   4 -12  -6    5.80    4.10
   4 -12  -6    1.10    2.40
   4 -12  -6    0.60    1.90
  -4 -12   6    2.20    2.40
   4  12  -6   -1.40    1.90
  -4  12   6    1.20    3.10
   2 -12  -6   13.80    2.60
   2 -12  -6    9.90    2.30
  -2 -12   6    6.00    2.60
   2 -12  -6    6.10    3.80
   2  12  -6   12.80    2.50
  -2  12   6   11.80    3.70
   0 -12   6   55.79    3.90
   0 -12  -6   60.59    4.20
   0 -12  -6   59.49    6.90
   0 -12  -6   48.70    4.40
   0  12   6   57.09    5.70
   0  12  -6   50.69    4.00
  -2 -12  -6   -1.40    2.60
   2 -12   6   -5.40    2.30
  -2 -12  -6    2.50    1.90
  -2 -12  -6   -2.70    3.50
   2 -12   6    1.00    1.50
   2  12   6    2.80    2.90
  -2  12  -6    0.30    2.10
   4 -12   6   -4.30    2.10
   4 -12   6   -0.90    2.80
  -4 -12  -6    5.10    4.20
  -4 -12  -6   -0.10    2.80
   4 -12   6   -3.70    2.90
  -4 -12  -6   -1.40    2.00
   4  12   6   -1.90    3.40
   6 -12   6   -0.50    3.40
  -6 -12  -6    0.70    2.30
  -6 -12  -6   -3.50    4.50
   6 -12   6    0.20    4.00
  -6 -12  -6   -2.10    3.20
   6 -12   6   -1.50    3.00
   8 -12   6    7.10    4.30
   8 -12   6   11.10    6.00
  -8 -12  -6   10.50    2.70
   8 -12   6   11.70    3.20
  -8 -12  -6   13.10    3.80
   8  12   6    9.30    5.30
  10 -12   6   -0.50    3.20
  10 -12   6   -3.30    5.40
 -10 -12  -6    1.10    3.00
  10  12   6    5.20    6.10
  11 -13  -6   -2.70    4.40
  11  13  -6    3.70    4.40
   9 -13  -6    1.00    3.30
   9  13  -6    3.20    3.60
   7 -13  -6    8.60    2.70
   7  13  -6    3.60    2.90
  -7  13   6    7.70    4.60
   5 -13  -6   13.20    5.50
   5 -13  -6   17.70    3.10
  -5  13   6   11.10    4.40
   5  13  -6   17.80    3.00
   3 -13  -6   23.60    5.40
   3 -13  -6   19.80    3.10
   3  13  -6   27.30    3.50
  -3  13   6   25.30    4.60
   1 -13  -6   15.20    2.70
   1 -13  -6   13.20    4.80
   1 -13  -6   19.60    3.30
   1  13  -6   13.80    2.60
  -1  13   6   19.00    4.30
  -1 -13  -6    3.10    4.10
  -1 -13  -6    3.50    3.10
  -1 -13  -6    0.40    2.20
  -1  13  -6    0.20    2.30
   1  13   6    3.50    3.70
  -3 -13  -6   11.80    4.70
   3 -13   6    8.10    3.00
  -3 -13  -6    7.80    2.50
   3 -13   6    9.80    2.30
  -3 -13  -6    6.10    3.60
   3  13   6    0.30    3.80
  -5 -13  -6    2.10    5.10
  -5 -13  -6    2.30    3.90
  -5 -13  -6   -1.00    3.80
   5 -13   6   -1.40    2.90
   5 -13   6   -1.10    3.90
   5  13   6    6.30    5.70
  -7 -13  -6   -0.10    4.20
   7 -13   6   -5.40    3.80
   7 -13   6   -2.40    5.20
  -7 -13  -6    0.70    3.10
   7  13   6   -0.70    4.80
  -9 -13  -6    1.00    3.20
   9 -13   6   -5.10    3.20
   9 -13   6   -8.90    5.10
   9  13   6    0.40    6.00
  10 -14  -6   -1.70    4.60
  10  14  -6   10.40    4.90
   8 -14  -6   -7.10    3.20
   8  14  -6    9.00    3.90
  -8  14   6   -2.60    5.50
   6 -14  -6   -7.50    2.70
  -6  14   6    0.90    4.60
   6  14  -6    8.10    3.20
   4 -14  -6   -2.00    2.50
   4 -14  -6   11.30    6.60
   4  14  -6    0.30    2.60
  -4  14   6    2.50    4.30
   2 -14  -6   -2.00    2.60
   2 -14  -6   -1.80    5.40
  -2  14   6   -1.40    6.90
   2  14  -6   -1.20    2.40
   0 -14  -6    2.00    2.50
   0 -14  -6    1.20    4.80
   0  14   6    5.90    4.00
   0  14  -6    1.00    2.60
   2 -14   6    2.60    2.10
   2 -14   6   -0.10    2.20
  -2 -14  -6   -0.80    5.10
  -2 -14  -6   -2.00    2.50
   2  14   6    0.10    4.30
  -4 -14  -6    2.80    2.70
  -4 -14  -6   -0.70    5.40
   4 -14   6    0.40    4.10
   4 -14   6   -0.50    2.70
   4  14   6    1.70    4.40
  -6 -14  -6    4.20    2.90
   6 -14   6   -6.30    8.50
   6 -14   6   -4.40    3.80
   6  14   6    5.70    5.40
   8 -14   6   -0.10    3.90
   8 -14   6   -8.50    5.80
  -8 -14  -6    5.20    3.70
   8  14   6    0.40    6.30
   7  15  -6    9.90    4.20
  -7  15   6   -0.40    6.00
   5 -15  -6    4.20    3.20
  -5  15   6   -0.70    5.50
   5  15  -6   -1.40    3.30
   3 -15  -6   14.00    3.50
   3  15  -6   10.40    3.30
  -3  15   6    7.00    4.80
   1 -15  -6   -0.50    2.90
   1 -15  -6    9.50    6.60
   1  15  -6    0.20    3.00
  -1  15   6    1.50    5.20
  -1 -15  -6    0.20    6.20
  -1 -15  -6    0.00    3.10
   1  15   6    2.80    4.70
   3 -15   6    2.50    2.40
  -3 -15  -6  -13.30    6.60
  -3 -15  -6    3.70    3.30
   3  15   6    7.10    5.50
   5 -15   6   18.40    4.20
  -5 -15  -6   13.20    3.70
   5  15   6   20.30    6.30
  -7 -15  -6    6.40    4.00
   7 -15   6   -2.60    5.80
   7 -15   6   -0.30    4.00
   7  15   6   -9.30    6.30
   6 -16  -6   -4.20    3.60
   6  16  -6    3.50    4.30
  -6  16   6    8.20    6.80
   4 -16  -6   -5.60    3.70
  -4  16   6    9.20    5.90
   4  16  -6   -1.20    3.70
   2 -16  -6   -0.30    3.30
   2  16  -6   -0.80    3.40
  -2  16   6    3.80    5.70
   0 -16  -6    3.40    3.40
   0  16   6    0.60    5.60
  -2 -16  -6    3.30    3.60
   2  16   6    6.00    5.70
  -4 -16  -6    5.40    4.10
   4  16   6    3.90    6.50
   1 -17  -6    0.10    4.00
  -1  17   6   10.40    6.50
  -1 -17  -6    1.20    4.30
   1  17   6    4.30    6.70
  16   0  -7    0.90    3.70
  16   0  -7    6.40    5.90
  14   0  -7    1.40    2.80
  14   0  -7   -9.80    4.00
 -14   0   7   -5.40    3.30
 -12   0   7    2.70    2.30
  12   0  -7   -1.50    3.60
  12   0  -7   -0.90    2.00
  12   0  -7    0.20    3.00
  10   0  -7    0.50    2.80
  10   0  -7    0.30    1.70
 -10   0   7    1.80    1.80
  -8   0   7    0.80    1.30
   8   0  -7   -0.90    1.40
   8   0  -7   -2.40    1.70
   6   0  -7    0.10    1.40
   6   0  -7   -0.10    1.10
  -6   0   7    1.50    1.40
   4   0  -7   -3.00    1.10
  -4   0   7   -0.10    1.20
   4   0  -7    1.00    1.00
  -4   0   7    0.70    1.00
  -2   0   7   -0.10    0.80
   2   0  -7   -0.10    1.00
  -2   0   7    3.50    1.30
   2   0  -7    0.40    0.90
   0   0  -7   -1.00    0.90
   0   0   7   -0.50    0.60
   0   0  -7    0.10    0.80
   0   0   7    0.10    1.20
  -2   0  -7    0.90    0.80
   2   0   7    2.30    1.40
  -2   0  -7   -0.50    1.20
   2   0   7    0.30    0.60
  -4   0  -7   -1.30    1.30
   4   0   7    2.90    1.60
  -4   0  -7    0.10    0.60
   4   0   7    0.40    0.60
  -6   0  -7   -0.90    1.70
   6   0   7    2.10    2.00
   8   0   7    0.50    2.60
  -8   0  -7   -3.40    2.30
 -10   0  -7   -5.60    3.20
  12   0   7    2.50    3.50
  14   0   7   -8.10    5.00
  15  -1  -7   44.70    6.90
 -15  -1   7   47.40    5.20
  15  -1  -7   46.80    4.40
  15   1  -7   45.10    5.50
  15   1  -7   57.69    7.50
 -15   1   7   37.10    5.10
  13  -1  -7   38.90    4.30
  13  -1  -7   34.80    5.20
 -13  -1   7   42.60    4.10
  13   1  -7   28.00    5.50
  13   1  -7   33.90    5.60
  13   1  -7   37.90    4.20
 -13   1   7   39.00    3.90
  11  -1  -7    9.40    2.10
  11  -1  -7    8.70    3.40
 -11  -1   7    5.30    2.20
 -11   1   7    8.90    2.30
  11   1  -7    2.60    2.90
  11   1  -7    3.80    2.00
  11   1  -7    5.90    3.40
  -9  -1   7    6.20    1.80
   9  -1  -7    4.90    1.80
   9  -1  -7    7.10    2.40
   9   1  -7    6.20    1.80
   9   1  -7    6.20    2.50
  -9   1   7    8.20    1.90
   7  -1  -7   42.70    3.60
  -7  -1   7   41.90    2.60
   7  -1  -7   38.80    2.70
  -7   1   7   39.30    3.60
  -7   1   7   41.20    2.50
   7   1  -7   37.50    3.40
   7   1  -7   40.70    2.70
   5  -1  -7  455.95   10.80
  -5  -1   7  457.55   11.60
   5  -1  -7  457.15   12.00
  -5  -1   7  472.85   10.80
   5   1  -7  460.85   10.80
  -5   1   7  438.86   10.70
   5   1  -7  452.45   11.60
  -5   1   7  451.25   12.00
  -3  -1   7 1879.51   39.80
  -3  -1   7 1894.41   39.20
   3  -1  -7 1898.61   39.20
   3  -1  -7 1852.91   40.30
  -3   1   7 1927.11   39.20
   3   1  -7 1832.92   39.20
   3   1  -7 1873.21   39.80
  -3   1   7 1869.31   40.30
  -1  -1   7  218.68    5.50
   1  -1  -7  216.18    5.50
  -1  -1   7  207.38    6.10
   1  -1  -7  212.28    6.40
   1   1  -7  220.08    6.20
  -1   1   7  210.58    5.40
   1   1  -7  214.08    5.50
  -1   1   7  205.28    6.50
   1  -1   7  531.75   13.10
  -1  -1  -7  554.54   13.40
  -1  -1  -7  535.35   11.90
   1  -1   7  544.45   11.90
  -1   1  -7  531.75   11.90
   1   1   7  541.45   13.50
  -1   1  -7  562.14   13.10
   1   1   7  556.44   12.30
   3  -1   7   21.60    1.40
   3  -1   7   25.60    2.60
  -3  -1  -7   21.60    1.30
  -3  -1  -7   22.30    2.50
  -3   1  -7   21.20    1.30
  -3   1  -7   21.00    2.40
   3   1   7   22.00    1.20
   3   1   7   19.50    2.40
   5  -1   7  929.71   19.40
   5  -1   7  950.20   22.30
  -5  -1  -7  914.41   22.30
  -5   1  -7  925.51   19.40
  -5   1  -7  969.50   22.30
   5   1   7  949.71   22.50
   7  -1   7   22.20    3.20
  -7  -1  -7   21.30    3.00
   7   1   7   22.30    3.20
  -7   1  -7   11.70    2.50
   9  -1   7    1.50    2.80
  -9  -1  -7    5.80    3.10
  -9   1  -7    3.00    2.70
   9   1   7    6.00    3.00
  11  -1   7    0.70    3.40
  11   1   7    0.20    3.30
  13  -1   7   -3.50    4.20
  13   1   7    2.30    4.40
  15  -1   7    4.40    6.20
  15   1   7    4.60    6.30
  16  -2  -7    4.50    3.90
  16  -2  -7   -0.70    6.40
  16   2  -7    4.60    3.80
  16   2  -7    1.60    6.50
 -14  -2   7   10.10    3.60
  14  -2  -7    9.10    4.70
  14  -2  -7    8.90    3.60
  14   2  -7    7.00    3.00
  14   2  -7   -0.20    4.30
 -14   2   7    3.50    3.50
  12  -2  -7   13.40    2.60
 -12  -2   7    9.50    2.60
  12  -2  -7   16.90    4.40
  12   2  -7    8.00    2.50
 -12   2   7   15.30    2.80
  12   2  -7    4.80    3.80
  12   2  -7    5.70    3.20
  10  -2  -7   69.39    4.00
  10  -2  -7   75.99    5.50
 -10  -2   7   70.89    4.10
 -10   2   7   71.49    3.90
  10   2  -7   70.89    4.00
  10   2  -7   71.09    5.40
  10   2  -7   67.79    5.30
   8  -2  -7  259.87    7.50
  -8  -2   7  271.77    7.50
   8  -2  -7  269.97    9.10
  -8   2   7  258.47    9.00
   8   2  -7  275.87    7.60
   8   2  -7  266.67    9.00
  -8   2   7  271.67    7.50
   6  -2  -7  117.29    4.20
  -6  -2   7  123.19    4.10
   6  -2  -7  129.39    5.30
  -6   2   7  113.99    5.30
  -6   2   7  120.39    4.00
   6   2  -7  123.99    4.90
   6   2  -7  116.99    4.10
   4  -2  -7  486.15   11.70
  -4  -2   7  515.75   11.70
  -4  -2   7  500.75   12.10
   4  -2  -7  495.55   13.00
  -4   2   7  529.85   13.20
   4   2  -7  512.05   12.20
   4   2  -7  494.45   11.70
  -4   2   7  516.25   11.80
   2  -2  -7    7.40    1.20
  -2  -2   7    4.90    1.10
   2  -2  -7    4.20    1.50
  -2  -2   7    5.60    1.30
   2   2  -7    4.10    1.10
  -2   2   7    4.10    0.90
  -2   2   7    3.30    1.50
   2   2  -7    3.10    1.10
   0  -2   7   11.20    1.50
   0  -2  -7   10.90    1.20
   0  -2   7    9.00    1.10
   0  -2  -7   13.80    2.00
   0   2   7    9.30    1.90
   0   2   7    8.80    1.00
   0   2  -7   10.40    1.50
   0   2  -7    8.60    1.10
   2  -2   7   38.70    1.90
  -2  -2  -7   40.40    3.20
   2  -2   7   42.30    2.80
  -2  -2  -7   40.80    1.80
   2   2   7   38.70    3.20
  -2   2  -7   43.20    2.80
  -2   2  -7   40.00    1.90
   2   2   7   38.80    1.70
   4  -2   7   48.90    2.00
   4  -2   7   49.40    3.60
  -4  -2  -7   46.70    3.50
   4   2   7   47.80    1.60
   4   2   7   42.20    3.50
  -4   2  -7   56.99    3.50
  -4   2  -7   46.50    1.90
   6  -2   7   -1.80    1.80
   6  -2   7   -0.40    0.70
  -6  -2  -7   -0.20    1.80
  -6   2  -7   -1.10    1.80
   6   2   7   -3.20    1.90
   8  -2   7   -3.20    2.40
  -8  -2  -7    2.30    2.50
  -8   2  -7   -4.50    2.30
   8   2   7   -0.30    2.40
  10  -2   7   11.00    6.00
 -10  -2  -7   11.40    3.60
  10   2   7   13.90    3.40
  12  -2   7   -1.90    3.80
  12   2   7    2.50    4.00
  14  -2   7    7.20    5.50
  14   2   7    4.90    5.60
 -15  -3   7   36.80    5.30
  15  -3  -7   39.90    4.60
  15  -3  -7   46.40    6.60
 -15   3   7   50.99    7.60
  15   3  -7   30.80    6.50
  15   3  -7   37.70    4.30
  13  -3  -7   35.00    3.70
 -13  -3   7   33.00    3.90
  13   3  -7   29.90    5.40
  13   3  -7   32.80    7.50
  13   3  -7   34.00    3.50
 -13   3   7   39.10    4.10
 -11  -3   7   45.20    3.90
  11  -3  -7   42.40    3.70
  11  -3  -7   35.10    4.10
  11   3  -7   43.90    3.50
 -11   3   7   43.80    3.90
  11   3  -7   47.60    5.00
  11   3  -7   42.70    5.00
   9  -3  -7  163.78    5.70
   9  -3  -7  159.68    7.10
  -9  -3   7  155.28    5.60
   9   3  -7  155.78    5.60
  -9   3   7  157.48    5.60
   9   3  -7  168.78    6.80
   9   3  -7  159.38    6.90
  -7  -3   7  182.98    5.50
   7  -3  -7  176.38    7.00
   7  -3  -7  178.58    5.60
  -7   3   7  178.08    7.00
   7   3  -7  180.18    6.30
  -7   3   7  177.88    5.40
   7   3  -7  175.08    5.60
   5  -3  -7  193.38    5.50
   5  -3  -7  164.78    7.70
   5   3  -7  187.28    5.70
   5   3  -7  185.68    5.40
  -5   3   7  188.58    6.80
  -5   3   7  187.08    5.50
  -3  -3   7   51.79    2.50
   3  -3  -7   53.79    2.50
   3  -3  -7   54.59    3.50
  -3  -3   7   52.09    2.40
   3   3  -7   52.49    2.60
  -3   3   7   54.69    2.50
  -3   3   7   54.49    3.50
   3   3  -7   56.09    2.60
  -1  -3   7   -0.40    0.90
   1  -3  -7    0.70    1.50
  -1  -3   7    0.10    0.70
   1  -3  -7    0.60    0.90
   1   3  -7    0.00    0.80
  -1   3   7    1.30    1.50
   1   3  -7   -0.30    0.90
  -1   3   7    1.30    0.70
   1  -3   7   69.69    2.60
  -1  -3  -7   73.19    3.90
  -1  -3  -7   65.49    2.50
   1  -3   7   69.39    3.10
   1   3   7   63.29    3.90
  -1   3  -7   65.89    3.50
   1   3   7   68.79    2.40
  -1   3  -7   68.89    2.60
  -3  -3  -7    7.70    1.00
   3  -3   7    9.50    1.20
   3  -3   7    6.90    1.80
  -3  -3  -7    6.50    2.40
   3   3   7    4.60    1.80
  -3   3  -7    8.40    1.70
  -3   3  -7    6.40    1.00
   5  -3   7  362.16    8.20
  -5  -3  -7  365.86    7.80
  -5  -3  -7  373.56   10.80
   5  -3   7  365.66   10.40
  -5  -3  -7  359.26    7.80
  -5   3  -7  365.56    8.20
  -5   3  -7  317.77   11.20
   5   3   7  345.57   10.80
   7  -3   7  228.68    5.50
   7  -3   7  222.48    8.30
  -7   3  -7  220.48    8.30
   7   3   7  236.08    8.80
   9  -3   7   30.20    1.50
   9  -3   7   29.40    1.50
   9  -3   7   30.20    4.10
  -9  -3  -7   29.60    3.90
   9   3   7   28.10    4.10
  11  -3   7   42.60    5.60
  11   3   7   38.40    5.20
  13  -3   7   -4.30    4.80
  13   3   7   -1.50    4.80
  16  -4  -7    3.00    4.30
  16  -4  -7   -0.80    7.00
  16   4  -7   -1.70    6.30
  16   4  -7    7.10    4.00
 -14  -4   7    2.60    3.90
  14  -4  -7    1.00    3.00
  14  -4  -7    1.80    4.50
  14   4  -7   -4.60    6.10
  14   4  -7   -5.10    4.40
 -14   4   7    1.50    3.70
  14   4  -7    0.30    3.10
 -12  -4   7    4.80    2.90
  12  -4  -7    2.90    2.40
  12   4  -7    4.10    3.80
  12   4  -7    0.50    3.00
 -12   4   7    2.70    2.70
  12   4  -7   -3.30    2.20
  10  -4  -7   11.60    2.80
  10  -4  -7    5.30    2.00
 -10  -4   7    5.90    2.20
  10   4  -7    2.70    1.80
 -10   4   7    4.20    2.00
  10   4  -7    4.00    2.70
  10   4  -7    7.40    2.50
  -8  -4   7  104.19    4.30
   8  -4  -7   99.59    5.50
   8  -4  -7   99.89    4.30
  -8   4   7   99.29    4.10
   8   4  -7  105.79    4.90
  -8   4   7   90.99    5.70
   8   4  -7   95.39    5.00
   8   4  -7   95.99    4.30
  -6  -4   7  113.09    4.10
   6  -4  -7  109.49    5.50
   6  -4  -7  116.19    4.30
  -6   4   7  112.19    4.10
  -6   4   7  108.39    5.50
   6   4  -7  105.59    4.30
   6   4  -7  109.69    4.20
   4  -4  -7   22.70    2.00
   4  -4  -7   27.70    3.70
  -4  -4   7   23.40    2.60
  -4   4   7   23.40    2.40
  -4   4   7   21.50    2.70
   4   4  -7   21.90    2.00
   4   4  -7   20.50    2.10
  -2  -4   7  136.29    3.80
  -2  -4   7  140.39    4.30
   2  -4  -7  143.89    5.60
   2  -4  -7  133.89    4.30
   2   4  -7  136.59    4.30
  -2   4   7  139.29    5.60
  -2   4   7  143.49    4.20
   2   4  -7  141.39    3.80
   0  -4  -7   27.60    2.70
   0  -4   7   26.80    2.00
   0  -4  -7   23.50    1.80
   0  -4   7   24.90    1.80
   0   4   7   23.70    1.60
   0   4   7   18.60    2.40
   0   4  -7   25.00    1.90
   0   4  -7   25.70    1.80
   2  -4   7  294.07    7.80
  -2  -4  -7  285.17    8.90
  -2  -4  -7  289.27    6.90
   2  -4   7  292.47    7.10
  -2   4  -7  286.27    7.70
   2   4   7  282.77    6.80
  -2   4  -7  287.97    7.10
   2   4   7  277.67    8.80
   4  -4   7  138.49    4.10
  -4  -4  -7  139.89    5.80
  -4  -4  -7  137.19    3.70
   4  -4   7  131.09    5.40
  -4   4  -7  140.49    5.40
   4   4   7  131.09    6.00
  -4   4  -7  134.89    4.00
  -6  -4  -7   15.00    1.30
   6  -4   7   21.50    3.10
  -6  -4  -7   17.50    3.00
   6  -4   7   18.60    2.00
  -6  -4  -7   16.00    1.20
  -6   4  -7   16.90    2.70
   6   4   7   20.30    3.20
   8  -4   7   12.90    1.30
   8  -4   7   12.90    3.20
   8  -4   7   12.60    1.50
  -8  -4  -7   14.70    2.90
   8   4   7   11.90    3.10
  10  -4   7    3.10    1.20
  10  -4   7    1.90    4.30
 -10  -4  -7    4.40    3.30
  10  -4   7    2.00    1.10
  10   4   7   -3.10    3.30
  12  -4   7   27.90    5.30
  12   4   7   14.00    4.60
  14  -4   7    8.60    5.70
  14   4   7   -4.60    5.70
  15  -5  -7   22.50    6.90
  15  -5  -7   25.40    4.30
 -15  -5   7   28.70    4.80
  15   5  -7   23.30    6.00
  15   5  -7   25.90    4.20
 -13  -5   7   28.30    4.40
  13  -5  -7   26.50    3.50
  13   5  -7   32.70    3.60
 -13   5   7   32.00    3.90
  13   5  -7   26.00    4.80
  13   5  -7   28.00    5.40
  11  -5  -7   49.60    4.20
 -11  -5   7   48.50    4.60
  11  -5  -7   55.79    6.10
 -11   5   7   54.19    4.40
  11   5  -7   63.69    5.80
  11   5  -7   44.90    5.30
  11   5  -7   57.49    4.10
  -9  -5   7   78.79    4.20
   9  -5  -7   72.59    5.80
   9  -5  -7   74.19    4.00
  -9   5   7   75.99    4.10
   9   5  -7   72.59    4.00
   9   5  -7   78.29    4.70
  -9   5   7   74.79    5.50
   9   5  -7   64.79    5.90
   7  -5  -7  163.98    5.50
   7  -5  -7  158.18    7.20
  -7  -5   7  154.78    5.40
   7   5  -7  161.68    5.70
   7   5  -7  160.48    5.60
   7   5  -7  158.28    5.40
  -7   5   7  159.48    5.20
  -7   5   7  164.98    7.20
   5  -5  -7  239.18    8.40
  -5  -5   7  244.38    6.70
   5  -5  -7  244.18    6.80
  -5   5   7  241.48    6.70
  -5   5   7  225.48    8.10
   5   5  -7  238.58    6.40
   5   5  -7  233.88    6.70
   5   5  -7  241.28    6.30
   3  -5  -7    5.40    2.10
  -3  -5   7    5.60    1.50
   3  -5  -7    5.90    1.30
  -3   5   7    3.80    2.00
   3   5  -7    6.40    0.90
   3   5  -7    3.00    1.20
  -3   5   7    5.90    1.20
   1  -5  -7   62.79    2.80
  -1  -5   7   62.09    2.20
  -1  -5   7   62.19    2.70
   1  -5  -7   60.39    3.80
   1   5  -7   62.29    2.80
  -1   5   7   60.09    3.90
  -1   5   7   63.69    2.60
   1   5  -7   62.99    2.10
  -1  -5  -7  102.09    7.10
   1  -5   7   93.59    3.40
  -1  -5  -7   97.79    3.30
   1  -5   7   99.99    3.50
  -1   5  -7   91.89    3.50
  -1   5  -7   95.39    3.40
   1   5   7   92.59    4.80
   3  -5   7    0.60    1.40
   3  -5   7    3.50    1.20
  -3  -5  -7    0.20    0.90
  -3  -5  -7   -0.10    1.60
  -3   5  -7    1.50    0.90
   3   5   7    1.40    1.80
  -3   5  -7    1.80    1.40
   5  -5   7  125.69    5.50
  -5  -5  -7  115.59    5.70
  -5  -5  -7  122.69    3.60
  -5  -5  -7  125.09    3.60
   5  -5   7  124.39    4.10
  -5   5  -7  126.59    4.00
   5   5   7  118.79    6.10
  -7  -5  -7   71.09    2.30
   7  -5   7   72.39    5.20
  -7  -5  -7   67.39    5.00
   7  -5   7   72.89    3.20
   7   5   7   68.39    5.50
   9  -5   7   91.29    6.80
   9  -5   7  100.19    3.80
   9  -5   7   93.89    3.40
  -9  -5  -7  101.79    6.80
   9   5   7   99.19    8.30
  11  -5   7   21.30    2.00
  11  -5   7   20.00    1.80
  11  -5   7   23.10    5.10
  11   5   7   19.20    4.70
  13  -5   7   22.10    5.20
  13   5   7   12.30    5.90
 -14  -6   7   10.40    4.80
  14  -6  -7   10.30    3.60
  14   6  -7    5.10    3.30
  14   6  -7    2.50    4.50
  14   6  -7    7.00    6.20
  12  -6  -7   10.80    2.90
 -12  -6   7    5.70    3.40
 -12   6   7    5.80    3.00
  12   6  -7   11.20    4.20
  12   6  -7   12.90    2.80
  12   6  -7    4.90    3.50
  10  -6  -7   -4.30    1.80
 -10  -6   7    0.10    2.20
  10  -6  -7    1.50    3.70
  10   6  -7    1.40    2.90
 -10   6   7    2.20    2.00
  10   6  -7   -3.30    2.40
  10   6  -7    0.60    2.10
   8  -6  -7  200.08    8.70
  -8  -6   7  209.08    6.80
   8  -6  -7  211.28    6.80
  -8   6   7  217.58    8.80
   8   6  -7  207.68    6.70
   8   6  -7  218.38    7.20
  -8   6   7  208.38    6.60
   8   6  -7  211.58    6.90
   6  -6  -7   37.50    4.30
  -6  -6   7   39.40    2.80
   6  -6  -7   40.40    3.00
   6   6  -7   34.10    2.50
  -6   6   7   31.60    4.00
   6   6  -7   37.30    2.90
   6   6  -7   31.10    2.60
  -6   6   7   37.90    2.60
   4  -6  -7   80.49    3.60
  -4  -6   7   72.89    3.40
   4  -6  -7   71.99    4.80
   4   6  -7   75.89    2.20
  -4   6   7   78.99    4.70
   4   6  -7   77.69    3.50
  -4   6   7   76.59    3.30
   2  -6  -7   38.80    3.50
   2  -6  -7   38.50    2.50
  -2  -6   7   36.90    2.40
  -2   6   7   35.10    2.10
  -2   6   7   40.50    3.70
   2   6  -7   35.00    2.40
   0  -6   7   14.30    1.50
   0  -6   7   19.60    1.90
   0  -6  -7   17.10    1.70
   0  -6  -7   11.40    2.00
   0   6  -7   13.80    1.60
   0   6   7   18.00    2.90
   2  -6   7    3.40    1.40
  -2  -6  -7    6.20    1.30
   2  -6   7    4.70    1.60
  -2  -6  -7    3.40    1.90
   2   6   7    0.20    2.10
  -2   6  -7    3.90    1.30
   4  -6   7   22.10    2.40
  -4  -6  -7   19.40    1.90
   4  -6   7   17.90    2.30
  -4  -6  -7   19.90    2.90
  -4  -6  -7   17.60    1.70
   4   6   7   22.10    3.40
  -4   6  -7   20.20    2.20
   6  -6   7  135.79    6.30
  -6  -6  -7  141.19    4.10
  -6  -6  -7  144.79    4.10
  -6  -6  -7  137.79    6.60
   6  -6   7  145.09    4.70
   6   6   7  136.79    7.10
   8  -6   7  317.37    8.10
   8  -6   7  318.27    8.00
  -8  -6  -7  319.47   11.30
   8  -6   7  309.27   10.90
  -8  -6  -7  303.57    7.10
  -8  -6  -7  317.27    7.10
   8   6   7  313.17   11.50
  10  -6   7    4.30    2.10
  10  -6   7    5.10    3.60
  10  -6   7    7.20    1.60
  10   6   7    3.40    3.50
  12  -6   7    4.30    1.80
  12  -6   7    7.30    2.50
  12  -6   7    1.00    4.80
  12   6   7   12.80    5.30
  14  -6   7   10.70    6.10
  14   6   7    3.00    6.80
  15  -7  -7    7.40    4.60
  15  -7  -7    6.70    5.90
  15   7  -7    5.30    4.00
  15   7  -7    7.10    5.90
  13  -7  -7   22.20    3.80
 -13  -7   7   22.50    4.60
  13   7  -7    8.70    3.30
  13   7  -7   18.90    5.60
  13   7  -7   13.70    4.50
 -11  -7   7   31.30    3.70
  11  -7  -7   32.30    3.50
  11   7  -7   37.50    4.20
 -11   7   7   24.30    3.20
  11   7  -7   41.20    4.50
  11   7  -7   37.70    4.20
   9  -7  -7   13.00    2.40
   9  -7  -7   17.50    3.50
  -9  -7   7    9.60    2.60
   9   7  -7   11.60    2.40
   9   7  -7    9.60    2.70
   9   7  -7   13.10    2.60
  -9   7   7   12.20    2.40
  -9   7   7   12.90    3.30
   7  -7  -7   14.50    2.20
   7  -7  -7   14.50    3.00
  -7  -7   7   16.70    2.40
   7   7  -7   13.30    2.00
   7   7  -7   14.30    2.20
  -7   7   7    9.10    1.70
  -7   7   7   16.60    3.40
   7   7  -7   14.40    2.10
   5  -7  -7  252.17    8.90
   5  -7  -7  239.18    7.10
  -5  -7   7  241.48    7.00
   5   7  -7  238.68    5.60
   5   7  -7  234.58    7.10
  -5   7   7  242.58    7.00
  -5   7   7  242.58    8.90
   5   7  -7  231.68    5.50
   3  -7  -7   48.40    3.00
  -3  -7   7   47.40    3.00
   3  -7  -7   56.49    4.30
   3   7  -7   53.39    3.10
  -3   7   7   47.70    4.10
  -1  -7   7   68.49    3.20
   1  -7  -7   70.99    3.20
   1  -7  -7   69.19    4.20
  -1   7   7   66.69    4.70
   1   7  -7   65.29    3.20
   1  -7   7    7.40    1.30
   1  -7   7    9.60    1.60
  -1  -7  -7    6.40    1.40
   1  -7   7    5.80    1.20
  -1  -7  -7    6.40    1.90
   1   7   7    4.60    2.00
  -1   7  -7   10.50    1.80
  -3  -7  -7   85.49    5.20
  -3  -7  -7   94.39    3.50
  -3  -7  -7   98.69    3.70
   3  -7   7   94.09    3.90
   3  -7   7   91.59    4.10
  -3   7  -7   91.59    3.90
   3   7   7   92.09    5.80
  -5  -7  -7    1.80    1.30
  -5  -7  -7    1.00    1.30
   5  -7   7    2.40    2.00
  -5  -7  -7   -3.20    2.20
   5  -7   7    2.60    1.60
  -5   7  -7    2.50    1.50
   5   7   7    6.80    3.10
  -7  -7  -7   14.00    1.70
   7  -7   7   12.50    2.20
  -7  -7  -7   13.40    1.60
   7  -7   7   11.40    3.10
  -7  -7  -7    6.60    3.10
   7   7   7   11.70    3.60
   9  -7   7   56.09    6.20
   9  -7   7   37.50    3.10
  -9  -7  -7   40.50    2.30
   9  -7   7   35.10    4.90
  -9  -7  -7   35.30    5.00
  -9  -7  -7   40.10    2.10
   9  -7   7   37.40    3.70
   9   7   7   32.90    4.90
  11  -7   7   11.40    4.80
  11  -7   7    9.40    2.80
  11  -7   7   12.00    2.20
  11   7   7    3.00    4.80
  13  -7   7   12.10    6.50
  13   7   7   19.10    6.90
  14  -8  -7   -4.50    3.90
  14   8  -7    1.40    5.30
  14   8  -7    5.50    3.90
 -12  -8   7   13.20    4.30
  12  -8  -7    6.30    3.10
  12   8  -7   11.80    4.60
  12   8  -7   14.60    3.20
  12   8  -7    6.70    3.90
  10  -8  -7   27.80    3.40
 -10  -8   7   30.20    3.90
  10   8  -7   28.90    3.90
  10   8  -7   32.10    3.40
  10   8  -7   34.10    3.80
   8  -8  -7    2.10    1.70
   8  -8  -7   -2.60    2.60
  -8  -8   7    3.10    2.20
   8   8  -7    1.10    1.70
   8   8  -7    4.30    2.10
   8   8  -7    0.60    2.00
  -8   8   7    5.30    3.00
   6  -8  -7   52.49    3.50
  -6  -8   7   54.49    3.60
   6  -8  -7   55.29    4.90
   6   8  -7   51.19    2.40
  -6   8   7   47.30    5.00
   6   8  -7   49.90    2.30
   6   8  -7   48.70    3.50
   4  -8  -7    5.30    1.60
  -4  -8   7    4.50    1.50
   4  -8  -7    8.80    2.60
  -4   8   7    6.90    2.50
   4   8  -7    6.50    1.80
   2  -8  -7  135.49    6.30
   2  -8  -7  137.19    4.90
  -2  -8   7  138.19    4.90
   2   8  -7  134.29    4.90
  -2   8   7  140.79    6.60
   0  -8  -7    4.90    1.50
   0  -8   7    8.10    1.70
   0  -8  -7    5.40    2.10
   0   8   7    6.00    2.70
   0   8  -7    8.20    1.80
   2  -8   7   25.10    3.30
  -2  -8  -7   26.00    2.70
   2  -8   7   25.30    2.40
  -2  -8  -7   28.00    2.50
   2  -8   7   27.10    2.70
  -2  -8  -7   24.50    3.20
   2   8   7   30.10    3.90
  -2   8  -7   24.90    2.60
  -4  -8  -7   60.19    3.10
   4  -8   7   59.29    4.10
   4  -8   7   56.79    3.90
   4  -8   7   62.79    3.70
  -4  -8  -7   58.19    3.40
  -4  -8  -7   49.70    4.90
   4   8   7   56.29    5.50
  -4   8  -7   60.59    3.50
  -6  -8  -7   10.50    3.20
  -6  -8  -7   14.00    1.90
  -6  -8  -7   12.60    1.80
   6  -8   7   13.80    3.10
   6  -8   7   11.90    2.20
   6  -8   7   14.60    2.80
   6   8   7   13.30    3.60
  -8  -8  -7   55.89    3.30
   8  -8   7   53.49    4.20
  -8  -8  -7   70.99    8.20
   8  -8   7   62.39    5.70
   8  -8   7   66.29    6.70
  -8  -8  -7   54.09    2.90
   8   8   7   41.10    6.30
  10  -8   7   25.00    5.70
 -10  -8  -7   18.10    1.60
  10  -8   7   15.50    2.40
  10  -8   7   20.10    4.80
 -10  -8  -7   16.30    1.80
  10  -8   7   15.60    3.00
  10   8   7   12.70    4.80
  12  -8   7    7.60    5.60
  12  -8   7    5.20    2.70
  12   8   7   -4.00    5.30
  13  -9  -7    1.50    3.70
  13   9  -7   -6.00    4.30
  13   9  -7   -0.50    3.50
 -11  -9   7    6.30    4.10
  11  -9  -7    7.80    3.00
  11   9  -7   13.60    3.40
  11   9  -7    1.50    3.70
  11   9  -7    8.00    3.00
   9  -9  -7   -8.60    3.80
   9  -9  -7    0.20    2.10
  -9  -9   7   -3.10    2.70
  -9   9   7    1.70    3.50
   9   9  -7    1.10    2.50
   9   9  -7   -0.60    2.30
   9   9  -7    4.00    4.20
   7  -9  -7    0.10    1.90
  -7  -9   7    3.50    2.20
   7  -9  -7   -1.40    3.00
  -7   9   7    2.60    3.10
   7   9  -7    1.30    1.90
   7   9  -7    3.10    1.40
  -5  -9   7  234.88    7.30
   5  -9  -7  243.68    9.50
   5  -9  -7  233.48    7.40
   5   9  -7  235.28    7.40
  -5   9   7  244.98    9.60
   3  -9  -7   37.40    4.70
   3  -9  -7   38.40    3.00
  -3  -9   7   36.20    3.20
  -3   9   7   43.10    4.70
   3   9  -7   39.20    3.20
  -1  -9   7    6.60    1.80
   1  -9  -7    9.30    2.00
   1  -9  -7    4.30    2.70
  -1   9   7    6.90    2.80
   1   9  -7    2.90    1.40
  -1  -9  -7    4.20    2.60
   1  -9   7    0.30    1.10
  -1  -9  -7    1.00    1.70
   1  -9   7    1.70    1.00
  -1  -9  -7    0.90    1.50
   1  -9   7    0.90    1.60
   1   9   7    4.50    2.60
  -1   9  -7    1.40    1.40
  -3  -9  -7    2.10    2.90
  -3  -9  -7    2.20    1.80
  -3  -9  -7    5.40    1.70
   3  -9   7    4.60    1.90
   3  -9   7    7.10    2.00
   3  -9   7    7.30    1.90
  -3   9  -7    6.50    1.90
   3   9   7    2.40    2.80
   5  -9   7    8.80    2.60
   5  -9   7    7.90    2.70
  -5  -9  -7    4.60    1.70
   5  -9   7    6.80    2.40
  -5  -9  -7    6.30    2.20
   5   9   7    9.00    3.50
   7  -9   7   18.10    3.50
  -7  -9  -7   15.60    2.10
   7  -9   7   15.50    3.70
   7  -9   7   15.90    3.00
  -7  -9  -7    9.90    4.10
  -7  -9  -7   18.50    2.40
   7   9   7   14.80    4.30
  -9  -9  -7    1.20    1.70
  -9  -9  -7    0.00    2.10
   9  -9   7   -2.70    2.90
   9  -9   7    0.00    4.40
   9  -9   7    0.00    2.00
   9  -9   7    2.00    3.60
   9   9   7    4.10    4.20
  11  -9   7    5.60    5.20
  11  -9   7    5.90    3.80
  11  -9   7   -0.70    2.50
  11   9   7   -0.60    5.10
  12 -10  -7    1.00    3.50
  12  10  -7    6.10    4.10
  12  10  -7   -3.20    3.50
  10 -10  -7    4.60    2.70
  10  10  -7    4.00    2.80
  10  10  -7   11.40    3.50
  10  10  -7   12.40    3.00
   8 -10  -7   -1.60    2.10
  -8 -10   7    1.60    2.70
   8 -10  -7    8.20    4.10
  -8  10   7    4.00    3.70
   8  10  -7   -2.60    2.10
   8  10  -7    0.40    1.60
   8  10  -7    0.40    1.70
  -6 -10   7   50.89    4.10
   6 -10  -7   55.89    6.60
   6  10  -7   49.30    4.00
  -6  10   7   57.89    5.80
  -4 -10   7    5.20    1.80
   4 -10  -7    5.50    1.70
   4 -10  -7   12.40    3.50
   4  10  -7    5.90    2.00
  -4  10   7    6.40    3.00
   2 -10  -7   51.69    5.80
  -2 -10   7   50.09    3.70
   2 -10  -7   49.50    3.60
  -2  10   7   54.19    5.20
   2  10  -7   56.69    3.50
   0 -10  -7    7.30    3.20
   0 -10  -7    2.30    2.10
   0 -10   7    4.30    1.80
   0 -10  -7    3.70    1.70
   0  10  -7    3.40    1.70
   0  10   7    3.40    2.70
  -2 -10  -7   86.29    6.20
  -2 -10  -7   79.89    4.10
   2 -10   7   80.39    3.50
  -2 -10  -7   78.29    4.40
   2 -10   7   83.99    4.10
   2 -10   7   84.89    4.40
  -2  10  -7   83.29    4.30
   2  10   7   76.69    6.10
   4 -10   7   54.89    4.10
  -4 -10  -7   53.39    5.50
  -4 -10  -7   54.39    4.00
   4 -10   7   53.09    3.90
  -4 -10  -7   49.30    3.50
   4 -10   7   53.49    4.50
   4  10   7   44.00    5.50
  -4  10  -7   52.99    4.00
  -6 -10  -7   26.50    3.00
  -6 -10  -7   29.00    2.70
   6 -10   7   23.20    3.50
   6 -10   7   29.00    3.50
  -6 -10  -7   29.70    4.80
   6 -10   7   27.90    4.00
   6  10   7   30.00    5.10
  -8 -10  -7   -1.70    2.40
  -8 -10  -7   -5.50    5.20
   8 -10   7    3.80    4.60
   8 -10   7   -5.00    3.00
   8 -10   7   -0.90    2.00
   8 -10   7   -2.40    3.40
  -8 -10  -7   -0.70    1.90
   8  10   7   -2.30    4.10
  10 -10   7    2.50    4.80
  10 -10   7    9.30    2.80
  10 -10   7    2.70    4.00
 -10 -10  -7   12.00    2.30
  10  10   7    6.30    5.30
  12 -10   7   15.50    3.80
  12 -10   7   12.40    6.80
  12  10   7   10.00    7.30
  11 -11  -7    3.00    3.30
  11  11  -7    8.30    3.90
  11  11  -7   -4.30    3.60
   9 -11  -7   14.90    3.30
   9  11  -7   13.60    3.30
  -9  11   7   13.70    4.60
   9  11  -7   13.20    2.20
   9  11  -7   12.80    3.50
  -7 -11   7    2.40    3.00
   7 -11  -7    5.00    2.20
  -7  11   7   10.70    4.10
   7  11  -7    7.90    2.50
  -5 -11   7    1.70    2.00
   5 -11  -7    3.40    1.80
   5 -11  -7    1.80    4.70
   5  11  -7    3.20    2.00
  -5  11   7    2.40    3.00
   3 -11  -7   16.00    2.40
   3 -11  -7   20.80    4.30
  -3 -11   7   21.70    2.90
   3 -11  -7   23.20    2.80
  -3  11   7   26.40    4.20
   3  11  -7   15.70    2.40
   1 -11  -7   78.19    4.60
   1 -11  -7   74.19    4.30
  -1 -11   7   79.69    4.30
   1 -11  -7   68.59    6.40
  -1  11   7   69.89    6.10
   1  11  -7   69.19    4.20
  -1 -11  -7   82.59    4.90
   1 -11   7   90.29    4.70
  -1 -11  -7   87.89    6.70
  -1 -11  -7   84.29    4.50
   1  11   7   90.39    6.60
  -1  11  -7   94.19    4.80
   3 -11   7    1.90    1.90
  -3 -11  -7    0.40    2.40
   3 -11   7   -0.20    2.10
  -3 -11  -7    0.50    2.00
  -3 -11  -7    2.70    3.70
   3  11   7   -0.20    3.10
  -3  11  -7    1.00    2.00
  -5 -11  -7    7.70    2.90
   5 -11   7    6.40    3.20
  -5 -11  -7    5.90    2.20
   5 -11   7    6.10    2.70
  -5 -11  -7   10.20    4.10
   5 -11   7    5.40    3.20
   5  11   7    4.20    3.60
  -7 -11  -7    8.00    2.40
   7 -11   7    4.70    3.50
  -7 -11  -7   13.20    3.10
   7 -11   7    9.70    3.80
  -7 -11  -7    6.40    5.10
   7 -11   7    2.70    4.60
   7  11   7    4.30    4.70
  -9 -11  -7   -2.80    2.40
   9 -11   7   -1.80    4.30
   9 -11   7    0.50    4.50
   9 -11   7    4.90    6.00
   9 -11   7   -4.60    2.50
   9  11   7    6.30    5.40
  11 -11   7   -0.30    3.40
  11 -11   7    0.90    6.30
  11  11   7   -6.00    6.70
  12 -12  -7   -4.60    3.90
  12  12  -7    4.40    4.60
  10 -12  -7   -2.10    3.60
  10  12  -7   10.00    3.90
   8 -12  -7   30.10    3.50
   8  12  -7   31.20    3.80
  -8  12   7   27.80    5.20
   6 -12  -7    0.30    4.80
   6 -12  -7   -0.70    2.30
  -6  12   7    1.10    3.70
   6  12  -7   -0.90    2.50
   4 -12  -7    0.20    2.10
   4 -12  -7    4.60    4.70
   4  12  -7   -0.60    2.00
  -4  12   7    5.90    3.50
   2 -12  -7    3.00    3.90
   2 -12  -7    1.10    2.20
  -2 -12   7   10.00    2.90
   2 -12  -7   -2.10    2.40
  -2  12   7    5.90    3.60
   2  12  -7    2.90    2.10
   0 -12  -7  124.19    7.90
   0 -12  -7  115.09    6.10
   0 -12   7  122.89    5.30
   0 -12  -7  118.29    8.30
   0  12   7  140.59    8.00
   0  12  -7  122.49    5.60
  -2 -12  -7    1.60    2.10
   2 -12   7    4.30    2.60
   2 -12   7   -0.40    1.90
  -2 -12  -7    0.40    2.60
   2 -12   7   -1.80    1.50
  -2 -12  -7    1.00    4.20
  -2  12  -7    2.20    2.10
   2  12   7    5.10    3.50
   4 -12   7    2.60    2.30
   4 -12   7    3.60    3.20
   4 -12   7    1.10    2.90
  -4 -12  -7   -0.20    2.20
  -4 -12  -7    4.10    4.90
  -4 -12  -7   -3.90    2.90
   4  12   7    9.50    4.20
   6 -12   7    9.50    3.40
  -6 -12  -7    0.90    5.20
   6 -12   7   -0.90    4.00
  -6 -12  -7    5.10    2.60
  -6 -12  -7    4.90    3.50
   6 -12   7    1.60    3.80
   6  12   7    1.30    4.20
   8 -12   7    4.30    5.70
   8 -12   7   14.50    4.60
  -8 -12  -7   11.10    3.00
  -8 -12  -7   10.60    4.00
   8 -12   7   13.60    3.30
   8  12   7   21.70    5.90
  10 -12   7   10.60    6.10
  10 -12   7    0.10    3.60
  10  12   7    8.30    6.70
  11  13  -7    5.10    4.70
   9 -13  -7    5.20    3.70
  -9  13   7    5.80    5.70
   9  13  -7    0.80    3.80
   7 -13  -7   -6.70    2.50
   7  13  -7    1.20    2.90
  -7  13   7    5.50    4.30
   5 -13  -7    6.30    2.30
  -5  13   7    0.20    4.20
   5  13  -7    2.60    2.60
   3 -13  -7   -6.60    4.50
   3 -13  -7   -1.20    2.20
   3  13  -7    1.40    2.40
  -3  13   7   -1.80    3.70
   1 -13  -7   -0.70    4.50
   1 -13  -7   -0.10    2.30
  -1  13   7    8.70    3.70
   1  13  -7    2.10    2.30
  -1 -13  -7    4.40    3.40
  -1 -13  -7    0.30    4.60
  -1 -13  -7   -0.90    2.10
  -1  13  -7    2.40    2.40
   1  13   7    2.70    4.00
  -3 -13  -7   12.00    3.90
   3 -13   7    9.80    2.20
  -3 -13  -7    9.80    5.10
   3 -13   7   12.40    3.00
  -3 -13  -7    8.90    2.70
   3  13   7   -0.60    4.70
   5 -13   7    3.20    4.40
  -5 -13  -7    3.70    3.90
  -5 -13  -7   -6.30    5.40
  -5 -13  -7   -0.50    2.60
   5 -13   7    1.30    3.00
   5  13   7    1.30    4.70
  -7 -13  -7    6.10    4.50
   7 -13   7   16.60    4.60
  -7 -13  -7    9.40    3.90
   7 -13   7   11.10    5.70
   7  13   7    8.50    5.70
  -9 -13  -7    3.80    3.60
   9 -13   7    5.40    3.70
   9 -13   7   10.60    5.70
   9  13   7    3.00    6.60
   8 -14  -7   25.10    4.40
   8  14  -7   15.50    4.50
  -8  14   7   11.90    6.20
   6 -14  -7    2.10    2.70
  -6  14   7    6.30    5.20
   6  14  -7    0.90    3.30
   4 -14  -7    0.70    2.60
  -4  14   7    3.30    4.30
   4  14  -7    1.80    2.60
   2 -14  -7    3.90    5.60
   2 -14  -7    5.10    2.90
   2  14  -7    7.50    2.60
  -2  14   7    4.90    4.70
   0 -14  -7   10.90    5.60
   0 -14  -7    7.20    2.80
   0  14   7    7.60    4.20
   0  14  -7    2.50    2.60
  -2 -14  -7    2.40    5.80
  -2 -14  -7   -2.60    2.70
   2  14   7    9.20    4.80
   4 -14   7   -0.90    4.10
  -4 -14  -7   -1.40    2.90
   4 -14   7    4.70    2.70
   4  14   7    0.30    4.80
  -6 -14  -7   -0.90    3.30
   6 -14   7    3.70    3.90
   6  14   7    1.10    5.60
   8 -14   7    5.10    4.10
  -8 -14  -7    6.00    3.90
   8 -14   7    4.80    6.90
   8  14   7    5.00    6.80
   7 -15  -7    0.60    3.80
   7  15  -7    6.00    4.10
  -7  15   7    3.40    6.50
   5 -15  -7    0.80    3.00
   5  15  -7    4.10    3.50
  -5  15   7    3.00    5.70
   3 -15  -7   -1.50    3.10
   3  15  -7   -6.20    3.10
  -3  15   7   10.50    5.30
   1 -15  -7   -4.90    3.30
   1  15  -7    2.00    3.00
  -1  15   7    9.40    5.20
  -1 -15  -7   10.10    3.60
   1  15   7   18.80    5.80
  -3 -15  -7   19.60    4.20
   3  15   7   25.80    6.30
  -5 -15  -7    7.80    4.10
   5  15   7    1.10    6.00
   4 -16  -7    0.00    3.70
   4  16  -7    0.90    3.70
  -4  16   7    2.10    6.20
   2 -16  -7    0.50    3.70
   2  16  -7    3.30    3.40
  -2  16   7   14.30    6.40
   0 -16  -7   -1.70    3.80
   0  16   7    6.20    6.10
  -2 -16  -7    2.10    3.90
   2  16   7   -1.90    6.00
  -4 -16  -7   -6.70    4.10
   4  16   7   10.50    6.90
  16   0  -8   18.70    4.40
  16   0  -8   14.20    6.60
  14   0  -8    0.50    2.80
 -14   0   8    1.70    3.70
  14   0  -8    2.80    4.10
 -12   0   8    7.20    2.80
  12   0  -8    6.60    4.30
  12   0  -8    1.90    2.30
  12   0  -8    3.80    3.40
 -10   0   8  223.58    7.10
  10   0  -8  217.38    8.90
  10   0  -8  226.08    7.10
  -8   0   8   35.90    2.70
   8   0  -8   32.50    2.90
  -8   0   8   32.10    3.60
   8   0  -8   30.50    3.40
   6   0  -8  390.26    9.80
  -6   0   8  391.26    9.70
  -6   0   8  395.16   11.00
   6   0  -8  391.86   11.00
  -4   0   8   36.40    2.40
  -4   0   8   39.70    3.00
   4   0  -8   37.00    3.00
   4   0  -8   40.40    2.40
  -2   0   8 3478.55   69.89
   2   0  -8 3402.76   69.89
  -2   0   8 3375.66   70.99
   2   0  -8 3351.16   70.89
   0   0  -8    7.90    1.60
   0   0  -8    8.50    1.20
   0   0   8    5.00    1.00
   0   0   8    5.30    1.60
   2   0   8 1694.53   37.10
   2   0   8 1709.53   35.20
  -2   0  -8 1715.83   35.30
  -2   0  -8 1690.13   37.00
  -4   0  -8  211.28    7.20
   4   0   8  211.18    7.40
  -4   0  -8  216.78    5.10
   4   0   8  217.28    5.10
  -6   0  -8    5.60    1.90
   6   0   8    6.40    2.30
  -8   0  -8    0.30    2.30
   8   0   8    6.70    2.90
 -10   0  -8   51.79    5.40
  10   0   8   55.29    6.00
  12   0   8   69.09    7.80
  14   0   8   20.70    6.30
  15  -1  -8   -1.00    5.80
  15  -1  -8   -1.20    3.20
 -15  -1   8   10.50    5.30
  15   1  -8    5.80    5.20
  15   1  -8   -0.50    3.30
  13  -1  -8    2.80    2.50
 -13  -1   8   -0.10    3.10
  13  -1  -8   -0.90    3.50
  13   1  -8    1.40    4.70
 -13   1   8   -9.30    2.70
  13   1  -8    4.50    3.60
  13   1  -8    1.00    2.50
  11  -1  -8   61.09    4.10
  11  -1  -8   41.50    4.80
 -11  -1   8   45.90    4.00
 -11   1   8   52.79    4.20
  11   1  -8   44.30    3.70
  11   1  -8   56.89    6.10
  -9  -1   8   10.60    2.20
   9  -1  -8    8.40    2.00
   9  -1  -8   12.60    3.10
   9   1  -8   14.90    2.30
  -9   1   8   10.70    2.20
   9   1  -8   10.20    2.80
  -7  -1   8   29.60    3.20
   7  -1  -8   29.60    3.40
   7  -1  -8   29.80    2.80
  -7  -1   8   29.30    2.40
   7   1  -8   26.70    2.60
  -7   1   8   26.40    3.30
  -7   1   8   26.00    2.30
   7   1  -8   31.90    4.00
  -5  -1   8    5.50    1.70
  -5  -1   8    4.80    1.30
   5  -1  -8   10.80    2.10
   5  -1  -8    6.10    1.40
   5   1  -8    7.50    1.90
  -5   1   8    7.10    1.90
   5   1  -8    6.50    1.40
  -5   1   8    7.10    1.40
   3  -1  -8    4.90    1.30
  -3  -1   8    3.50    1.40
   3  -1  -8    3.60    1.60
  -3  -1   8    4.20    1.10
   3   1  -8    2.90    1.10
  -3   1   8    5.30    1.20
   3   1  -8    5.00    1.60
  -3   1   8    6.20    1.80
  -1  -1   8   -0.50    0.80
   1  -1  -8    0.70    1.20
  -1  -1   8    0.40    1.20
   1  -1  -8    0.50    0.90
  -1   1   8    0.50    0.80
   1   1  -8    0.00    1.20
  -1   1   8    0.50    1.40
   1   1  -8    0.00    0.90
   1  -1   8  336.57    7.80
   1  -1   8  334.57    9.10
  -1  -1  -8  325.47    9.20
  -1  -1  -8  327.47    7.80
   1   1   8  334.07    7.70
  -1   1  -8  327.67    7.80
  -1   1  -8  340.97    9.00
   1   1   8  326.67    9.40
  -3  -1  -8  328.57   10.00
   3  -1   8  336.27    9.70
  -3  -1  -8  340.67    7.70
   3   1   8  349.47   10.10
   3   1   8  339.37    7.70
  -3   1  -8  340.67    7.80
  -3   1  -8  361.96    9.80
   5  -1   8   88.89    5.00
  -5  -1  -8   84.19    4.50
  -5  -1  -8   86.99    2.30
   5  -1   8   86.49    2.50
  -5   1  -8   85.69    2.60
   5   1   8   87.49    2.30
   5   1   8   90.39    5.10
  -5   1  -8   93.89    4.80
   7  -1   8    9.20    3.00
  -7  -1  -8    9.30    2.40
  -7   1  -8    7.70    2.50
   7   1   8    4.50    2.70
   9  -1   8   17.60    3.60
  -9  -1  -8   14.20    3.60
  -9   1  -8   13.80    3.60
   9   1   8   12.80    3.30
  11  -1   8   11.00    3.90
  11   1   8   13.40    3.90
  13  -1   8    6.30    5.20
  13   1   8    9.70    4.90
  16  -2  -8   12.30    6.90
  16  -2  -8   20.90    4.50
  16   2  -8   20.70    4.40
  16   2  -8   18.90    6.70
 -14  -2   8    4.40    3.80
  14  -2  -8    5.30    3.20
  14  -2  -8   -1.20    4.40
  14   2  -8    4.60    4.60
 -14   2   8   -2.10    3.80
  14   2  -8    1.30    2.80
 -12  -2   8    7.60    2.80
  12  -2  -8    0.00    4.00
  12  -2  -8    1.70    2.30
  12   2  -8    8.60    3.30
  12   2  -8    5.50    2.30
 -12   2   8    4.10    2.60
  12   2  -8    6.40    3.90
  10  -2  -8   37.50    3.50
  10  -2  -8   34.00    4.00
 -10  -2   8   40.30    3.70
  10   2  -8   31.20    4.00
  10   2  -8   39.20    3.50
 -10   2   8   38.20    3.50
  -8  -2   8  467.35   11.40
   8  -2  -8  440.96   11.40
   8  -2  -8  447.36   13.20
   8   2  -8  447.26   11.40
  -8   2   8  467.65   11.40
   8   2  -8  472.15   12.80
  -8   2   8  448.26   13.30
  -6  -2   8   38.80    3.10
   6  -2  -8   37.00    2.80
  -6  -2   8   42.80    2.60
   6  -2  -8   34.30    3.30
   6   2  -8   39.50    3.40
  -6   2   8   38.00    3.60
  -6   2   8   37.20    2.40
   6   2  -8   42.40    2.70
   4  -2  -8   26.60    2.80
  -4  -2   8   28.10    2.50
  -4  -2   8   29.60    2.50
   4  -2  -8   28.60    2.20
   4   2  -8   30.40    2.60
  -4   2   8   28.30    2.20
   4   2  -8   27.50    2.20
  -4   2   8   33.70    3.00
  -2  -2   8  145.29    4.30
  -2  -2   8  140.19    4.70
   2  -2  -8  138.39    4.30
   2  -2  -8  143.59    5.40
  -2   2   8  133.89    5.30
  -2   2   8  137.49    4.20
   2   2  -8  140.39    4.70
   2   2  -8  138.19    4.30
   0  -2  -8  726.63   15.80
   0  -2  -8  735.93   17.40
   0  -2   8  725.83   15.90
   0  -2   8  728.83   16.70
   0   2   8  736.13   15.80
   0   2  -8  733.03   16.60
   0   2  -8  701.33   15.90
   0   2   8  705.83   17.40
   2  -2   8  114.29    4.70
  -2  -2  -8  118.69    3.40
   2  -2   8  118.29    3.60
  -2  -2  -8  121.69    5.10
  -2   2  -8  115.49    4.60
   2   2   8  117.89    5.30
   2   2   8  113.49    3.40
  -2   2  -8  114.39    3.50
  -4  -2  -8  202.78    4.80
   4  -2   8  204.48    5.10
  -4  -2  -8  206.18    7.20
   4  -2   8  191.88    7.00
  -4   2  -8  207.48    7.10
  -4   2  -8  202.98    5.00
   4   2   8  193.58    7.30
   4   2   8  196.48    4.80
   6  -2   8   13.30    1.40
  -6  -2  -8   11.40    2.60
   6  -2   8   10.40    2.70
  -6   2  -8   10.90    2.70
  -6   2  -8   11.10    1.00
   6   2   8   10.20    2.60
   8  -2   8   29.20    3.90
  -8  -2  -8   33.20    4.10
   8   2   8   28.60    3.90
  -8   2  -8   18.60    3.50
  10  -2   8   18.80    4.00
 -10  -2  -8    7.90    4.10
  10   2   8   26.60    4.20
 -10   2  -8   16.80    4.20
  12  -2   8   68.39    7.70
  12   2   8   59.69    6.40
  14  -2   8   12.90    6.40
  14   2   8   -8.50    5.70
  15  -3  -8    8.90    5.40
  15  -3  -8    5.20    3.70
  15   3  -8    1.50    5.40
  15   3  -8   -1.10    3.30
 -13  -3   8   41.10    4.30
  13  -3  -8   33.00    3.80
  13   3  -8   40.90    4.40
 -13   3   8   36.10    4.10
  13   3  -8   40.10    6.30
  11  -3  -8   79.19    4.80
 -11  -3   8   83.49    4.80
  11  -3  -8   81.39    6.50
  11   3  -8   85.79    6.10
  11   3  -8   76.79    4.50
  11   3  -8   87.69    6.60
 -11   3   8   79.49    4.80
  -9  -3   8   28.10    3.10
   9  -3  -8   30.10    3.20
   9  -3  -8   30.40    3.90
  -9   3   8   30.40    3.10
  -9   3   8   35.10    4.10
   9   3  -8   35.70    4.30
   9   3  -8   32.70    3.60
   9   3  -8   28.60    3.10
   7  -3  -8  105.49    5.60
  -7  -3   8  126.59    4.50
   7  -3  -8  118.09    4.60
  -7   3   8  115.89    5.90
   7   3  -8  123.39    5.20
   7   3  -8  116.79    4.50
  -7   3   8  119.19    4.30
  -5  -3   8    0.60    1.20
   5  -3  -8    0.70    1.20
   5  -3  -8    1.00    1.50
  -5  -3   8    1.00    1.20
  -5   3   8    1.40    1.10
   5   3  -8    1.90    1.30
  -5   3   8    0.70    1.50
   5   3  -8    0.10    1.40
  -3  -3   8   69.89    3.00
   3  -3  -8   69.09    3.10
  -3  -3   8   69.59    3.00
   3  -3  -8   67.99    4.00
  -3   3   8   75.09    2.90
  -3   3   8   74.29    4.20
   3   3  -8   71.19    3.10
   3   3  -8   71.89    3.20
  -1  -3   8  159.18    4.70
  -1  -3   8  160.38    5.00
   1  -3  -8  168.78    4.70
   1   3  -8  157.58    4.70
  -1   3   8  164.58    6.10
  -1   3   8  162.48    4.60
   1   3  -8  165.98    4.90
  -1  -3  -8   82.99    3.00
  -1  -3  -8   84.69    4.40
   1  -3   8   84.19    3.70
   1  -3   8   83.99    3.10
  -1   3  -8   89.39    3.70
  -1   3  -8   88.89    3.10
   1   3   8   85.69    2.90
   1   3   8   83.89    4.50
  -3  -3  -8  424.96   11.80
   3  -3   8  416.66   11.20
  -3  -3  -8  421.06    9.50
   3   3   8  426.76   12.00
  -3   3  -8  428.96   11.20
   3   3   8  421.66    9.50
  -3   3  -8  424.96    9.70
   5  -3   8   10.80    1.40
  -5  -3  -8    7.60    2.50
   5  -3   8    9.20    2.50
  -5   3  -8   11.90    1.20
  -5   3  -8   11.20    2.50
   5   3   8    5.20    2.20
  -7  -3  -8    2.90    2.60
   7  -3   8    0.70    2.50
   7  -3   8    2.90    1.10
   7   3   8    0.50    2.30
  -7   3  -8   -1.40    2.70
   9  -3   8   -3.20    3.00
  -9  -3  -8   -0.70    2.90
   9   3   8   -2.30    4.60
  -9   3  -8   -0.80    3.10
  11  -3   8   56.49    6.40
  11   3   8   56.69    6.40
  13  -3   8   -8.00    5.40
  13   3   8    4.00    5.10
  16  -4  -8   22.40    7.70
  16  -4  -8   19.20    5.00
  16   4  -8   -3.40    6.60
  16   4  -8   16.10    4.50
 -14  -4   8    6.70    4.40
  14  -4  -8    6.00    3.30
  14   4  -8   28.20    7.60
  14   4  -8    4.00    5.00
  14   4  -8    4.20    3.30
  12  -4  -8   -0.40    2.50
 -12  -4   8    6.40    3.20
  12   4  -8   -0.80    4.10
  12   4  -8    0.60    2.30
 -12   4   8   -2.10    2.70
  12   4  -8    0.00    3.10
  10  -4  -8   20.60    3.30
  10  -4  -8   20.50    2.80
 -10  -4   8   22.40    2.90
  10   4  -8   25.00    3.80
  10   4  -8   18.70    2.50
  10   4  -8   21.10    3.50
 -10   4   8   22.20    2.80
   8  -4  -8  631.84   15.60
   8  -4  -8  652.43   17.90
  -8  -4   8  656.43   15.60
  -8   4   8  674.03   15.60
   8   4  -8  666.93   16.40
   8   4  -8  654.63   16.40
   8   4  -8  658.93   15.60
  -8   4   8  663.23   17.90
   6  -4  -8  232.28    8.40
   6  -4  -8  226.88    6.70
  -6  -4   8  238.38    6.60
   6   4  -8  217.58    6.90
  -6   4   8  227.08    6.60
  -6   4   8  226.78    8.20
   6   4  -8  222.68    6.70
  -4  -4   8   53.39    2.50
   4  -4  -8   47.50    2.70
   4  -4  -8   50.69    3.80
  -4  -4   8   45.50    2.70
   4   4  -8   48.30    2.70
   4   4  -8   47.00    2.70
  -4   4   8   47.20    3.70
  -4   4   8   50.69    2.60
   2  -4  -8   53.59    2.70
  -2  -4   8   49.70    3.00
   2  -4  -8   50.59    4.50
  -2  -4   8   55.29    2.50
  -2   4   8   58.79    2.50
   2   4  -8   57.29    2.50
   2   4  -8   51.79    2.70
  -2   4   8   54.49    3.80
   0  -4   8   35.90    2.40
   0  -4   8   36.80    2.20
   0  -4  -8   32.60    2.10
   0  -4  -8   20.80    4.60
   0   4   8   34.60    3.40
   0   4  -8   36.60    2.30
   0   4   8   35.40    2.00
   0   4  -8   36.20    2.30
  -2  -4  -8   25.90    1.90
  -2  -4  -8   20.90    2.80
   2  -4   8   23.10    2.10
   2  -4   8   27.50    2.60
   2   4   8   21.00    2.80
  -2   4  -8   20.60    1.90
   2   4   8   22.00    1.80
  -2   4  -8   27.90    2.60
   4  -4   8  159.48    6.10
  -4  -4  -8  155.88    6.50
   4  -4   8  157.08    4.60
  -4  -4  -8  161.98    4.30
   4   4   8  158.98    6.80
  -4   4  -8  161.88    4.60
  -4   4  -8  172.58    6.20
   6  -4   8   37.10    3.90
  -6  -4  -8   36.30    3.90
   6  -4   8   40.40    2.40
  -6  -4  -8   34.00    1.60
  -6   4  -8   34.50    4.00
  -6   4  -8   33.80    2.10
   6   4   8   28.40    3.80
   8  -4   8   12.30    3.30
   8  -4   8   15.90    1.40
  -8  -4  -8   17.50    3.30
   8  -4   8   16.50    1.70
   8   4   8   15.90    3.40
  10  -4   8   16.40    1.40
  10  -4   8   14.10    3.80
  10   4   8   15.00    4.20
  12  -4   8   28.30    5.90
  12   4   8   20.50    4.80
  14  -4   8   -0.50    6.80
  14   4   8   11.80    6.20
  15  -5  -8   26.10    6.30
  15  -5  -8   28.20    4.80
  15   5  -8   19.30    6.20
  15   5  -8   28.60    4.40
  13  -5  -8    4.70    3.00
 -13  -5   8    5.00    4.10
  13   5  -8    4.30    2.70
  13   5  -8   -0.50    3.90
  13   5  -8   -0.40    5.00
  11  -5  -8    0.10    3.30
  11  -5  -8    1.70    2.30
 -11  -5   8    6.50    2.90
 -11   5   8    3.20    2.60
  11   5  -8    0.30    3.40
  11   5  -8    3.10    2.80
  11   5  -8    1.70    2.30
   9  -5  -8  101.59    6.20
  -9  -5   8  101.79    4.90
   9  -5  -8  101.59    4.80
  -9   5   8   95.99    6.40
   9   5  -8  105.19    5.30
  -9   5   8   90.29    4.50
   9   5  -8   90.19    6.40
   9   5  -8   90.29    4.60
   7  -5  -8    8.40    1.80
  -7  -5   8    6.70    1.60
   7  -5  -8    3.10    2.90
   7   5  -8    4.90    2.00
   7   5  -8    2.00    1.70
   7   5  -8    7.20    1.70
  -7   5   8    5.50    1.50
  -7   5   8    5.00    2.40
  -5  -5   8  115.49    4.40
   5  -5  -8  123.29    5.90
  -5   5   8  117.79    4.30
  -5   5   8  117.09    5.90
   5   5  -8  115.69    4.40
   5   5  -8  121.89    4.10
   3  -5  -8   12.10    2.50
  -3  -5   8    9.40    1.10
   3  -5  -8   11.30    1.70
  -3  -5   8   14.70    1.90
   3   5  -8    7.90    1.40
  -3   5   8   10.60    2.40
  -3   5   8   10.90    1.40
   3   5  -8   15.00    1.50
  -1  -5   8   15.90    1.70
   1  -5  -8   11.60    1.60
   1  -5  -8   11.10    2.20
  -1  -5   8   13.40    1.50
  -1   5   8   18.00    2.70
   1   5  -8   12.90    1.30
   1   5  -8   14.00    1.70
  -1   5   8   12.00    1.40
  -1  -5  -8   44.20    3.70
   1  -5   8   34.40    2.40
   1  -5   8   35.20    2.60
  -1  -5  -8   35.90    2.30
   1   5   8   29.70    2.10
   1   5   8   31.10    3.60
  -1   5  -8   31.10    2.30
   3  -5   8   30.10    3.00
  -3  -5  -8   31.30    2.10
  -3  -5  -8   28.20    3.50
  -3   5  -8   27.50    2.80
   3   5   8   27.60    3.40
  -3   5  -8   30.10    2.20
  -5  -5  -8    9.90    1.30
  -5  -5  -8   10.70    1.30
  -5  -5  -8   11.30    2.50
   5  -5   8   10.00    2.50
   5  -5   8   11.10    1.70
   5   5   8    8.50    2.70
  -5   5  -8    7.70    2.20
  -5   5  -8   13.60    1.60
   7  -5   8   21.50    2.10
  -7  -5  -8   18.20    1.50
  -7  -5  -8   18.10    3.10
   7  -5   8   18.90    3.30
   7   5   8   21.50    3.80
  -9  -5  -8    6.70    3.40
   9  -5   8   10.00    1.40
   9  -5   8    8.00    1.80
   9  -5   8    6.50    3.50
   9   5   8    3.30    3.40
  11  -5   8   -2.00    4.00
  11  -5   8    2.50    1.30
  11  -5   8    2.00    1.90
  11   5   8   -1.50    4.20
  13  -5   8    4.90    6.00
  13   5   8    5.20    6.10
  14  -6  -8   40.50    4.90
  14   6  -8   25.00    7.20
  14   6  -8   38.50    6.00
  14   6  -8   38.30    4.50
  12  -6  -8    0.30    2.70
 -12  -6   8    2.80    3.40
  12   6  -8   -3.20    4.20
 -12   6   8    5.50    3.20
  12   6  -8    1.00    2.70
  12   6  -8   -4.10    3.40
  10  -6  -8  168.08    6.60
 -10  -6   8  164.48    6.60
  10  -6  -8  174.08    8.80
  10   6  -8  172.78    7.60
  10   6  -8  167.58    6.40
 -10   6   8  167.58    8.50
  10   6  -8  170.18    7.10
 -10   6   8  172.28    6.50
   8  -6  -8   21.50    3.90
  -8  -6   8   26.00    2.80
   8  -6  -8   24.10    2.70
   8   6  -8   26.10    3.20
   8   6  -8   26.70    2.80
  -8   6   8   28.10    2.70
  -8   6   8   27.00    4.10
   8   6  -8   26.10    2.90
   6  -6  -8  178.38    7.70
  -6  -6   8  175.18    5.70
   6  -6  -8  178.78    5.90
  -6   6   8  177.98    7.60
   6   6  -8  173.28    5.80
  -6   6   8  169.58    5.60
   6   6  -8  170.68    5.30
   6   6  -8  167.68    5.10
   4  -6  -8  423.46   10.60
  -4  -6   8  425.76   10.60
   4  -6  -8  449.26   12.70
  -4   6   8  413.36   10.40
  -4   6   8  401.76   12.30
   4   6  -8  417.76    9.10
   4   6  -8  409.56   10.50
   4   6  -8  406.16    9.10
  -2  -6   8   37.70    2.60
   2  -6  -8   40.10    3.90
   2  -6  -8   38.60    2.70
  -2   6   8   40.40    2.30
   2   6  -8   39.90    2.60
  -2   6   8   41.10    4.00
   0  -6   8    6.50    1.40
   0  -6  -8    6.00    2.10
   0  -6  -8    3.50    1.30
   0   6  -8    3.80    1.30
   0   6  -8    5.60    1.00
   0   6   8    2.80    2.10
  -2  -6  -8   42.50    3.80
   2  -6   8   45.40    2.90
   2  -6   8   38.40    2.90
  -2  -6  -8   43.50    2.50
  -2   6  -8   41.30    2.70
   2   6   8   41.70    4.30
   4  -6   8    0.60    1.70
  -4  -6  -8    5.80    2.30
   4  -6   8   -0.60    1.70
  -4  -6  -8   -0.40    1.20
  -4  -6  -8    2.30    1.30
  -4   6  -8    0.70    1.30
   4   6   8    3.20    2.40
  -6  -6  -8   89.69    3.20
  -6  -6  -8   85.49    3.10
   6  -6   8   87.59    4.00
  -6  -6  -8   84.29    5.40
   6  -6   8   83.59    5.30
   6   6   8   88.19    6.00
  -8  -6  -8    1.40    1.00
   8  -6   8    1.70    3.00
   8  -6   8    0.70    1.90
  -8  -6  -8    5.40    3.20
   8   6   8   -6.60    5.10
  10  -6   8   37.40    2.80
  10  -6   8   39.20    5.20
  10  -6   8   40.20    3.60
  10   6   8   39.20    5.90
  12  -6   8   11.90    5.40
  12  -6   8    8.20    1.90
  12   6   8    5.20    5.40
  15  -7  -8   -2.00    5.80
  15  -7  -8    1.90    4.60
  15   7  -8    4.20    4.30
  15   7  -8    1.40    6.10
  13  -7  -8    5.00    3.60
  13   7  -8   -0.10    5.40
  13   7  -8    2.90    4.30
  13   7  -8    4.20    3.30
 -11  -7   8   22.50    3.70
  11  -7  -8   23.10    3.60
  11   7  -8   29.90    4.50
  11   7  -8   30.90    3.90
  11   7  -8   26.30    3.80
 -11   7   8   15.80    3.20
  -9  -7   8   21.60    3.00
   9  -7  -8   21.90    2.90
   9  -7  -8   17.20    4.00
   9   7  -8   22.10    2.90
   9   7  -8   24.30    2.80
  -9   7   8   16.70    4.40
  -9   7   8   12.70    2.30
   9   7  -8   15.10    3.10
   7  -7  -8    3.00    2.90
   7  -7  -8    0.20    1.60
  -7  -7   8    1.80    1.80
   7   7  -8    0.20    1.80
   7   7  -8    3.60    1.50
  -7   7   8    1.80    2.30
   7   7  -8    2.10    1.80
  -7   7   8    0.00    1.30
  -5  -7   8  201.38    6.40
   5  -7  -8  218.28    8.40
   5  -7  -8  199.88    6.50
   5   7  -8  207.08    6.60
  -5   7   8  203.78    8.30
  -5   7   8  199.38    6.30
   3  -7  -8    0.20    1.30
   3  -7  -8    3.70    2.10
  -3  -7   8   -0.70    1.40
   3   7  -8   -0.60    1.30
  -3   7   8   -0.70    1.00
  -3   7   8    0.30    2.00
  -1  -7   8    4.80    1.40
   1  -7  -8    3.90    1.50
   1  -7  -8    5.00    2.10
   1   7  -8    5.80    1.60
  -1   7   8    4.40    2.20
   1  -7   8    5.70    1.40
   1  -7   8    6.80    1.80
  -1  -7  -8    5.80    1.40
  -1  -7  -8    6.00    2.30
   1   7   8    6.20    2.30
  -1   7  -8    5.80    1.50
  -3  -7  -8   31.30    2.70
  -3  -7  -8   31.30    2.50
  -3  -7  -8   33.90    3.80
   3  -7   8   34.70    4.40
   3  -7   8   31.90    3.30
   3   7   8   34.00    4.00
  -3   7  -8   33.60    2.70
  -5  -7  -8   36.30    2.60
  -5  -7  -8   38.20    2.70
   5  -7   8   34.60    3.90
  -5  -7  -8   40.60    4.40
   5  -7   8   46.50    3.40
   5   7   8   41.80    4.90
  -5   7  -8   37.80    2.90
   7  -7   8   19.40    3.30
  -7  -7  -8   17.40    1.80
  -7  -7  -8   18.40    1.80
  -7  -7  -8    4.80    3.50
   7  -7   8   17.70    2.50
   7   7   8   16.00    3.90
   9  -7   8   57.89    4.40
  -9  -7  -8   46.50    2.10
   9  -7   8   54.79    5.90
   9  -7   8   46.70    3.30
   9   7   8   39.70    5.50
  11  -7   8    2.00    4.40
  11  -7   8    4.90    2.00
  11   7   8   -3.30    4.80
  13  -7   8    5.00    6.40
  13   7   8   -6.50    6.80
  14  -8  -8    0.00    4.20
  14   8  -8    7.40    4.30
  12  -8  -8   -4.20    3.10
  12   8  -8    5.70    3.60
  12   8  -8   -2.40    2.80
  12   8  -8   -1.50    4.40
  10  -8  -8   27.80    3.50
 -10  -8   8   30.30    3.90
  10   8  -8   34.90    4.60
  10   8  -8   29.10    3.50
 -10   8   8   26.70    4.50
  10   8  -8   26.60    3.40
   8  -8  -8   14.40    3.50
   8  -8  -8   17.20    2.70
  -8  -8   8   14.80    2.70
   8   8  -8   14.40    2.50
  -8   8   8    6.90    1.90
   8   8  -8   10.10    2.30
   8   8  -8   11.30    2.10
  -8   8   8    8.30    5.20
   6  -8  -8   11.20    2.20
   6  -8  -8    8.80    2.70
  -6  -8   8    9.50    2.00
   6   8  -8   11.10    2.20
  -6   8   8   13.90    3.20
  -4  -8   8   66.79    3.80
   4  -8  -8   57.39    5.10
   4  -8  -8   66.59    3.80
  -4   8   8   70.99    5.30
   4   8  -8   64.79    3.70
   2  -8  -8   23.60    2.50
   2  -8  -8   30.20    3.70
  -2  -8   8   29.00    2.80
   2   8  -8   23.70    2.60
  -2   8   8   25.40    3.40
   0  -8  -8    2.70    2.20
   0  -8   8   -0.50    1.20
   0  -8  -8    3.90    1.40
   0   8   8    0.30    2.30
   0   8  -8   -1.00    1.40
   2  -8   8  101.29    4.10
  -2  -8  -8  105.79    4.10
   2  -8   8  109.29    4.60
   2  -8   8  102.99    4.10
  -2  -8  -8  105.39    4.30
  -2  -8  -8  101.89    5.90
  -2   8  -8  108.19    4.40
   2   8   8  106.89    6.30
  -4  -8  -8    8.20    1.90
  -4  -8  -8   11.20    3.40
  -4  -8  -8   11.90    1.80
   4  -8   8   11.00    2.40
   4  -8   8   11.50    2.40
   4  -8   8   13.90    2.40
  -4   8  -8   13.30    2.10
   4   8   8   12.70    3.80
  -6  -8  -8   26.60    2.60
   6  -8   8   27.30    3.90
  -6  -8  -8   27.40    4.30
  -6  -8  -8   24.10    2.40
   6  -8   8   27.50    3.40
   6  -8   8   23.00    2.60
   6   8   8   20.50    4.00
   8  -8   8   29.10    3.10
  -8  -8  -8   32.60    2.70
  -8  -8  -8   22.10    5.10
  -8  -8  -8   32.80    3.00
   8  -8   8   33.70    4.90
   8  -8   8   30.90    4.40
   8   8   8   38.80    5.60
  10  -8   8    6.20    3.20
  10  -8   8    3.20    4.40
  10  -8   8    1.30    2.00
  10   8   8    1.00    4.90
  12  -8   8    1.10    5.50
  12  -8   8   -0.30    4.30
  12   8   8   -0.30    6.20
  13  -9  -8   -3.50    4.00
  13   9  -8   -4.40    4.70
  13   9  -8    3.20    4.00
  11  -9  -8   -3.80    2.90
  11   9  -8   -3.60    2.80
  11   9  -8    0.20    3.10
  11   9  -8   -1.50    3.80
   9  -9  -8   -0.50    2.10
  -9  -9   8    3.70    3.20
  -9   9   8    1.40    3.70
   9   9  -8    1.10    2.40
   9   9  -8    1.80    2.50
   9   9  -8    0.00    2.00
   7  -9  -8   46.90    5.50
  -7  -9   8   39.00    3.90
   7  -9  -8   26.70    4.20
   7   9  -8   32.60    3.60
  -7   9   8   36.60    6.00
  -5  -9   8  294.97    8.60
   5  -9  -8  303.37   10.90
   5  -9  -8  296.67    8.80
  -5   9   8  314.37   11.20
   5   9  -8  299.57    8.90
  -3  -9   8    9.30    2.10
   3  -9  -8    8.50    2.00
   3  -9  -8    7.30    2.80
  -3   9   8   10.70    2.90
   3   9  -8    5.70    2.00
  -1  -9   8    2.00    1.50
   1  -9  -8    2.40    1.60
   1  -9  -8   -0.90    2.40
   1   9  -8    0.60    1.50
  -1   9   8    1.30    2.70
  -1  -9  -8    3.20    2.90
   1  -9   8    3.00    1.90
   1  -9   8    1.60    1.10
  -1  -9  -8    3.20    2.10
   1  -9   8   -0.60    1.10
  -1  -9  -8    0.30    1.50
   1   9   8    5.30    2.90
  -1   9  -8    2.00    1.70
  -3  -9  -8    6.30    2.00
  -3  -9  -8    9.90    3.40
   3  -9   8    5.10    2.00
  -3  -9  -8    5.30    1.70
   3  -9   8    6.20    2.00
   3  -9   8    6.20    2.20
   3   9   8    4.30    2.90
  -3   9  -8   10.00    2.20
  -5  -9  -8   52.29    3.80
   5  -9   8   52.09    4.40
   5  -9   8   51.49    4.10
  -5  -9  -8   43.80    3.30
   5  -9   8   52.79    4.80
  -5  -9  -8   57.09    6.00
  -5   9  -8   53.39    3.90
   5   9   8   49.10    5.40
  -7  -9  -8   -6.10    4.30
  -7  -9  -8    3.60    1.70
   7  -9   8   -0.30    2.60
  -7  -9  -8    2.60    2.10
   7  -9   8   -0.30    3.80
   7  -9   8   -1.50    2.90
   7   9   8    3.10    4.00
   9  -9   8   45.40    7.10
   9  -9   8   49.70    6.70
   9  -9   8   50.09    4.30
   9  -9   8   52.79    4.20
  -9  -9  -8   49.70    3.30
  -9  -9  -8   50.69    3.90
   9   9   8   72.99    7.80
  11  -9   8    1.10    2.60
  11  -9   8    2.30    5.20
  11   9   8   -6.20    5.70
  12 -10  -8   -1.20    3.80
  12  10  -8   -1.80    3.70
  12  10  -8   -2.60    4.10
  10 -10  -8    1.00    2.90
  10  10  -8   -1.30    2.70
  10  10  -8    3.20    3.10
  10  10  -8    3.70    2.70
 -10  10   8    5.50    4.20
  -8 -10   8    3.60    3.20
   8 -10  -8    3.00    2.30
   8  10  -8    2.60    2.50
  -8  10   8    1.00    3.60
  -6 -10   8   21.80    2.90
   6 -10  -8   20.90    4.40
   6 -10  -8   15.40    2.30
   6  10  -8   18.50    2.70
   4 -10  -8    0.90    1.80
  -4 -10   8    0.00    1.80
   4 -10  -8    7.10    3.30
  -4  10   8    4.10    3.20
   4  10  -8    3.80    1.80
   2 -10  -8   -0.70    2.90
  -2 -10   8    2.00    1.90
   2 -10  -8    1.60    1.60
   2  10  -8    1.80    1.80
  -2  10   8   -0.30    2.70
   0 -10  -8   20.50    2.60
   0 -10  -8   25.30    3.10
   0 -10  -8   23.20    4.10
   0 -10   8   21.80    2.60
   0  10   8   19.70    3.80
   0  10  -8   20.00    2.60
   2 -10   8   94.79    5.00
  -2 -10  -8   88.29    9.80
   2 -10   8   92.49    3.90
  -2 -10  -8   94.49    4.70
  -2 -10  -8   96.19    4.40
   2 -10   8   93.49    3.80
  -2  10  -8  101.69    4.70
   2  10   8   87.19    6.60
  -4 -10  -8    0.60    1.80
   4 -10   8    0.30    2.20
  -4 -10  -8   -1.40    3.70
  -4 -10  -8    2.00    2.30
   4 -10   8   -2.70    1.90
   4 -10   8    0.10    2.30
   4  10   8    0.30    3.20
  -4  10  -8   -2.10    1.80
   6 -10   8    4.80    3.50
   6 -10   8    4.40    2.90
  -6 -10  -8   -3.90    4.00
   6 -10   8   -0.70    2.70
  -6 -10  -8    2.40    2.00
  -6 -10  -8    3.10    2.40
   6  10   8   -1.80    3.80
   8 -10   8    0.00    3.80
  -8 -10  -8    1.10    2.60
   8 -10   8    4.00    3.50
   8 -10   8   -0.50    4.90
  -8 -10  -8    5.90    2.10
   8  10   8   -2.70    4.40
  10 -10   8   22.00    3.20
  10 -10   8   17.90    5.80
  10 -10   8   21.30    4.60
  10  10   8   16.30    6.10
  11 -11  -8   -1.10    3.50
  11  11  -8    2.60    3.80
   9 -11  -8    3.70    2.70
   9  11  -8    1.60    2.80
  -9  11   8   -2.30    4.20
   7 -11  -8   12.60    2.80
  -7  11   8   14.50    4.30
   7  11  -8   14.00    3.20
  -5 -11   8   21.50    2.90
   5 -11  -8   32.10    5.60
   5 -11  -8   18.90    2.70
  -5  11   8   29.40    4.70
   3 -11  -8   61.19    4.90
  -3 -11   8   55.09    4.30
  -3  11   8   59.49    6.20
   3  11  -8   59.59    4.00
   1 -11  -8   46.00    4.50
  -1 -11   8   51.59    3.90
   1 -11  -8   50.59    6.10
   1 -11  -8   41.10    3.70
  -1  11   8   40.40    4.90
  -1 -11  -8   30.50    4.60
   1 -11   8   32.50    3.40
  -1 -11  -8   24.40    2.90
  -1 -11  -8   22.40    3.10
   1  11   8   27.30    4.50
  -1  11  -8   25.00    3.10
   3 -11   8    3.00    2.00
  -3 -11  -8    3.00    4.10
  -3 -11  -8    6.10    2.70
   3 -11   8    6.80    2.70
   3 -11   8    2.90    2.20
  -3 -11  -8    6.70    2.10
  -3  11  -8    1.40    2.10
   3  11   8    3.00    3.40
  -5 -11  -8    8.50    4.60
  -5 -11  -8    7.80    2.30
   5 -11   8    6.30    2.70
   5 -11   8    2.50    3.40
  -5 -11  -8    5.70    3.10
   5 -11   8    5.40    3.20
   5  11   8    9.60    4.00
   7 -11   8   11.20    4.70
  -7 -11  -8   12.20    3.20
   7 -11   8    7.20    3.80
  -7 -11  -8    9.60    2.70
   7 -11   8    7.50    3.80
   7  11   8    1.20    4.60
  -9 -11  -8    9.20    2.80
   9 -11   8   -1.90    4.80
   9 -11   8    8.30    6.50
   9 -11   8    4.40    3.10
   9 -11   8    4.40    4.70
   9  11   8    6.20    5.50
  10 -12  -8   -6.70    3.30
  10  12  -8    6.00    3.70
 -10  12   8    4.90    5.30
   8 -12  -8   -4.40    2.50
  -8  12   8    5.30    4.90
   8  12  -8    4.50    3.10
   6 -12  -8   17.80    2.90
   6  12  -8   20.70    3.30
  -6  12   8   23.80    4.70
   4 -12  -8    7.30    2.60
   4 -12  -8    1.40    4.60
   4  12  -8    0.10    2.10
  -4  12   8    3.60    3.70
   2 -12  -8    0.60    4.10
   2 -12  -8    1.00    2.90
   2 -12  -8    0.80    2.10
   2  12  -8   -0.70    1.90
  -2  12   8    2.60    3.90
   0 -12  -8   36.00    4.10
   0 -12   8   52.59    4.30
   0 -12  -8   44.60    4.20
   0 -12  -8   41.00    5.60
   0  12  -8   40.90    4.10
   0  12   8   48.00    5.70
  -2 -12  -8   -2.10    4.20
  -2 -12  -8   12.00    2.70
  -2 -12  -8    7.50    3.20
   2 -12   8    6.90    3.00
  -2  12  -8   10.40    2.70
   2  12   8    7.40    4.70
   4 -12   8    2.40    3.10
   4 -12   8    1.00    3.30
  -4 -12  -8   -2.00    5.10
  -4 -12  -8    5.40    2.60
  -4 -12  -8    0.30    3.20
   4 -12   8    2.90    2.50
   4  12   8    6.40    4.30
  -6 -12  -8   -3.40    2.50
   6 -12   8    4.90    4.20
   6 -12   8    5.80    3.30
  -6 -12  -8   -2.30    3.70
   6  12   8   -4.90    4.10
  -8 -12  -8    1.10    2.90
   8 -12   8    0.50    4.30
   8 -12   8    1.80    6.20
   8  12   8    3.30    5.80
   9 -13  -8   -2.10    3.30
  -9  13   8    1.80    5.50
   9  13  -8    2.00    3.60
   7 -13  -8   -0.90    2.60
  -7  13   8   -0.60    4.80
   7  13  -8    4.30    3.30
   5 -13  -8    0.80    2.40
  -5  13   8   -3.40    4.10
   5  13  -8    1.60    2.60
   3 -13  -8   17.80    5.50
   3 -13  -8   21.60    3.20
  -3  13   8   25.60    5.40
   3  13  -8   18.10    3.00
   1 -13  -8   32.30    6.00
   1 -13  -8   37.70    3.90
  -1  13   8   29.90    4.70
   1  13  -8   40.20    3.90
  -1 -13  -8   -1.10    2.40
  -1 -13  -8    6.80    5.00
  -1  13  -8    1.30    2.40
   1  13   8    6.40    4.20
  -3 -13  -8   -1.30    3.70
  -3 -13  -8   -0.50    2.70
   3 -13   8   -6.00    4.10
   3 -13   8   -0.90    2.10
  -3 -13  -8    5.80    5.50
   3  13   8   -4.00    4.00
  -3  13  -8    2.80    2.90
  -5 -13  -8    9.70    4.20
   5 -13   8    2.90    4.20
   5 -13   8   -1.60    3.10
  -5 -13  -8   -2.10    2.90
   5  13   8    7.00    5.10
  -7 -13  -8   23.20    6.90
  -7 -13  -8   25.00    6.90
   7 -13   8   31.80    4.80
   7  13   8   10.30    6.10
   8 -14  -8    4.20    3.50
  -8  14   8   -7.60    6.00
   8  14  -8    0.20    3.90
   6 -14  -8   -5.10    3.00
   6  14  -8    0.50    3.60
  -6  14   8   -0.80    5.20
   4 -14  -8    9.90    3.10
   4  14  -8   -0.90    3.00
  -4  14   8    7.50    5.00
   2 -14  -8   -3.60    2.70
   2  14  -8    8.20    2.90
  -2  14   8    7.90    4.50
   0 -14  -8    0.40    3.20
   0  14  -8    7.70    3.20
   0  14   8    2.60    4.80
  -2 -14  -8    4.70    3.00
   2  14   8    2.50    4.80
  -2  14  -8   -4.60    3.10
  -4 -14  -8   -5.70    3.20
   4 -14   8   -4.10    2.80
   4  14   8    3.70    5.30
  -6 -14  -8   -5.90    3.50
   6 -14   8    0.70    4.10
   6  14   8   -6.60    5.90
   7  15  -8   15.90    4.60
  -7  15   8   10.30    7.20
   5 -15  -8    3.00    3.40
  -5  15   8    3.00    6.00
   5  15  -8    8.70    3.90
   3 -15  -8    2.90    3.40
  -3  15   8    3.60    5.40
   3  15  -8   14.20    3.90
   1 -15  -8    4.70    3.50
   1  15  -8    3.00    3.10
  -1  15   8    9.30    5.70
  -1 -15  -8    1.00    3.50
  -1  15  -8    0.40    3.50
   1  15   8   -4.90    5.20
  -3 -15  -8    3.30    3.90
   3  15   8    7.90    6.20
  -5 -15  -8   -3.20    4.10
   5  15   8   -9.30    6.40
   4 -16  -8   14.70    4.20
   4  16  -8    0.40    4.00
  -4  16   8   -3.80    6.60
   2 -16  -8   -5.60    4.00
  -2  16   8    9.10    6.70
   2  16  -8   -1.10    3.50
   0 -16  -8   -0.90    4.30
   0  16  -8   -0.80    3.90
   0  16   8   12.90    6.80
  -2 -16  -8   -6.40    4.20
   2  16   8   -1.90    6.70
  16   0  -9    3.40    6.90
  16   0  -9   -2.60    4.20
 -14   0   9   -0.60    5.90
  14   0  -9    0.70    4.50
  14   0  -9    2.00    3.00
  12   0  -9   -0.50    4.30
  12   0  -9    2.80    2.30
 -12   0   9   -3.00    2.60
  10   0  -9   -3.40    2.70
  10   0  -9   -0.10    1.80
 -10   0   9   -0.30    1.90
  -8   0   9    0.90    1.40
   8   0  -9   -1.20    2.40
   8   0  -9   -3.20    1.50
  -8   0   9   -0.10    2.00
  -6   0   9    1.00    1.20
   6   0  -9   -0.30    1.20
  -6   0   9    2.10    1.80
  -4   0   9    1.70    1.10
  -4   0   9    1.50    1.50
   4   0  -9    0.70    1.70
   4   0  -9    0.40    1.10
  -2   0   9    0.50    0.90
   2   0  -9   -1.30    1.30
   2   0  -9    0.00    1.00
  -2   0   9    0.70    1.50
   0   0   9    0.10    0.80
   0   0  -9    0.20    1.00
   0   0   9    0.80    1.50
   0   0  -9   -0.80    1.30
   2   0   9    1.80    0.90
  -2   0  -9   -0.10    0.90
  -2   0  -9    0.50    1.60
   2   0   9    2.20    1.70
   4   0   9    1.10    1.80
   4   0   9    0.50    0.80
  -4   0  -9   -1.70    0.70
  -4   0  -9   -3.50    1.60
   6   0   9   -0.10    0.50
  -6   0  -9    0.20    0.50
  -6   0  -9    0.50    2.10
   6   0   9    3.30    2.30
  -8   0  -9    0.80    2.80
   8   0   9   -2.10    2.60
  10   0   9    0.20    3.20
  12   0   9   -3.40    4.10
  14   0   9   -1.80    5.90
  15  -1  -9   16.70    6.00
  15  -1  -9    8.40    3.80
  15   1  -9   10.90    3.80
  15   1  -9    6.80    6.10
  13  -1  -9   23.60    3.20
 -13  -1   9   14.60    3.70
 -13   1   9   23.00    3.80
  13   1  -9   20.60    3.20
  13   1  -9   11.60    5.00
  13   1  -9   32.20    5.20
 -11  -1   9   96.09    5.10
  11  -1  -9   98.89    7.10
  11  -1  -9  101.79    5.00
 -11   1   9   91.79    5.00
  11   1  -9   87.09    7.10
  11   1  -9   96.19    4.90
   9  -1  -9  105.69    4.90
  -9  -1   9  113.39    4.90
   9  -1  -9  110.89    6.60
  -9   1   9  111.99    4.80
  -9   1   9  106.39    6.00
   9   1  -9  114.39    4.90
   9   1  -9  114.69    6.20
  -7  -1   9    8.60    2.30
   7  -1  -9    8.00    1.90
  -7  -1   9    9.30    1.70
   7  -1  -9    7.00    2.30
  -7   1   9    6.00    1.40
   7   1  -9   16.30    2.00
   7   1  -9    9.90    2.40
  -7   1   9    7.90    2.40
  -5  -1   9  233.38    7.50
   5  -1  -9  244.98    6.80
  -5  -1   9  248.18    6.80
  -5   1   9  234.18    7.90
   5   1  -9  241.58    6.80
   5   1  -9  245.58    7.70
  -5   1   9  252.07    6.80
  -3  -1   9  106.79    4.60
  -3  -1   9  119.49    4.10
   3  -1  -9  123.69    4.10
   3  -1  -9  125.19    5.10
   3   1  -9  117.19    4.00
   3   1  -9  118.99    4.80
  -3   1   9  116.49    5.10
  -3   1   9  112.59    3.90
   1  -1  -9  476.35   12.20
  -1  -1   9  476.45   10.90
  -1  -1   9  454.45   11.80
   1  -1  -9  457.45   10.80
  -1   1   9  453.85   12.30
   1   1  -9  461.55   10.80
  -1   1   9  454.15   10.80
   1   1  -9  478.05   11.80
  -1  -1  -9  300.27    8.80
   1  -1   9  308.67    8.80
  -1  -1  -9  291.77    7.30
   1  -1   9  298.47    7.30
   1   1   9  296.97    9.00
  -1   1  -9  307.87    8.60
   1   1   9  297.77    7.30
  -1   1  -9  292.37    7.30
  -3  -1  -9   69.39    4.10
  -3  -1  -9   76.79    2.60
   3  -1   9   77.19    2.70
   3  -1   9   72.59    4.40
   3   1   9   73.49    2.60
  -3   1  -9   68.99    2.60
   3   1   9   71.59    4.60
  -3   1  -9   74.59    4.40
   5  -1   9    4.00    2.10
  -5  -1  -9    0.50    1.90
   5  -1   9   -1.10    0.80
   5   1   9    2.00    2.10
  -5   1  -9    2.50    2.10
   5   1   9   -0.20    0.60
  -5   1  -9   -0.90    0.70
  -7  -1  -9  285.97   10.00
   7  -1   9  286.17   10.20
  -7   1  -9  275.37   10.00
   7   1   9  286.67   10.20
   9  -1   9   67.29    7.60
  -9  -1  -9   72.59    6.10
  -9   1  -9   79.19    6.40
   9   1   9   62.49    6.00
  11  -1   9   42.40    5.50
  11   1   9   43.70    5.80
  13  -1   9    7.70    5.30
  13   1   9   -7.50    4.80
  16  -2  -9   15.40    4.70
  16  -2  -9   26.70    7.10
  16   2  -9   16.20    6.60
  16   2  -9   11.60    4.50
  14  -2  -9    4.10    4.50
  14  -2  -9    4.00    3.30
  14   2  -9    2.60    5.00
  14   2  -9    5.50    3.10
 -12  -2   9   31.60    3.70
  12  -2  -9   28.20    5.20
  12  -2  -9   34.60    3.90
  12   2  -9   33.40    3.50
 -12   2   9   29.50    3.70
  12   2  -9   31.10    4.70
  12   2  -9   28.90    5.10
 -10  -2   9    2.00    2.10
  10  -2  -9   -2.70    2.90
  10  -2  -9    1.80    2.00
 -10   2   9    5.20    2.20
  10   2  -9   -3.10    2.90
  10   2  -9    1.00    1.90
   8  -2  -9  183.68    6.20
   8  -2  -9  181.58    7.80
  -8  -2   9  169.48    5.90
  -8   2   9  189.68    6.00
   8   2  -9  196.38    7.40
   8   2  -9  187.98    6.20
  -8   2   9  189.88    7.80
   6  -2  -9    4.90    1.70
  -6  -2   9    3.10    1.60
  -6  -2   9    1.50    1.30
   6  -2  -9    1.30    1.80
  -6   2   9    1.90    1.80
  -6   2   9    1.30    1.30
   6   2  -9    2.20    1.30
   6   2  -9    3.20    1.80
  -4  -2   9    4.80    1.50
   4  -2  -9    4.10    1.30
  -4  -2   9    3.10    1.30
   4  -2  -9    3.50    2.40
   4   2  -9    3.60    1.70
  -4   2   9    3.30    1.20
  -4   2   9    6.70    1.90
   4   2  -9    4.10    1.40
  -2  -2   9   88.39    3.30
  -2  -2   9   83.79    3.90
   2  -2  -9   89.49    4.50
   2  -2  -9   89.19    3.40
  -2   2   9   89.39    3.30
   2   2  -9   88.39    3.40
   2   2  -9   89.69    3.90
  -2   2   9   96.59    4.60
   0  -2   9   -0.30    0.80
   0  -2  -9   -0.30    1.40
   0  -2  -9    0.00    1.00
   0  -2   9   -1.30    1.30
   0   2  -9   -1.90    0.90
   0   2   9    1.00    1.50
   0   2  -9   -0.30    1.30
   0   2   9   -0.50    0.80
   2  -2   9    1.10    1.70
  -2  -2  -9    2.00    1.70
  -2  -2  -9    1.80    1.00
   2  -2   9    2.80    1.10
  -2   2  -9    2.40    1.00
  -2   2  -9    0.40    1.50
   2   2   9    2.60    1.80
   4  -2   9   45.00    3.90
   4  -2   9   43.70    2.20
  -4  -2  -9   46.40    3.90
  -4  -2  -9   44.40    2.00
   4   2   9   41.40    4.20
  -4   2  -9   43.20    2.10
  -4   2  -9   48.80    4.00
   4   2   9   42.80    1.90
  -6  -2  -9   68.79    5.10
   6  -2   9   69.99    5.10
   6  -2   9   75.19    2.60
  -6   2  -9   78.69    5.20
  -6   2  -9   75.69    2.50
   6   2   9   65.69    5.20
   8  -2   9    1.80    3.00
  -8  -2  -9   -1.40    2.80
  -8   2  -9    4.20    3.10
   8   2   9    0.80    2.50
  10  -2   9   -2.40    3.30
  10   2   9   -2.30    3.30
 -10   2  -9   13.40    4.40
  12  -2   9  -10.80    4.30
  12   2   9    2.10    4.40
  14  -2   9   -0.90    6.90
  14   2   9    0.40    6.10
  15  -3  -9    7.50    4.00
  15  -3  -9   -1.20    5.60
  15   3  -9    7.10    3.70
  15   3  -9    5.30    5.40
 -13  -3   9   16.40    3.90
  13  -3  -9   21.20    3.50
  13   3  -9   22.00    3.50
 -13   3   9   14.30    3.80
  13   3  -9   19.00    5.50
  13   3  -9   24.20    5.80
 -11  -3   9   49.40    4.60
  11  -3  -9   39.80    3.90
  11  -3  -9   44.50    5.40
  11   3  -9   50.49    4.10
  11   3  -9   52.59    5.40
 -11   3   9   47.60    4.50
  11   3  -9   49.70    6.20
   9  -3  -9   43.70    4.70
   9  -3  -9   39.70    3.60
  -9  -3   9   37.30    3.40
  -9   3   9   30.20    3.20
   9   3  -9   37.20    3.40
  -9   3   9   39.40    4.40
   9   3  -9   39.80    4.10
   7  -3  -9   71.59    3.80
  -7  -3   9   69.49    3.40
   7  -3  -9   65.89    4.80
   7   3  -9   74.69    3.80
   7   3  -9   63.79    4.30
  -7   3   9   66.29    4.90
  -7   3   9   68.79    3.30
  -5  -3   9   65.69    3.50
   5  -3  -9   64.19    3.20
   5  -3  -9   64.99    4.30
  -5  -3   9   67.99    3.30
  -5   3   9   66.29    3.20
  -5   3   9   66.59    4.50
   5   3  -9   64.89    3.20
   5   3  -9   66.19    3.80
  -3  -3   9  109.69    4.20
  -3  -3   9  118.59    4.10
   3  -3  -9  121.79    4.20
   3  -3  -9  114.39    5.30
   3   3  -9  115.69    4.20
  -3   3   9  116.89    4.00
   3   3  -9  114.69    4.30
  -3   3   9  121.79    5.50
   1  -3  -9  421.06   12.00
   1  -3  -9  439.76   10.20
  -1  -3   9  430.06   10.20
  -1  -3   9  420.16   10.60
   1   3  -9  438.16   10.30
  -1   3   9  409.86   11.80
   1   3  -9  427.96   10.50
  -1   3   9  413.26   10.10
  -1  -3  -9   26.20    2.00
   1  -3   9   25.70    2.80
  -1  -3  -9   25.70    3.00
   1  -3   9   26.90    2.10
  -1   3  -9   26.00    2.10
   1   3   9   19.90    2.70
  -1   3  -9   25.00    2.60
   1   3   9   29.90    2.00
   3  -3   9    7.50    2.00
   3  -3   9    6.40    1.40
  -3  -3  -9    8.00    1.20
  -3  -3  -9    3.90    2.00
   3   3   9    7.90    2.50
   3   3   9    7.20    1.10
  -3   3  -9    6.10    1.20
  -3   3  -9   10.80    2.10
  -5  -3  -9   29.90    1.70
   5  -3   9   29.30    2.10
   5  -3   9   28.50    3.30
  -5  -3  -9   25.30    3.40
   5   3   9   33.30    4.00
  -5   3  -9   25.10    3.20
  -5   3  -9   25.90    1.90
   7  -3   9   36.90    3.40
   7  -3   9   39.70    5.00
  -7  -3  -9   40.10    4.90
  -7   3  -9   46.00    5.10
   7   3   9   38.00    4.70
  -9  -3  -9    4.00    3.70
   9  -3   9    3.90    3.50
   9   3   9    4.20    3.30
  -9   3  -9    7.00    3.50
  11  -3   9  103.49    8.30
  11   3   9   96.79    7.60
  13  -3   9  -12.00    5.70
  13   3   9    4.20    5.30
  14  -4  -9   -0.90    3.40
  14   4  -9   -0.70    4.70
  14   4  -9   -8.50    3.40
  12  -4  -9   -4.10    2.70
 -12  -4   9    5.30    3.40
  12   4  -9    4.10    3.50
 -12   4   9    1.50    2.90
  12   4  -9    7.60    4.30
  10  -4  -9   15.00    2.50
 -10  -4   9   14.40    2.70
  10  -4  -9   26.10    3.80
  10   4  -9   13.40    3.50
  10   4  -9   23.40    3.40
 -10   4   9   17.60    2.80
  10   4  -9   19.70    2.80
 -10   4   9   19.70    4.00
   8  -4  -9   61.19    3.70
   8  -4  -9   57.79    4.90
  -8  -4   9   56.59    3.60
  -8   4   9   61.59    3.40
   8   4  -9   59.69    3.70
  -8   4   9   52.89    4.90
   8   4  -9   62.29    4.50
   6  -4  -9  241.58    8.70
  -6  -4   9  226.38    6.80
   6  -4  -9  221.48    6.80
  -6   4   9  230.88    6.80
  -6   4   9  221.08    8.50
   6   4  -9  229.88    7.10
   6   4  -9  233.58    6.90
  -4  -4   9    2.80    1.50
   4  -4  -9    2.60    2.00
   4  -4  -9    1.80    1.30
  -4  -4   9    4.80    1.40
   4   4  -9    4.70    1.50
  -4   4   9    4.60    2.00
  -4   4   9    6.20    1.40
   2  -4  -9    0.40    2.00
  -2  -4   9   -2.20    1.00
   2  -4  -9    1.10    1.20
  -2  -4   9    0.70    1.10
   2   4  -9   -0.80    1.30
  -2   4   9    1.10    1.80
  -2   4   9    2.00    0.90
   2   4  -9   -0.70    1.00
   0  -4  -9   68.39    3.00
   0  -4  -9   67.79    4.50
   0  -4   9   66.29    3.40
   0  -4   9   67.39    3.00
   0   4   9   65.39    2.90
   0   4   9   66.59    4.40
   0   4  -9   65.89    3.20
   0   4  -9   64.89    3.00
   2  -4   9    2.40    1.30
   2  -4   9    4.60    1.70
  -2  -4  -9    2.70    1.90
  -2  -4  -9    5.50    1.30
   2   4   9    5.20    1.10
  -2   4  -9    3.60    1.20
   2   4   9    1.70    1.90
  -2   4  -9    6.20    1.70
  -4  -4  -9    1.40    2.10
   4  -4   9    1.60    2.00
  -4  -4  -9    2.30    1.00
   4  -4   9    0.30    1.30
   4   4   9    1.30    2.20
  -4   4  -9   -2.60    3.40
  -4   4  -9    1.90    1.10
  -6  -4  -9   29.60    3.80
   6  -4   9   28.70    2.40
  -6  -4  -9   27.40    1.60
   6  -4   9   24.90    3.60
  -6  -4  -9   28.90    2.00
  -6   4  -9   30.30    2.10
   6   4   9   32.30    4.00
  -6   4  -9   37.40    4.00
   8  -4   9    5.40    3.10
   8  -4   9    4.80    1.10
   8  -4   9    3.50    1.50
  -8  -4  -9    9.50    3.10
  -8   4  -9    2.80    3.10
   8   4   9    5.10    4.80
  10  -4   9   23.00    4.80
  10   4   9   39.00    5.40
  12  -4   9   -0.50    4.90
  12   4   9   -2.00    4.80
  15  -5  -9    6.30    4.30
  15   5  -9    0.80    5.80
  15   5  -9    5.80    3.80
  13  -5  -9    9.20    3.30
  13   5  -9    9.60    4.60
  13   5  -9   13.70    3.20
  13   5  -9   18.50    5.70
 -11  -5   9    1.30    2.80
  11  -5  -9    2.00    2.20
  11   5  -9   -1.00    3.50
  11   5  -9   -3.00    2.20
  11   5  -9    0.10    3.00
 -11   5   9    1.50    2.60
  -9  -5   9  230.18    7.40
   9  -5  -9  235.18    7.40
   9  -5  -9  215.58    9.20
   9   5  -9  219.38    8.20
  -9   5   9  209.28    9.10
  -9   5   9  214.68    7.00
   9   5  -9  210.78    7.70
   9   5  -9  213.58    7.20
   7  -5  -9  238.08    9.20
  -7  -5   9  232.78    7.10
   7  -5  -9  239.48    7.30
   7   5  -9  233.38    7.40
   7   5  -9  227.38    7.10
   7   5  -9  234.98    7.20
  -7   5   9  241.18    7.10
  -7   5   9  234.58    9.10
   5  -5  -9   82.29    5.40
  -5  -5   9   81.19    3.70
   5  -5  -9   76.89    3.80
  -5   5   9   73.09    5.00
   5   5  -9   71.09    3.60
   5   5  -9   81.39    3.70
  -5   5   9   73.69    3.40
  -3  -5   9   17.40    2.00
   3  -5  -9   19.50    3.10
   3  -5  -9   14.60    1.90
  -3  -5   9   16.30    1.80
   3   5  -9   19.80    1.80
  -3   5   9   13.30    2.70
   3   5  -9   18.50    2.10
  -3   5   9   18.90    1.90
  -1  -5   9   37.80    2.40
   1  -5  -9   38.80    3.80
  -1  -5   9   36.70    2.40
   1  -5  -9   33.40    2.50
  -1   5   9   35.30    2.40
  -1   5   9   32.90    3.80
   1   5  -9   38.80    2.70
   1   5  -9   37.90    2.30
  -1  -5  -9    8.60    1.50
   1  -5   9    8.40    1.70
  -1  -5  -9   11.50    2.50
   1  -5   9   11.70    1.90
  -1   5  -9    9.50    1.70
   1   5   9    9.20    1.40
   1   5   9    9.50    2.40
  -1   5  -9    7.60    1.50
  -3  -5  -9   11.80    2.60
  -3  -5  -9    6.20    1.40
   3  -5   9    7.60    1.90
   3  -5   9    6.20    1.60
  -3   5  -9    7.90    2.00
  -3   5  -9    6.40    1.40
   3   5   9    6.70    2.60
  -5  -5  -9    5.60    1.30
   5  -5   9    4.60    1.60
  -5  -5  -9    7.40    1.30
   5  -5   9    9.20    2.70
  -5  -5  -9    6.20    2.40
   5   5   9    5.60    2.60
  -5   5  -9    6.40    1.50
  -5   5  -9    5.30    2.20
   7  -5   9   17.50    2.10
   7  -5   9   13.80    3.20
  -7  -5  -9   14.50    1.40
  -7  -5  -9    8.60    3.20
   7   5   9   15.40    3.40
   9  -5   9    0.30    1.20
   9  -5   9   -8.00    3.90
   9  -5   9    0.20    1.70
   9   5   9   -4.70    3.20
  11  -5   9   20.60    2.00
  11  -5   9   14.90    4.90
  11   5   9   13.90    5.00
  13  -5   9   -7.30    6.10
  13   5   9   -6.70    6.10
  14  -6  -9   17.20    4.00
  14   6  -9   17.50    3.90
  14   6  -9   24.40    7.20
  14   6  -9   15.30    5.50
 -12  -6   9    4.70    3.70
  12  -6  -9   -2.20    2.80
  12   6  -9    3.60    3.50
  12   6  -9    3.80    2.70
  12   6  -9    1.00    4.20
  10  -6  -9   13.30    2.70
 -10  -6   9   11.90    3.10
  10  -6  -9   17.90    3.80
 -10   6   9    5.30    2.40
  10   6  -9   15.60    3.70
  10   6  -9   13.10    3.10
  10   6  -9    6.50    2.40
 -10   6   9   12.00    3.50
   8  -6  -9  123.59    5.10
  -8  -6   9  116.29    5.20
   8  -6  -9  134.99    7.30
   8   6  -9  118.59    5.40
   8   6  -9  116.39    5.10
   8   6  -9  118.99    5.10
  -8   6   9  119.89    7.00
  -8   6   9  119.39    4.80
  -6  -6   9   83.79    4.00
   6  -6  -9   90.09    4.30
   6  -6  -9   82.99    5.80
   6   6  -9   92.39    4.20
   6   6  -9   83.39    3.60
   6   6  -9   85.79    4.10
  -6   6   9   90.79    4.20
  -6   6   9   91.09    5.80
   4  -6  -9   21.90    3.40
   4  -6  -9   24.70    2.70
  -4  -6   9   23.00    2.40
  -4   6   9   23.60    2.20
   4   6  -9   23.40    1.70
  -4   6   9   22.20    3.40
   4   6  -9   20.70    2.30
  -2  -6   9   -0.30    0.70
  -2  -6   9    1.00    1.20
   2  -6  -9    0.50    1.50
   2  -6  -9   -0.40    2.40
   2   6  -9    2.30    0.70
  -2   6   9   -0.20    1.00
   2   6  -9    0.90    1.50
  -2   6   9    0.90    2.20
   0  -6   9   -0.10    1.20
   0  -6   9    1.80    1.30
   0  -6  -9   -0.50    1.30
   0  -6  -9    1.70    2.00
   0   6  -9    0.30    1.10
   0   6   9    1.60    2.30
   0   6   9   -1.00    1.10
   0   6  -9   -1.50    1.30
   2  -6   9   11.20    1.90
  -2  -6  -9   12.00    2.60
  -2  -6  -9   10.70    1.60
   2  -6   9    7.70    1.80
   2   6   9    8.60    3.10
  -2   6  -9    6.30    1.60
  -2   6  -9    9.20    1.80
   4  -6   9   62.09    4.30
   4  -6   9   61.49    3.50
  -4  -6  -9   58.49    2.90
  -4  -6  -9   62.59    3.10
  -4  -6  -9   58.69    4.80
   4   6   9   62.09    5.20
  -4   6  -9   60.09    3.20
  -6  -6  -9   15.30    1.60
   6  -6   9   15.60    2.20
  -6  -6  -9   13.80    1.60
   6  -6   9   13.90    3.10
   6   6   9   15.50    3.40
  -6   6  -9   17.20    1.90
  -8  -6  -9    9.20    1.00
   8  -6   9   11.10    3.50
   8  -6   9    8.00    2.10
  -8  -6  -9    7.10    3.10
   8   6   9    0.40    3.60
  10  -6   9   -1.40    2.10
  10  -6   9    1.30    4.00
  10  -6   9    0.50    1.50
  10   6   9   -5.70    3.80
  12  -6   9    8.30    6.00
  12   6   9    6.20    6.10
  13  -7  -9   15.00    3.90
  13   7  -9   21.20    4.70
  13   7  -9   18.80    6.10
  13   7  -9   14.70    3.60
  11  -7  -9   34.00    3.80
 -11  -7   9   19.60    4.10
  11   7  -9   32.10    4.00
  11   7  -9   32.50    3.80
  11   7  -9   28.40    4.60
   9  -7  -9   24.90    4.20
   9  -7  -9   17.50    2.80
  -9  -7   9   22.50    3.20
   9   7  -9   23.50    3.00
   9   7  -9   16.60    2.70
  -9   7   9   21.70    2.80
   9   7  -9   22.90    3.30
  -9   7   9   15.60    3.60
   7  -7  -9   72.89    6.10
   7  -7  -9   69.19    4.10
  -7  -7   9   69.89    4.10
   7   7  -9   66.49    3.30
  -7   7   9   65.49    3.70
   7   7  -9   71.09    4.20
  -7   7   9   69.49    5.60
   5  -7  -9   91.79    6.10
  -5  -7   9   99.39    4.40
   5  -7  -9   95.79    4.40
   5   7  -9   92.29    4.30
  -5   7   9   98.39    6.20
  -5   7   9   95.59    4.20
   3  -7  -9  304.07    8.50
  -3  -7   9  325.97    8.70
   3  -7  -9  311.37   10.40
  -3   7   9  294.07    8.30
  -3   7   9  305.07   10.50
   3   7  -9  314.47    8.70
   1  -7  -9   -2.50    1.90
   1  -7  -9   -0.40    1.30
  -1  -7   9    0.80    1.20
   1   7  -9    1.60    1.60
  -1   7   9    0.60    2.40
   1  -7   9   30.20    2.80
  -1  -7  -9   27.60    2.60
  -1  -7  -9   27.50    3.40
   1  -7   9   30.30    2.60
  -1   7  -9   24.80    2.70
   1   7   9   27.50    3.80
  -3  -7  -9   67.99    3.30
   3  -7   9   65.69    4.10
   3  -7   9   75.29    3.80
  -3  -7  -9   60.89    4.80
   3   7   9   63.69    5.40
  -3   7  -9   68.09    3.60
  -5  -7  -9    2.40    1.40
  -5  -7  -9    2.00    1.60
  -5  -7  -9    4.20    2.50
   5  -7   9    2.90    2.00
   5  -7   9    2.90    2.40
  -5   7  -9   -0.60    1.50
   5   7   9    0.50    2.80
  -7  -7  -9   -4.80    3.30
   7  -7   9    3.80    2.30
  -7  -7  -9    3.30    1.40
  -7  -7  -9    3.20    1.50
   7  -7   9    4.20    3.20
   7   7   9    0.50    3.10
   9  -7   9   31.90    3.20
   9  -7   9   28.10    2.50
   9  -7   9   20.40    5.50
   9   7   9   20.30    4.80
  11  -7   9    0.80    2.00
  11  -7   9   -0.30    5.10
  11   7   9   -4.40    4.90
  14  -8  -9   -6.60    4.00
  14   8  -9   -5.60    3.90
  14   8  -9    1.80    5.40
  12  -8  -9    4.00    3.40
  12   8  -9    3.20    3.10
  12   8  -9    9.10    3.60
  12   8  -9   -1.60    4.70
 -10  -8   9   34.10    4.40
  10  -8  -9   28.60    3.30
  10   8  -9   32.10    3.60
  10   8  -9   40.50    4.40
 -10   8   9   36.30    5.20
  10   8  -9   37.00    4.10
   8  -8  -9   20.20    3.50
  -8  -8   9   17.30    3.00
   8  -8  -9   17.40    2.70
   8   8  -9   18.80    2.20
   8   8  -9   20.90    2.50
  -8   8   9   24.90    4.00
   8   8  -9   19.30    4.20
  -8   8   9   21.00    2.50
   6  -8  -9   34.80    3.40
   6  -8  -9   39.50    4.80
  -6  -8   9   39.00    3.20
   6   8  -9   33.70    3.30
  -6   8   9   42.60    5.10
   4  -8  -9   49.00    4.60
   4  -8  -9   44.10    3.50
  -4  -8   9   43.70    3.60
   4   8  -9   42.90    3.50
  -4   8   9   50.09    5.10
   2  -8  -9    0.30    1.50
  -2  -8   9   -0.70    1.40
   2  -8  -9   -5.70    2.10
   2   8  -9   -0.10    1.50
  -2   8   9    1.20    2.20
   0  -8  -9   69.39    4.90
   0  -8   9   64.89    3.60
   0  -8  -9   60.49    3.60
   0   8   9   56.99    5.40
   0   8  -9   62.69    3.60
  -2  -8  -9   30.90    3.90
   2  -8   9   29.90    2.90
  -2  -8  -9   25.30    2.80
   2  -8   9   23.40    2.70
   2  -8   9   30.50    3.00
  -2   8  -9   27.40    3.00
   2   8   9   22.30    3.80
   4  -8   9   30.80    3.30
  -4  -8  -9   30.70    2.80
  -4  -8  -9   29.20    3.10
   4  -8   9   33.60    3.10
  -4  -8  -9   33.00    4.50
  -4   8  -9   30.50    3.10
   4   8   9   29.20    4.40
  -6  -8  -9    1.40    3.60
  -6  -8  -9    6.20    1.70
   6  -8   9    7.10    2.50
  -6  -8  -9    4.20    2.00
   6  -8   9    2.20    2.70
   8  -8   9   35.10    4.90
   8  -8   9   41.00    3.70
  -8  -8  -9   35.30    2.70
  -8  -8  -9   31.40    3.10
   8   8   9   27.10    4.70
  10  -8   9   -1.20    4.60
  10  -8   9    6.20    3.30
  10  -8   9    3.90    2.30
  10   8   9    1.30    4.80
  12  -8   9    1.00    6.40
  12   8   9   -8.70    6.30
  13  -9  -9   11.60    4.30
  13   9  -9    4.30    4.90
  13   9  -9   10.50    4.10
  11  -9  -9   33.50    4.10
  11   9  -9   23.40    3.90
  11   9  -9   27.70    5.00
  11   9  -9   20.70    3.70
   9  -9  -9   -5.70    2.30
   9   9  -9   -1.40    2.00
   9   9  -9    2.00    2.50
   9   9  -9   -3.10    2.30
  -9   9   9    4.80    3.70
  -7  -9   9    3.00    2.40
   7  -9  -9    6.90    2.30
   7  -9  -9   15.40    3.50
   7   9  -9    7.50    2.30
  -7   9   9    7.40    3.40
   5  -9  -9   48.00    5.40
   5  -9  -9   51.29    3.80
  -5  -9   9   49.80    3.90
  -5   9   9   48.80    5.20
   5   9  -9   53.49    3.90
   3  -9  -9   95.19    6.20
  -3  -9   9   90.99    4.40
   3  -9  -9   88.29    4.50
  -3   9   9   91.19    6.00
   3   9  -9   90.99    4.40
   1  -9  -9   20.60    2.70
   1  -9  -9   16.20    3.40
  -1  -9   9   26.60    2.80
  -1   9   9   17.80    3.60
   1   9  -9   17.40    2.50
   1  -9   9   47.50    4.00
  -1  -9  -9   51.19    5.30
  -1  -9  -9   47.10    3.40
   1  -9   9   38.00    3.70
   1  -9   9   43.40    2.40
   1   9   9   55.39    5.40
  -1   9  -9   45.30    3.50
  -3  -9  -9   14.80    3.90
  -3  -9  -9   19.20    2.40
   3  -9   9   19.00    2.90
  -3  -9  -9   17.80    2.60
   3  -9   9   20.30    2.60
   3  -9   9   17.10    2.60
   3   9   9   18.10    3.70
  -3   9  -9   17.80    2.50
  -5  -9  -9   -1.60    1.70
   5  -9   9   -0.60    2.40
   5  -9   9   -1.20    2.90
  -5  -9  -9   -0.70    3.50
  -5  -9  -9   -2.30    1.90
   5  -9   9    1.80    2.60
   5   9   9    2.00    4.80
  -5   9  -9    0.90    1.90
   7  -9   9   15.20    3.30
  -7  -9  -9   11.30    2.50
   7  -9   9    5.80    3.50
  -7  -9  -9    6.70    2.00
   7  -9   9    8.70    4.10
   7   9   9   13.60    4.20
   9  -9   9   18.30    6.00
  -9  -9  -9   19.90    3.90
  -9  -9  -9   19.60    2.20
   9  -9   9   25.40    4.10
   9  -9   9   14.50    4.90
   9  -9   9   25.50    3.00
   9   9   9   23.50    5.80
  11  -9   9    1.10    2.80
  11  -9   9   -6.00    5.70
  11   9   9   -7.50    5.90
  12 -10  -9    0.90    3.80
  12  10  -9    3.50    4.10
  10 -10  -9    4.20    3.20
  10  10  -9    3.60    3.00
  10  10  -9    2.70    2.50
  10  10  -9   -2.60    3.60
 -10  10   9    9.20    4.50
   8 -10  -9    0.90    2.30
   8  10  -9    2.70    2.50
  -8  10   9    3.40    3.90
   6 -10  -9   48.70    4.10
   6 -10  -9   41.20    5.10
  -6 -10   9   46.40    4.20
   6  10  -9   44.80    4.00
  -6  10   9   49.00    6.00
   4 -10  -9   -0.10    3.60
  -4 -10   9    1.40    2.10
  -4  10   9    5.10    3.40
   4  10  -9   -0.10    2.20
  -2 -10   9    3.10    1.80
   2 -10  -9    1.60    2.20
   2 -10  -9    6.50    3.50
   2  10  -9    6.40    2.10
  -2  10   9    8.00    3.50
   0 -10  -9    2.70    1.90
   0 -10   9    5.40    2.10
   0 -10  -9   -0.40    3.40
   0  10  -9    0.90    1.80
   0  10   9   -2.30    3.00
  -2 -10  -9    8.50    3.70
  -2 -10  -9   15.20    2.40
   2 -10   9   12.60    2.00
   2 -10   9   14.30    2.00
  -2 -10  -9   14.10    2.80
  -2  10  -9   15.60    2.70
   2  10   9   13.60    3.60
   4 -10   9   42.80    4.30
  -4 -10  -9   44.30    4.30
   4 -10   9   48.20    4.60
  -4 -10  -9   47.20    5.90
   4 -10   9   51.89    4.70
  -4 -10  -9   53.79    3.80
  -4  10  -9   38.90    4.00
  -6 -10  -9   19.20    3.10
   6 -10   9   22.30    3.90
   6 -10   9   20.50    4.30
  -6 -10  -9   17.00    2.50
   6 -10   9   21.80    3.70
   6  10   9   18.90    4.80
   8 -10   9   13.20    4.20
  -8 -10  -9    5.30    2.90
   8 -10   9   16.70    5.80
  -8 -10  -9   13.90    2.50
   8 -10   9   21.30    4.20
   8  10   9   10.70    4.90
  10 -10   9   10.80    3.20
  10 -10   9    2.70    5.60
  10  10   9    9.90    6.40
  11 -11  -9   -4.40    3.60
  11  11  -9   -4.50    3.70
   9 -11  -9   -0.70    2.80
  -9  11   9    6.50    4.70
   9  11  -9   -3.10    3.10
   7 -11  -9    5.10    2.50
   7  11  -9    4.50    2.60
  -7  11   9    6.00    4.10
   5 -11  -9    6.60    4.50
   5 -11  -9    1.00    2.10
   5  11  -9    2.30    2.30
  -5  11   9    3.90    3.60
   3 -11  -9    5.10    2.50
   3 -11  -9    4.90    3.90
  -3 -11   9   10.40    2.80
   3  11  -9    7.00    2.30
  -3  11   9   10.90    6.80
   1 -11  -9   72.09    4.80
  -1 -11   9   76.59    4.20
   1 -11  -9   68.69    5.40
   1  11  -9   74.59    4.50
  -1  11   9   67.79    6.70
  -1 -11  -9    5.30    2.90
  -1 -11  -9    0.20    4.00
  -1 -11  -9    2.80    2.10
   1 -11   9    0.20    2.60
  -1  11  -9   -0.80    2.00
   1  11   9   -0.50    3.20
   3 -11   9    0.50    1.90
  -3 -11  -9    2.30    2.00
  -3 -11  -9    7.10    3.00
  -3 -11  -9   -4.60    4.40
   3 -11   9    6.70    3.20
   3 -11   9   -1.90    2.20
  -3  11  -9   -1.10    2.40
   3  11   9    0.70    3.50
  -5 -11  -9    3.60    2.40
   5 -11   9    3.90    3.00
   5 -11   9    2.80    3.70
   5 -11   9   -1.10    3.40
  -5 -11  -9   -1.20    3.10
   5  11   9   -6.50    3.90
  -7 -11  -9    5.00    2.60
  -7 -11  -9    6.10    3.40
   7 -11   9    2.20    4.40
   7 -11   9    0.00    3.80
   7 -11   9    6.60    4.90
   7  11   9    7.20    4.50
   9 -11   9   35.30    4.10
   9 -11   9   27.90    6.90
   9 -11   9   32.20    6.00
   9 -11   9   35.10    5.70
   9  11   9   29.50    6.90
  10 -12  -9    2.40    3.40
 -10  12   9    3.90    5.40
  10  12  -9    5.30    3.90
   8 -12  -9    2.80    2.90
   8  12  -9   10.00    3.40
  -8  12   9    4.40    4.50
   6 -12  -9   -3.80    2.30
   6  12  -9    0.20    2.80
  -6  12   9    3.90    4.40
   4 -12  -9   35.10    3.80
  -4  12   9   35.20    5.50
   4  12  -9   42.50    4.30
   2 -12  -9    1.30    4.80
   2 -12  -9    6.40    2.50
  -2  12   9    8.00    3.70
   2  12  -9    2.90    2.30
   0 -12  -9   19.50    2.90
   0 -12  -9   22.20    3.60
   0 -12  -9   16.80    5.10
   0  12   9   18.30    4.30
   0  12  -9   20.50    3.10
  -2 -12  -9   -7.80    4.00
  -2 -12  -9    2.50    4.60
  -2 -12  -9   -1.20    3.30
  -2  12  -9   -7.10    2.20
   2  12   9    1.80    3.90
   4 -12   9    9.30    3.30
  -4 -12  -9   13.20    2.90
  -4 -12  -9    4.40    3.60
   4 -12   9   11.10    2.90
  -4  12  -9   11.20    3.20
   4  12   9   10.30    4.40
   6 -12   9    5.10    3.60
  -6 -12  -9   16.60    3.00
   6 -12   9   14.60    4.70
  -6 -12  -9   15.70    4.00
   6  12   9    8.50    5.20
   8 -12   9   -4.70    4.80
  -8 -12  -9   -6.30    3.00
   8  12   9    7.90    6.10
   9 -13  -9   -0.90    3.50
  -9  13   9   -7.60    6.30
   9  13  -9    1.80    4.10
   7 -13  -9   -1.80    2.70
  -7  13   9    6.90    5.10
   7  13  -9   -4.60    3.20
   5 -13  -9    4.30    2.80
  -5  13   9    3.10    4.50
   5  13  -9    8.20    3.00
   3 -13  -9    9.60    3.30
  -3  13   9    6.30    4.40
   3  13  -9    9.20    2.70
   1 -13  -9    5.80    2.80
   1  13  -9    4.90    2.80
  -1  13   9    7.60    4.30
  -1 -13  -9    2.40    2.80
   1  13   9    6.90    4.50
  -1  13  -9   -1.30    2.50
  -3 -13  -9   12.10    4.80
   3 -13   9    5.80    2.10
   3 -13   9    7.00    2.60
  -3 -13  -9    3.50    3.00
   3  13   9    5.20    4.80
  -3  13  -9    6.70    3.30
  -5 -13  -9    3.80    3.30
   5 -13   9    4.30    3.50
  -5 -13  -9    9.10    4.80
   5  13   9    3.70    5.30
  -7 -13  -9   10.80    6.30
   7 -13   9   -1.10    4.90
   7  13   9   -3.20    6.00
   8 -14  -9   -2.80    3.70
   8  14  -9    5.70    4.10
  -8  14   9   -0.20    6.70
   6 -14  -9    1.30    2.90
  -6  14   9    8.60    5.50
   6  14  -9    8.50    3.90
   4 -14  -9    6.20    3.50
  -4  14   9   12.00    5.30
   4  14  -9   13.00    3.60
   2 -14  -9    6.90    3.20
  -2  14   9    6.60    4.80
   2  14  -9    4.50    2.90
   0 -14  -9   -2.60    2.90
   0  14   9   -3.30    4.80
   0  14  -9   -5.50    2.80
  -2 -14  -9    6.60    3.40
   2  14   9   16.30    5.50
  -2  14  -9   12.70    3.60
  -4 -14  -9   -2.30    3.40
   4  14   9   -4.60    5.80
  -6 -14  -9   -6.70    3.50
   6  14   9   -1.60    6.70
   5 -15  -9   -5.40    3.20
   5  15  -9    8.30    4.00
  -5  15   9    2.00    6.20
   3 -15  -9   -1.30    3.90
   3  15  -9    7.60    3.50
  -3  15   9    8.50    6.20
   1 -15  -9    6.10    3.40
  -1  15   9    5.30    5.70
   1  15  -9   -3.90    3.40
  -1 -15  -9   -4.70    3.50
   1  15   9    5.10    5.70
  -1  15  -9   -2.30    3.70
  -3 -15  -9   -4.10    3.80
   3  15   9    8.70    6.60
   2  16  -9   -5.40    3.80
  -2  16   9    5.90    6.70
   0 -16  -9   -1.40    4.10
   0  16   9    8.80    7.20
   0  16  -9   -0.70    4.40
  16   0 -10   15.20    4.90
  16   0 -10   -4.90    6.90
  14   0 -10   25.60    5.70
  14   0 -10   31.60    4.00
  12   0 -10   60.09    7.50
  12   0 -10   45.50    4.70
 -12   0  10   47.70    5.10
  10   0 -10    0.70    3.10
 -10   0  10    1.80    2.20
  10   0 -10    7.50    2.20
  -8   0  10    6.40    1.70
  -8   0  10    2.40    2.10
   8   0 -10    2.90    1.80
   8   0 -10    0.90    2.70
   6   0 -10  264.57    7.70
  -6   0  10  276.17    8.90
  -6   0  10  269.17    7.60
   6   0 -10  281.77    9.10
   4   0 -10   33.20    2.60
  -4   0  10   38.60    2.50
   4   0 -10   37.90    3.70
  -4   0  10   40.90    3.40
   2   0 -10  322.37    9.30
   2   0 -10  303.47    8.00
  -2   0  10  315.87    9.30
   0   0 -10  495.45   12.70
   0   0 -10  482.25   11.30
   0   0  10  478.45   12.90
   0   0  10  476.25   11.20
   2   0  10  752.32   16.50
  -2   0 -10  780.62   18.70
   2   0  10  744.53   18.80
  -2   0 -10  750.62   16.50
   4   0  10   79.59    2.80
  -4   0 -10   78.19    2.80
  -4   0 -10   81.09    4.90
   4   0  10   81.09    5.10
   6   0  10   44.80    1.60
   6   0  10   44.00    4.90
  -6   0 -10   41.10    4.60
  -6   0 -10   42.20    1.80
  -8   0 -10    7.90    3.30
   8   0  10   15.30    3.60
  10   0  10    3.70    3.70
  12   0  10   -1.70    4.80
  15  -1 -10    0.10    3.80
  15  -1 -10   -5.60    5.70
  15   1 -10   -7.80    5.50
  15   1 -10    4.00    3.90
  13  -1 -10    3.00    2.80
 -13  -1  10    7.00    4.00
  13   1 -10    4.10    4.20
  13   1 -10    2.70    2.80
  13   1 -10    8.70    5.20
  11  -1 -10   26.30    3.20
 -11  -1  10   36.30    3.50
  11  -1 -10   40.00    5.50
  11   1 -10   31.60    3.30
  11   1 -10   32.20    4.90
 -11   1  10   30.10    3.60
   9  -1 -10    1.70    2.00
  -9  -1  10    3.00    1.80
   9  -1 -10   -2.80    2.80
  -9   1  10    4.80    2.70
   9   1 -10    3.50    1.90
  -9   1  10    4.70    1.90
   9   1 -10    4.90    2.80
  -7  -1  10   31.20    3.70
   7  -1 -10   33.70    4.00
   7  -1 -10   32.70    3.10
  -7  -1  10   35.20    2.70
  -7   1  10   27.30    3.40
   7   1 -10   28.20    2.90
   7   1 -10   35.60    4.20
  -7   1  10   31.20    2.70
   5  -1 -10   11.70    1.80
   5  -1 -10   17.50    2.90
  -5  -1  10   12.30    2.40
  -5  -1  10    9.70    1.70
   5   1 -10   14.10    2.00
  -5   1  10   14.50    1.90
   5   1 -10   11.60    2.50
  -5   1  10   13.90    2.60
   3  -1 -10   11.00    2.40
   3  -1 -10    5.70    1.40
  -3  -1  10    6.70    1.90
  -3  -1  10    7.30    1.40
   3   1 -10    8.90    2.00
   3   1 -10    6.40    1.60
  -3   1  10    7.90    2.20
  -3   1  10    8.10    1.40
   1  -1 -10  257.97    7.00
   1  -1 -10  266.27    8.40
  -1  -1  10  262.87    7.00
  -1  -1  10  266.27    8.10
  -1   1  10  266.17    8.60
   1   1 -10  266.67    8.00
   1   1 -10  263.67    7.00
  -1   1  10  268.57    6.90
  -1  -1 -10   84.99    4.50
  -1  -1 -10   83.29    3.20
   1  -1  10   82.59    3.20
   1  -1  10   88.09    4.60
   1   1  10   85.79    3.20
  -1   1 -10   84.99    4.50
   1   1  10   80.09    4.90
  -1   1 -10   81.79    3.20
  -3  -1 -10   -0.30    1.70
   3  -1  10   -0.60    2.10
   3  -1  10    0.60    1.10
  -3  -1 -10    0.40    1.00
   3   1  10    1.80    1.00
  -3   1 -10   -1.00    1.00
  -3   1 -10   -1.50    1.90
   3   1  10    1.90    2.20
  -5  -1 -10    1.20    2.10
   5  -1  10    1.50    2.30
  -5  -1 -10    0.90    0.90
   5   1  10    1.50    0.80
   5   1  10    3.10    2.10
  -5   1 -10    0.90    2.20
  -5   1 -10    1.20    1.00
   7  -1  10   10.30    3.30
  -7  -1 -10   12.00    3.00
   7   1  10   13.90    3.50
  -7   1 -10   12.10    3.40
   9  -1  10    2.50    3.40
  -9  -1 -10   12.40    4.10
   9   1  10   10.50    3.30
  -9   1 -10   17.20    4.30
  11  -1  10    4.90    4.50
  11   1  10    2.80    4.30
  13  -1  10  -11.60    5.50
  13   1  10   -9.70    5.40
  16  -2 -10   31.60    5.40
  16   2 -10   37.80    5.30
  14  -2 -10   48.30    4.90
  14   2 -10   46.80    6.90
  14   2 -10   44.40    4.50
 -12  -2  10   12.80    3.30
  12  -2 -10   20.70    3.20
 -12   2  10   12.40    3.20
  12   2 -10   21.20    5.00
  12   2 -10   17.50    4.30
  12   2 -10   17.60    3.00
  10  -2 -10    1.30    3.40
  10  -2 -10   -2.20    2.00
 -10  -2  10   -1.30    2.20
  10   2 -10    3.30    3.30
  10   2 -10   -0.10    1.90
 -10   2  10   -0.30    2.10
 -10   2  10   -0.60    2.70
   8  -2 -10   16.20    2.40
  -8  -2  10   12.30    2.10
   8  -2 -10   12.00    3.10
   8   2 -10    9.90    3.00
  -8   2  10   12.70    2.00
   8   2 -10   13.00    2.40
  -8   2  10   12.90    2.90
   6  -2 -10  100.89    4.30
   6  -2 -10   99.19    5.50
  -6  -2  10   95.09    4.80
  -6  -2  10   99.69    4.20
  -6   2  10  104.19    5.50
   6   2 -10  104.39    5.10
   6   2 -10   95.69    4.20
  -6   2  10   96.19    4.00
  -4  -2  10  149.88    5.00
   4  -2 -10  153.38    6.40
   4  -2 -10  149.99    5.00
  -4  -2  10  157.28    5.70
   4   2 -10  152.98    5.10
  -4   2  10  163.78    6.50
  -4   2  10  157.28    5.00
   4   2 -10  158.28    5.80
   2  -2 -10  246.78    8.20
   2  -2 -10  263.37    7.00
  -2  -2  10  248.08    7.60
  -2  -2  10  259.97    6.90
  -2   2  10  249.78    6.90
   2   2 -10  254.27    7.00
   2   2 -10  261.67    7.60
  -2   2  10  262.37    8.50
   0  -2  10   42.20    3.50
   0  -2 -10   48.50    3.70
   0  -2  10   41.60    2.50
   0  -2 -10   45.10    2.70
   0   2 -10   43.30    3.40
   0   2  10   45.10    2.40
   0   2  10   38.10    3.70
   0   2 -10   42.10    2.60
   2  -2  10  108.69    5.20
  -2  -2 -10  104.59    3.60
  -2  -2 -10  100.29    5.20
   2  -2  10  104.79    3.70
  -2   2 -10  100.79    4.90
   2   2  10  108.39    3.50
  -2   2 -10  100.29    3.60
   2   2  10  111.09    5.60
   4  -2  10   50.89    2.60
  -4  -2 -10   43.20    2.20
   4  -2  10   44.00    4.10
  -4  -2 -10   44.00    3.80
  -4   2 -10   39.60    2.20
   4   2  10   46.80    4.50
  -4   2 -10   52.19    4.30
   4   2  10   48.10    2.10
   6  -2  10   56.39    5.10
  -6  -2 -10   54.19    1.80
  -6  -2 -10   52.59    4.90
  -6   2 -10   59.99    2.30
  -6   2 -10   55.89    5.20
   6   2  10   59.29    5.40
  -8  -2 -10   11.60    3.60
   8  -2  10   10.60    3.40
   8   2  10    8.00    6.10
  -8   2 -10    7.10    3.50
  10  -2  10    7.60    4.20
  10   2  10    4.20    3.80
  12  -2  10   14.30    5.30
  12   2  10    8.50    4.80
  15  -3 -10    4.20    6.10
  15  -3 -10    4.50    4.20
  15   3 -10    6.00    6.20
  15   3 -10    6.60    4.00
  13  -3 -10   -4.30    2.90
  13   3 -10    2.60    5.60
  13   3 -10   -5.20    3.80
  13   3 -10    4.40    2.90
  11  -3 -10   41.20    4.30
  11  -3 -10   40.30    5.30
 -11  -3  10   34.60    3.70
 -11   3  10   41.10    4.40
  11   3 -10   36.80    5.00
  11   3 -10   39.20    4.40
  11   3 -10   38.90    4.70
  -9  -3  10   76.49    4.40
   9  -3 -10   77.59    6.30
   9  -3 -10   80.69    4.40
  -9   3  10   78.49    4.10
   9   3 -10   83.39    4.50
   9   3 -10   86.79    5.80
  -9   3  10   89.09    6.20
   7  -3 -10    0.70    2.50
  -7  -3  10    1.40    1.50
   7  -3 -10   -0.80    1.60
  -7   3  10    4.30    2.60
   7   3 -10    4.10    1.80
   7   3 -10    1.00    2.00
  -7   3  10    4.80    1.50
   5  -3 -10   -0.90    2.00
  -5  -3  10   -2.30    1.50
   5  -3 -10    0.10    1.50
  -5  -3  10    0.70    1.40
   5   3 -10   -0.40    1.90
   5   3 -10   -1.20    1.30
  -5   3  10    0.40    1.20
  -5   3  10    0.30    1.90
  -3  -3  10    2.10    1.20
  -3  -3  10    1.10    1.30
   3  -3 -10    0.60    1.80
   3  -3 -10    1.50    1.40
  -3   3  10    1.30    1.10
   3   3 -10   -0.70    1.50
   3   3 -10    0.90    1.30
  -3   3  10    0.10    2.00
  -1  -3  10   43.60    2.60
  -1  -3  10   42.40    3.20
   1  -3 -10   40.10    3.60
   1  -3 -10   41.80    2.80
  -1   3  10   35.20    3.90
   1   3 -10   43.40    2.70
  -1   3  10   42.60    4.00
   1   3 -10   46.30    3.10
   1  -3  10   43.10    3.50
   1  -3  10   41.40    2.60
  -1  -3 -10   44.50    3.70
  -1  -3 -10   42.90    2.60
  -1   3 -10   40.40    3.20
   1   3  10   43.30    4.20
  -1   3 -10   39.10    2.50
  -3  -3 -10   -1.30    2.20
   3  -3  10   -1.70    1.20
  -3  -3 -10    0.30    1.10
   3  -3  10    2.40    1.90
  -3   3 -10    6.40    3.60
   3   3  10   -0.10    1.00
  -3   3 -10   -0.20    1.10
   3   3  10    2.10    2.30
   5  -3  10   19.30    1.90
  -5  -3 -10   18.30    3.50
   5  -3  10   14.80    2.90
  -5  -3 -10   17.20    1.70
  -5   3 -10   16.60    1.60
  -5   3 -10   15.40    2.90
   5   3  10   17.00    3.30
   7  -3  10    1.90    2.90
   7  -3  10    1.60    1.30
  -7  -3 -10    1.50    2.60
  -7   3 -10    1.30    2.90
   7   3  10   -1.30    2.70
   9  -3  10    8.90    3.70
  -9   3 -10   14.60    4.30
   9   3  10    8.60    3.60
  11  -3  10   29.60    5.30
  11   3  10   25.30    5.20
  13  -3  10    3.30    6.30
  13   3  10    5.60    6.10
  14  -4 -10    0.80    3.60
  14   4 -10    0.70    3.60
  14   4 -10    9.40    5.20
 -12  -4  10   19.10    3.90
  12  -4 -10   28.00    3.50
  12   4 -10   24.70    4.70
  12   4 -10   23.50    3.30
  12   4 -10   27.30    5.40
  10  -4 -10   24.90    3.20
 -10  -4  10   22.00    3.10
  10  -4 -10   26.80    4.20
 -10   4  10   23.30    4.90
  10   4 -10   29.80    4.30
 -10   4  10   26.90    3.20
  10   4 -10   19.40    3.50
  10   4 -10   27.60    3.10
   8  -4 -10    1.60    2.50
  -8  -4  10   -2.30    1.60
   8  -4 -10    0.40    1.90
  -8   4  10    0.80    2.60
  -8   4  10    0.30    1.40
   8   4 -10   -0.20    1.80
   8   4 -10   -2.60    2.30
   6  -4 -10  231.18    8.70
   6  -4 -10  210.58    6.80
  -6  -4  10  238.18    7.00
  -6   4  10  227.98    8.70
   6   4 -10  234.78    7.00
  -6   4  10  234.88    6.90
   6   4 -10  223.88    7.20
   4  -4 -10   53.69    3.20
  -4  -4  10   50.59    3.00
   4  -4 -10   53.89    4.30
  -4  -4  10   58.89    3.20
   4   4 -10   52.29    3.30
  -4   4  10   51.89    4.20
   4   4 -10   51.49    3.20
  -4   4  10   57.39    2.90
   2  -4 -10  167.58    5.40
   2  -4 -10  172.08    6.80
  -2  -4  10  171.08    5.50
  -2  -4  10  179.68    5.40
   2   4 -10  169.78    5.30
  -2   4  10  170.68    5.20
   2   4 -10  166.78    5.40
  -2   4  10  171.18    7.00
   0  -4 -10   39.50    4.10
   0  -4 -10   36.00    2.50
   0  -4  10   37.60    3.20
   0  -4  10   38.00    2.60
   0   4  10   37.90    4.00
   0   4  10   41.30    2.60
   0   4 -10   36.60    2.60
   0   4 -10   38.10    3.00
   2  -4  10    9.10    1.60
  -2  -4 -10    9.20    2.60
   2  -4  10    8.00    2.10
  -2  -4 -10    9.90    1.50
  -2   4 -10    8.60    1.60
   2   4  10    9.50    1.40
   2   4  10    5.60    2.60
  -2   4 -10   13.10    2.30
  -4  -4 -10  131.59    6.50
   4  -4  10  129.29    4.50
  -4  -4 -10  136.39    4.10
   4  -4  10  132.69    6.00
  -4   4 -10  136.19    4.40
  -4   4 -10  130.99    6.10
   4   4  10  138.79    7.00
  -6  -4 -10   20.20    3.60
   6  -4  10   17.50    3.30
  -6  -4 -10   21.00    1.70
   6  -4  10   21.10    2.00
  -6  -4 -10   19.60    1.70
   6   4  10   23.40    3.90
  -6   4 -10   22.00    3.60
  -6   4 -10   21.20    2.20
  -8  -4 -10    0.00    3.50
   8  -4  10    4.30    3.50
   8  -4  10   -0.20    1.50
   8   4  10   -2.60    2.80
  -8   4 -10    0.70    3.30
  10  -4  10   21.10    5.10
  10   4  10   30.70    5.40
  12  -4  10    3.40    6.20
  12   4  10   -3.90    5.10
  15  -5 -10    1.30    4.40
  15   5 -10   -1.10    6.10
  15   5 -10    6.70    4.30
  13  -5 -10   -4.60    3.10
  13   5 -10   -0.70    4.10
  13   5 -10    1.80    5.70
  13   5 -10    2.50    3.20
  11  -5 -10   -1.70    2.40
 -11  -5  10   -3.00    3.00
 -11   5  10    3.60    2.90
  11   5 -10    0.30    2.60
  11   5 -10    1.20    3.80
  11   5 -10    1.70    3.10
   9  -5 -10  240.48    9.60
   9  -5 -10  240.18    7.70
  -9  -5  10  213.98    7.60
   9   5 -10  220.78    8.40
   9   5 -10  237.98    7.60
  -9   5  10  217.88    7.30
  -9   5  10  229.38   10.00
   9   5 -10  232.68    8.10
   7  -5 -10   51.19    3.50
   7  -5 -10   58.69    5.20
  -7  -5  10   54.19    3.40
  -7   5  10   53.09    3.30
   7   5 -10   58.79    3.70
   7   5 -10   56.29    4.10
  -7   5  10   52.19    4.90
   5  -5 -10   -0.40    1.50
  -5  -5  10   -0.60    1.60
   5  -5 -10    0.90    2.40
   5   5 -10    3.20    1.70
  -5   5  10    0.00    1.40
   5   5 -10   -0.10    1.60
  -5   5  10    0.40    2.20
   3  -5 -10   21.20    2.20
  -3  -5  10   27.90    2.50
   3  -5 -10   21.10    3.40
  -3  -5  10   24.10    2.20
   3   5 -10   19.50    2.20
  -3   5  10   21.20    2.10
   3   5 -10   24.60    2.50
  -3   5  10   22.80    3.30
  -1  -5  10    3.90    1.50
  -1  -5  10    1.80    1.20
   1  -5 -10    6.60    2.50
   1  -5 -10    0.10    1.30
  -1   5  10    2.30    1.30
  -1   5  10    3.50    2.40
   1   5 -10    2.70    1.40
   1   5 -10    1.30    1.40
  -1  -5 -10   89.79    3.60
   1  -5  10   84.99    4.20
  -1  -5 -10   94.39    5.50
   1  -5  10   85.99    3.80
  -1   5 -10   92.39    4.00
   1   5  10   63.09    4.80
   1   5  10   79.19    5.40
  -1   5 -10   83.59    3.60
  -3  -5 -10   44.60    2.70
   3  -5  10   37.20    3.70
  -3  -5 -10   45.70    4.60
   3  -5  10   46.50    3.10
  -3   5 -10   38.40    3.70
  -3   5 -10   44.70    2.70
   3   5  10   42.90    4.70
  -5  -5 -10    4.70    1.30
   5  -5  10    4.30    1.80
   5  -5  10    4.10    2.70
  -5  -5 -10    3.20    1.40
  -5  -5 -10    1.80    2.80
  -5   5 -10    4.70    1.40
  -5   5 -10    5.40    2.60
   5   5  10    9.80    2.90
  -7  -5 -10    0.90    3.20
  -7  -5 -10    5.80    1.10
   7  -5  10    6.10    1.80
   7  -5  10    9.10    3.20
  -7   5 -10   10.70    3.30
   7   5  10    1.70    3.20
   9  -5  10    0.80    3.70
   9  -5  10    7.20    1.90
   9   5  10   -2.20    3.70
  11  -5  10   17.10    5.90
  11   5  10   17.80    5.50
  13  -5  10   -9.90    6.60
  13   5  10    1.70    6.70
  14  -6 -10    5.90    4.30
  14   6 -10   10.80    4.20
  14   6 -10    2.60    5.30
  12  -6 -10   35.50    4.00
  12   6 -10   34.70    5.00
  12   6 -10   35.40    3.90
  12   6 -10   38.00    6.00
 -10  -6  10   -0.20    2.60
  10  -6 -10    2.70    2.40
  10   6 -10    2.00    2.20
  10   6 -10   -1.80    2.50
 -10   6  10    1.40    3.30
 -10   6  10    4.00    2.70
  10   6 -10    0.30    3.20
  -8  -6  10   10.30    2.10
   8  -6 -10   13.50    3.30
   8  -6 -10    4.90    2.30
  -8   6  10    8.90    3.20
   8   6 -10    9.20    2.50
   8   6 -10    8.20    2.20
   8   6 -10   11.30    2.30
  -8   6  10    8.10    1.90
  -6  -6  10  118.29    5.00
   6  -6 -10  126.39    5.10
   6  -6 -10  125.89    7.00
   6   6 -10  124.49    4.50
  -6   6  10  122.19    4.90
   6   6 -10  125.09    5.10
  -6   6  10  127.99    7.00
   4  -6 -10   77.99    4.00
   4  -6 -10   81.69    5.70
  -4  -6  10   75.69    3.80
  -4   6  10   76.59    5.10
   4   6 -10   80.99    3.90
  -4   6  10   70.99    3.60
   4   6 -10   79.19    3.00
  -2  -6  10   52.19    3.60
  -2  -6  10   62.69    3.20
   2  -6 -10   69.29    5.00
   2  -6 -10   61.89    3.50
   2   6 -10   64.39    2.50
   2   6 -10   63.69    3.50
  -2   6  10   67.19    4.90
  -2   6  10   66.39    3.20
   0  -6  10    1.60    1.70
   0  -6 -10    5.50    2.90
   0  -6  10    2.00    1.40
   0  -6 -10    1.50    1.50
   0   6 -10    2.60    1.60
   0   6  10    2.90    1.30
   0   6 -10    3.70    1.40
   0   6  10   -0.80    2.30
   2  -6  10   12.80    2.40
   2  -6  10   11.30    2.00
  -2  -6 -10   11.60    2.90
  -2  -6 -10   13.40    1.90
  -2   6 -10   11.60    2.10
   2   6  10   11.80    3.10
  -2   6 -10   13.00    1.90
   4  -6  10   30.30    3.20
  -4  -6 -10   25.30    2.50
   4  -6  10   28.30    3.30
  -4  -6 -10   31.00    4.00
   4   6  10   26.40    3.80
  -4   6 -10   32.50    2.70
  -4   6 -10   25.20    3.10
  -6  -6 -10   12.60    1.60
  -6  -6 -10    9.90    1.70
   6  -6  10   10.70    2.20
  -6  -6 -10   -0.70    3.00
   6  -6  10   13.50    3.30
  -6   6 -10    6.30    1.80
   6   6  10   13.00    3.60
   8  -6  10   35.70    3.40
   8  -6  10   33.60    5.00
   8   6  10   35.60    5.30
  10  -6  10    6.10    4.60
  10  -6  10    6.30    1.70
  10  -6  10    3.50    2.30
  10   6  10   -0.70    4.50
  12  -6  10    1.70    6.40
  13  -7 -10   10.80    4.00
  13   7 -10    9.40    4.60
  13   7 -10    9.50    3.90
  11  -7 -10    3.20    2.60
  11   7 -10   -4.40    3.00
  11   7 -10    5.10    4.00
  11   7 -10    1.70    2.80
 -11   7  10    3.20    4.00
  -9  -7  10   -2.10    2.50
   9  -7 -10   -1.20    2.10
   9  -7 -10   -1.00    4.50
   9   7 -10    1.30    2.10
   9   7 -10   -3.00    2.50
  -9   7  10   -0.80    2.10
   9   7 -10   -0.40    2.20
  -9   7  10    6.40    3.20
   7  -7 -10   13.00    3.90
  -7  -7  10    8.00    2.10
   7  -7 -10    5.90    2.10
  -7   7  10    9.70    2.00
   7   7 -10    7.10    2.10
   7   7 -10    5.40    1.60
  -7   7  10   13.70    3.30
   5  -7 -10  113.09    4.90
  -5  -7  10  108.99    4.90
   5  -7 -10  114.29    7.00
  -5   7  10  113.89    6.60
  -5   7  10  115.09    4.60
   5   7 -10  121.59    5.10
  -3  -7  10  250.67    7.50
   3  -7 -10  263.17    7.70
   3  -7 -10  262.87    9.80
   3   7 -10  255.87    7.70
  -3   7  10  259.37    9.80
  -3   7  10  253.87    7.40
  -1  -7  10    1.00    1.40
   1  -7 -10    2.10    2.20
  -1  -7  10    1.50    0.90
   1  -7 -10    1.40    1.60
   1   7 -10    0.40    1.50
  -1   7  10    0.70    1.40
  -1   7  10    0.80    2.10
  -1  -7 -10   70.89    3.60
   1  -7  10   71.19    3.90
  -1  -7 -10   68.49    5.00
   1  -7  10   68.09    3.60
   1   7  10   73.39    5.60
  -1   7 -10   71.19    3.70
  -3  -7 -10    0.00    2.50
   3  -7  10    2.00    1.90
   3  -7  10    2.50    2.10
  -3  -7 -10   -1.70    1.40
   3   7  10   -0.10    2.40
  -3   7 -10   -0.40    1.50
  -5  -7 -10    1.20    2.70
   5  -7  10    5.20    2.20
  -5  -7 -10   -0.40    1.60
  -5  -7 -10    1.60    1.50
   5  -7  10    3.70    2.60
   5   7  10    4.40    2.60
  -5   7 -10    2.80    1.70
  -7  -7 -10   -0.10    1.40
  -7  -7 -10   -2.10    1.50
   7  -7  10   -1.90    2.30
   7  -7  10   -1.10    3.00
   7   7  10    6.10    3.70
   9  -7  10   -0.20    1.80
   9  -7  10    0.90    4.00
   9  -7  10    0.50    2.80
   9   7  10   -3.40    4.10
  11  -7  10    9.50    2.70
  11  -7  10    9.60    5.80
  11   7  10    7.10    5.90
  14  -8 -10   14.50    4.80
  14   8 -10    7.60    4.70
  12  -8 -10    5.60    3.30
  12   8 -10   11.70    4.00
  12   8 -10    9.10    3.70
  10  -8 -10   -4.40    2.40
  10   8 -10   -1.60    3.20
 -10   8  10   -4.20    3.70
  10   8 -10    2.80    2.60
  10   8 -10    5.20    2.80
   8  -8 -10   22.40    3.00
  -8  -8  10   12.00    2.90
   8  -8 -10   15.30    3.80
   8   8 -10   23.70    2.80
  -8   8  10   18.10    2.40
  -8   8  10   26.90    4.50
   8   8 -10   27.50    3.10
   6  -8 -10   11.90    2.40
   6  -8 -10    7.30    3.20
  -6  -8  10    9.10    2.10
  -6   8  10    7.70    1.90
   6   8 -10    9.50    2.10
  -6   8  10   13.80    3.40
  -4  -8  10   89.59    4.60
   4  -8 -10   95.99    4.60
   4  -8 -10   90.89    6.30
   4   8 -10   93.69    4.40
  -4   8  10   90.69    6.10
   2  -8 -10   13.50    2.30
  -2  -8  10   10.90    1.80
   2  -8 -10   10.40    2.90
   2   8 -10   10.10    2.00
  -2   8  10   10.70    3.10
   0  -8  10    6.00    2.00
   0  -8  10    1.60    1.00
   0  -8 -10   -0.80    2.50
   0  -8  10    3.30    1.10
   0  -8 -10    3.40    1.80
   0   8 -10   -0.50    1.60
   0   8  10    0.70    2.70
   2  -8  10    0.20    1.70
  -2  -8 -10    0.20    2.50
   2  -8  10   -0.10    1.80
  -2  -8 -10    2.30    1.80
  -2   8 -10   -0.40    1.60
   2   8  10   -0.20    2.90
  -4  -8 -10   31.90    3.40
  -4  -8 -10   16.50    3.60
   4  -8  10   27.20    3.00
   4  -8  10   32.40    4.10
  -4  -8 -10   29.30    3.10
  -4   8 -10   34.00    3.40
   4   8  10   27.70    4.50
   6  -8  10    0.60    2.50
   6  -8  10   -1.90    2.90
  -6  -8 -10   -3.20    3.50
  -6  -8 -10   -0.40    1.70
  -6  -8 -10   -2.40    2.00
  -6   8 -10    1.50    2.10
   6   8  10    5.70    3.30
  -8  -8 -10   40.10    3.00
  -8  -8 -10   40.30    3.30
   8  -8  10   46.90    5.70
   8  -8  10   54.39    5.20
   8   8  10   48.90    6.80
  10  -8  10   12.70    2.40
  10  -8  10   12.10    5.60
  10   8  10   10.90    5.50
  13  -9 -10    8.30    4.30
  13   9 -10    5.50    4.40
  11  -9 -10   -3.20    3.10
  11   9 -10   -2.60    3.10
 -11   9  10   -3.40    4.20
  11   9 -10   -3.60    3.30
   9  -9 -10   11.90    2.80
   9   9 -10   12.90    2.90
   9   9 -10   12.90    2.20
  -9   9  10    7.70    3.90
  -7  -9  10    6.30    2.70
   7  -9 -10    4.70    2.10
   7  -9 -10    6.40    4.00
   7   9 -10    6.40    2.60
  -7   9  10    2.50    3.20
  -5  -9  10   11.40    2.30
   5  -9 -10   14.40    3.10
   5  -9 -10   10.20    3.70
  -5   9  10    2.90    4.80
  -3  -9  10   -1.60    1.70
   3  -9 -10   -0.60    2.60
   3  -9 -10   -0.10    1.80
   3   9 -10    0.20    1.90
  -3   9  10    2.30    2.70
  -1  -9  10   27.10    3.00
   1  -9 -10   27.80    3.80
   1  -9 -10   27.80    2.90
   1   9 -10   33.00    3.20
  -1   9  10   25.20    3.90
  -1  -9 -10   71.09    4.00
   1  -9  10   81.19    4.60
   1  -9  10   70.69    3.00
  -1  -9 -10   67.29    5.80
   1   9  10   80.39    6.30
  -1   9 -10   80.09    4.30
   3  -9  10    5.80    2.50
  -3  -9 -10    5.20    1.90
  -3  -9 -10    1.30    3.70
  -3  -9 -10   10.60    2.50
   3  -9  10    7.40    2.30
   3  -9  10    8.40    2.40
   3   9  10    9.70    3.80
  -3   9 -10    5.50    2.20
   5  -9  10    1.80    3.10
   5  -9  10    1.70    2.70
  -5  -9 -10    6.80    4.10
  -5  -9 -10    1.40    2.20
   5  -9  10    0.30    2.80
  -5  -9 -10   -0.80    1.90
   5   9  10   -3.60    3.30
  -5   9 -10   -2.40    2.00
   7  -9  10    2.50    3.40
   7  -9  10   -2.00    3.50
  -7  -9 -10    1.30    2.50
   7  -9  10   -0.80    4.10
  -7  -9 -10   -0.60    1.90
   7   9  10   11.80    4.30
  -9  -9 -10   -1.90    2.80
   9  -9  10    4.50    6.10
   9  -9  10    1.90    3.90
   9  -9  10   -0.40    2.40
   9  -9  10   -8.50    4.50
   9   9  10    0.10    5.20
  11  -9  10   -6.20    6.30
  11   9  10    6.90    7.00
  12 -10 -10   -0.50    4.00
  12  10 -10    8.20    4.30
  10 -10 -10   -2.20    2.90
  10  10 -10    4.30    3.40
  10  10 -10   -1.20    2.60
 -10  10  10    0.20    4.90
   8 -10 -10    0.50    2.40
   8  10 -10    3.80    2.90
  -8  10  10    5.10    3.90
   6 -10 -10    0.00    2.30
   6  10 -10    0.80    2.20
  -6  10  10    2.20    3.60
   4 -10 -10   21.90    4.50
  -4 -10  10   20.00    3.00
   4 -10 -10   23.80    2.80
  -4  10  10   27.60    4.40
   4  10 -10   34.10    3.50
   2 -10 -10   10.10    2.40
   2 -10 -10    7.50    3.10
  -2 -10  10    9.80    2.10
  -2  10  10    8.40    3.40
   2  10 -10    8.60    2.60
   0 -10 -10   25.30    4.40
   0 -10 -10   22.10    3.00
   0 -10  10   21.50    3.10
   0  10  10   18.70    4.00
   0  10 -10   22.70    3.00
  -2 -10 -10    1.20    3.70
  -2 -10 -10    3.20    2.10
   2 -10  10    1.60    1.70
   2 -10  10    3.50    2.10
  -2 -10 -10    4.40    2.60
   2 -10  10    1.10    2.70
  -2  10 -10    3.20    2.30
   2  10  10   -4.40    5.80
   4 -10  10   11.70    3.30
   4 -10  10    9.50    2.80
  -4 -10 -10    6.90    2.30
  -4 -10 -10    9.00    2.90
   4 -10  10   10.90    3.20
  -4  10 -10    4.70    2.40
   4  10  10    4.20    3.60
   6 -10  10    4.50    3.50
  -6 -10 -10    7.90    3.00
  -6 -10 -10   10.20    2.50
   6 -10  10    8.40    3.80
   6 -10  10    8.40    4.00
   6  10  10    8.00    4.50
   8 -10  10    7.80    4.60
   8 -10  10    7.70    4.30
   8 -10  10    8.70    5.90
  -8 -10 -10    2.60    2.40
   8  10  10    2.80    4.80
  10 -10  10   -2.50    3.10
  10 -10  10   -4.90    5.80
  10  10  10    0.00    6.70
  11 -11 -10   -0.30    3.90
 -11  11  10    0.20    5.50
  11  11 -10   -1.00    4.00
   9 -11 -10    2.50    2.90
  -9  11  10    9.20    5.10
   9  11 -10    5.20    3.20
   7 -11 -10   -0.30    2.40
   7  11 -10   -0.20    2.80
  -7  11  10    7.50    4.50
   5 -11 -10   -1.50    2.10
  -5  11  10    3.80    3.90
   5  11 -10    2.70    2.40
   3 -11 -10   -2.80    2.20
   3 -11 -10   -2.20    3.80
   3  11 -10    5.70    2.20
  -3  11  10   -0.60    3.40
  -1 -11  10   17.90    2.70
   1 -11 -10   14.60    4.50
   1 -11 -10   10.30    2.50
  -1  11  10   18.20    4.20
   1  11 -10   13.30    2.80
   1 -11  10   41.10    4.20
  -1 -11 -10   29.80    5.60
  -1 -11 -10   37.60    3.70
  -1 -11 -10   35.40    4.00
   1  11  10   29.30    4.80
  -1  11 -10   33.70    3.60
   3 -11  10    0.10    2.20
  -3 -11 -10    4.40    7.20
  -3 -11 -10   -1.80    2.30
   3 -11  10   -5.30    3.20
   3 -11  10   -2.60    2.40
  -3 -11 -10   -0.50    3.10
  -3  11 -10    6.40    2.70
   3  11  10   -1.10    4.00
   5 -11  10   -2.60    3.00
  -5 -11 -10    1.30    2.50
   5 -11  10    2.10    4.00
  -5 -11 -10    2.20    3.20
   5 -11  10    5.40    3.60
   5  11  10    1.50    4.20
  -5  11 -10    2.00    2.90
   7 -11  10    1.80    5.30
   7 -11  10   -3.30    4.10
  -7 -11 -10    0.00    2.60
  -7 -11 -10    4.20    3.80
   7 -11  10   -2.40    4.60
   7  11  10   -5.80    4.70
   9 -11  10    2.80    5.60
   9 -11  10   16.60    3.50
   9  11  10   -0.60    6.90
  10 -12 -10   -3.80    3.70
 -10  12  10    3.60    5.90
  10  12 -10   -3.30    4.30
   8 -12 -10   -2.50    2.80
   8  12 -10    0.10    3.20
  -8  12  10    2.00    5.30
   6 -12 -10   -0.60    2.40
  -6  12  10   -5.20    4.40
   6  12 -10    6.70    2.80
   4 -12 -10    8.50    2.70
  -4  12  10   16.80    5.00
   4  12 -10   14.70    2.70
   2 -12 -10   -3.80    2.30
   2  12 -10   -0.60    2.20
  -2  12  10    3.80    3.50
   0 -12 -10    1.10    2.50
   0 -12 -10    6.50    3.70
   0  12  10    6.90    3.90
   0  12 -10   -1.30    2.50
  -2 -12 -10    1.40    2.70
  -2 -12 -10    0.70    3.70
  -2  12 -10   -1.40    2.80
   2  12  10   -2.10    4.00
  -4 -12 -10    6.10    3.00
   4 -12  10    7.10    3.50
   4 -12  10    8.90    2.90
  -4 -12 -10    6.40    4.00
   4  12  10    3.50    4.90
  -4  12 -10    5.00    3.10
  -6 -12 -10   -1.60    3.00
   6 -12  10    2.30    6.00
  -6 -12 -10    7.30    4.10
   6 -12  10    7.20    3.80
   6  12  10    2.30    5.50
   8 -12  10   -5.40    9.40
   8  12  10    3.40    6.70
   9 -13 -10    1.70    3.50
   9  13 -10    6.70    4.20
  -9  13  10    1.50    6.40
   7 -13 -10    4.50    3.10
   7  13 -10    7.70    3.60
  -7  13  10   -1.10    5.20
   5 -13 -10    5.70    2.80
  -5  13  10   19.10    5.40
   5  13 -10    3.70    3.30
   3 -13 -10    8.00    3.00
  -3  13  10    8.70    4.70
   3  13 -10    8.60    2.90
   1 -13 -10   13.70    3.30
   1  13 -10    9.60    3.30
  -1  13  10   11.70    5.00
  -1 -13 -10    0.10    3.00
   1  13  10    5.70    4.80
  -1  13 -10   -1.10    3.00
  -3 -13 -10    3.40    3.20
  -3  13 -10    0.80    3.00
   3  13  10   -0.40    5.10
  -5 -13 -10    2.50    5.10
   5 -13  10    1.60    3.50
  -5 -13 -10   -3.90    3.20
   5  13  10   -3.10    5.50
  -7 -13 -10    4.30    4.50
   7 -13  10   -1.30    5.40
   7  13  10    3.70    7.20
   8 -14 -10   -4.50    3.90
  -8  14  10    5.50    6.60
   8  14 -10   11.70    4.60
   6 -14 -10    3.20    3.50
   6  14 -10    8.10    4.00
  -6  14  10   -0.20    5.90
   4 -14 -10   17.40    3.70
  -4  14  10   23.10    6.00
   4  14 -10   13.70    3.40
   2 -14 -10   -1.30    3.60
  -2  14  10    8.30    5.10
   2  14 -10    0.80    3.10
   0 -14 -10   -4.20    3.30
   0  14 -10    3.80    3.10
   0  14  10   -1.60    5.80
  -2 -14 -10    8.90    3.70
   2  14  10   15.10    6.00
  -2  14 -10    2.20    3.40
  -4 -14 -10    3.60    3.80
   4  14  10   -0.40    6.00
   5 -15 -10   -1.60    3.80
  -5  15  10    5.90    6.20
   5  15 -10   -3.80    3.80
   3 -15 -10   -4.60    3.60
   3  15 -10    2.90    3.60
  -3  15  10   -3.60    6.00
   1 -15 -10   12.60    4.30
   1  15 -10    3.40    3.90
  -1  15  10   17.70    6.40
  -1 -15 -10    0.20    4.00
  -1  15 -10   -5.10    3.90
   1  15  10    0.20    6.40
  -3 -15 -10   13.60    4.50
   3  15  10    1.20    6.80
  14   0 -11   -0.80    5.00
  14   0 -11    3.90    3.40
 -12   0  11   -2.40    3.40
  12   0 -11   -1.50    4.90
  12   0 -11   -0.30    2.50
  10   0 -11   -0.70    1.90
 -10   0  11    2.10    2.40
  10   0 -11   -0.70    3.40
  -8   0  11    0.40    1.50
   8   0 -11   -1.60    1.70
  -8   0  11    0.40    2.20
   8   0 -11    0.00    2.60
  -6   0  11    0.90    2.00
  -6   0  11    0.30    1.60
   6   0 -11    4.40    2.40
   6   0 -11    2.50    1.60
  -4   0  11    0.70    1.90
  -4   0  11    0.60    1.30
   4   0 -11    0.30    2.10
   4   0 -11    1.70    1.50
  -2   0  11    1.10    2.00
   2   0 -11    0.20    2.10
   2   0 -11    0.10    1.40
  -2   0  11    0.40    1.10
   0   0 -11   -0.30    1.30
   0   0 -11   -0.30    1.90
   0   0  11    0.50    1.30
   0   0  11   -0.70    1.70
   2   0  11    0.60    2.10
  -2   0 -11   -0.90    1.20
   2   0  11   -0.10    1.20
  -2   0 -11    2.00    2.00
   4   0  11    1.80    1.10
   4   0  11   -1.10    2.10
  -4   0 -11    3.70    2.60
  -4   0 -11   -0.10    1.10
  -6   0 -11   -0.60    0.80
   6   0  11    1.10    0.90
  -6   0 -11   -1.10    2.50
   6   0  11    1.00    2.50
  -8   0 -11    0.70    3.70
   8   0  11    3.60    3.30
  10   0  11    7.00    4.10
  12   0  11    6.90    5.30
  15  -1 -11   24.90    4.70
  15  -1 -11   19.20    6.90
  15   1 -11   42.40    7.30
  15   1 -11   28.90    4.70
  13  -1 -11    3.40    3.00
  13   1 -11    4.00    4.60
  13   1 -11    2.40    2.90
 -11  -1  11    7.40    2.80
  11  -1 -11    8.30    2.70
  11  -1 -11    1.10    4.20
  11   1 -11    4.10    2.40
 -11   1  11    2.80    2.70
  11   1 -11    2.50    4.10
   9  -1 -11   84.69    4.50
   9  -1 -11   70.59    6.40
  -9  -1  11   81.89    4.40
   9   1 -11   76.89    4.30
   9   1 -11   80.89    6.30
  -9   1  11   78.99    4.30
  -9   1  11   76.79    6.00
   7  -1 -11   41.30    3.40
   7  -1 -11   44.10    4.90
  -7  -1  11   43.70    4.40
  -7  -1  11   47.20    3.20
   7   1 -11   49.60    3.50
  -7   1  11   46.60    4.60
   7   1 -11   51.79    4.70
  -7   1  11   49.20    3.10
   5  -1 -11   26.70    3.70
   5  -1 -11   24.40    2.50
  -5  -1  11   18.40    2.20
  -5  -1  11   23.00    2.80
  -5   1  11   26.90    3.20
  -5   1  11   22.60    2.40
   5   1 -11   20.50    2.40
   3  -1 -11   62.09    4.60
   3  -1 -11   56.99    3.20
  -3  -1  11   57.09    2.90
  -3  -1  11   67.39    4.20
  -3   1  11   55.79    4.40
  -3   1  11   61.89    3.00
   3   1 -11   59.09    4.20
   3   1 -11   60.49    3.20
   1  -1 -11   55.59    4.30
   1  -1 -11   54.09    3.00
  -1  -1  11   53.49    2.90
  -1  -1  11   49.00    4.10
  -1   1  11   44.10    4.30
  -1   1  11   57.59    2.90
   1   1 -11   52.39    3.00
   1   1 -11   50.89    3.90
  -1  -1 -11  245.58    6.60
  -1  -1 -11  257.37    8.40
   1  -1  11  249.88    8.40
   1   1  11  250.27    6.60
  -1   1 -11  210.28    9.00
   1   1  11  254.87    8.70
  -1   1 -11  255.87    6.70
   3  -1  11   98.49    3.50
   3  -1  11   97.19    5.60
  -3  -1 -11  101.09    3.50
  -3  -1 -11  101.69    5.30
   3   1  11   99.39    3.50
   3   1  11   98.79    5.80
  -3   1 -11   90.79    5.30
  -3   1 -11   96.79    3.50
   5  -1  11   16.00    1.50
  -5  -1 -11   14.50    1.40
  -5  -1 -11   15.40    3.10
   5  -1  11   10.20    3.20
  -5   1 -11   17.50    3.30
   5   1  11   12.50    3.10
  -5   1 -11   14.20    1.40
  -7  -1 -11    4.90    2.80
   7  -1  11    6.90    3.30
  -7   1 -11    9.40    3.50
   7   1  11    4.60    3.00
   9  -1  11   31.50    4.90
   9   1  11   27.60    4.30
  11  -1  11   25.50    5.80
  11   1  11   28.90    5.40
  13  -1  11   90.19   11.20
  13   1  11   85.69   10.30
  14  -2 -11    2.60    3.60
  14   2 -11    4.70    4.90
  14   2 -11    2.70    3.60
  12  -2 -11    9.90    2.80
  12   2 -11    6.90    2.80
  12   2 -11   11.90    5.30
  12   2 -11    3.00    3.90
  10  -2 -11   18.90    4.60
  10  -2 -11   13.80    3.10
 -10  -2  11   15.50    2.90
 -10   2  11   11.90    2.60
  10   2 -11   13.40    4.00
  10   2 -11   14.20    2.60
 -10   2  11   21.80    4.10
   8  -2 -11    3.20    3.30
  -8  -2  11    8.10    2.60
   8  -2 -11    6.10    1.90
  -8  -2  11    4.20    1.80
  -8   2  11    6.70    1.70
   8   2 -11   10.60    2.30
   8   2 -11    9.00    2.90
  -8   2  11    7.40    2.90
   6  -2 -11   26.00    2.90
  -6  -2  11   26.60    3.10
   6  -2 -11   34.20    4.10
  -6  -2  11   19.60    2.20
   6   2 -11   34.50    4.10
   6   2 -11   25.70    2.90
  -6   2  11   21.90    2.30
  -6   2  11   24.10    3.40
   4  -2 -11    4.20    2.40
  -4  -2  11    2.20    1.30
  -4  -2  11    1.40    1.70
   4  -2 -11    0.60    1.50
  -4   2  11    1.10    2.10
  -4   2  11   -1.00    1.20
   4   2 -11    3.20    2.20
   4   2 -11    1.20    1.50
   2  -2 -11    1.90    1.40
   2  -2 -11   -0.80    1.70
  -2  -2  11    2.80    1.70
  -2  -2  11    1.70    1.30
  -2   2  11    0.50    1.20
  -2   2  11    2.50    1.90
   2   2 -11    3.10    1.90
   2   2 -11    1.30    1.40
   0  -2 -11  552.14   13.10
   0  -2  11  567.34   13.20
   0  -2 -11  567.94   15.00
   0  -2  11  574.04   14.50
   0   2  11  563.44   15.30
   0   2  11  544.15   13.10
   0   2 -11  567.54   14.30
   0   2 -11  563.94   13.20
   2  -2  11    7.10    1.50
   2  -2  11    9.20    2.40
  -2  -2 -11    6.50    1.50
  -2  -2 -11    7.30    2.40
   2   2  11    6.60    1.40
   2   2  11    7.90    2.60
  -2   2 -11    5.50    2.10
  -2   2 -11    4.00    1.30
  -4  -2 -11   13.60    2.60
  -4  -2 -11   14.80    1.50
   4  -2  11   14.40    1.70
   4  -2  11   11.80    2.70
   4   2  11   11.30    3.00
  -4   2 -11   13.80    1.70
   4   2  11   14.80    1.50
  -4   2 -11   15.50    2.90
  -6  -2 -11   18.00    3.40
   6  -2  11   18.90    3.70
   6  -2  11   21.70    1.70
   6   2  11   22.10    3.80
  -6   2 -11   19.00    3.60
  -6   2 -11   24.50    1.90
   8  -2  11   -6.40    5.30
  -8  -2 -11    0.30    3.20
   8   2  11   -3.00    2.90
  -8   2 -11   -4.70    3.80
  10  -2  11   -6.20    4.30
  10   2  11    7.90    4.50
  12  -2  11   -3.60    5.60
  12   2  11   10.00    5.30
  15  -3 -11    6.80    4.60
  15   3 -11    1.40    6.20
  15   3 -11    4.10    4.30
  13  -3 -11    0.50    3.40
  13   3 -11    6.50    4.30
  13   3 -11   -0.10    6.10
  13   3 -11    1.10    3.10
  11  -3 -11   19.00    3.00
 -11  -3  11   15.50    3.20
  11  -3 -11   12.20    4.60
  11   3 -11   17.90    4.50
  11   3 -11   18.70    2.90
 -11   3  11   20.50    3.50
   9  -3 -11   55.99    6.30
   9  -3 -11   48.30    3.90
  -9  -3  11   42.30    3.90
  -9   3  11   48.40    3.70
   9   3 -11   47.60    4.00
  -9   3  11   63.09    5.80
   9   3 -11   48.60    5.50
  -7  -3  11  115.19    4.80
   7  -3 -11  117.29    4.90
   7  -3 -11   99.89    6.30
  -7  -3  11  113.99    5.40
   7   3 -11  114.69    4.80
   7   3 -11   92.89    8.40
  -7   3  11  111.19    6.20
  -7   3  11  112.19    4.70
  -5  -3  11   28.90    2.60
   5  -3 -11   31.80    3.70
   5  -3 -11   28.20    3.00
  -5  -3  11   28.20    3.10
  -5   3  11   30.30    2.70
   5   3 -11   31.10    3.00
  -5   3  11   31.70    3.90
   5   3 -11   30.90    3.70
  -3  -3  11   -0.40    1.60
   3  -3 -11    2.00    2.10
  -3  -3  11    1.70    1.20
   3  -3 -11    2.90    1.60
   3   3 -11    1.70    1.50
  -3   3  11    3.20    1.30
   3   3 -11    0.40    1.90
  -3   3  11   -1.60    1.90
   1  -3 -11   24.20    2.70
  -1  -3  11   20.30    2.70
  -1  -3  11   21.80    2.40
   1  -3 -11   15.30    2.60
  -1   3  11   20.00    3.20
   1   3 -11   23.80    2.40
  -1   3  11   22.10    2.20
   1   3 -11   26.20    3.10
  -1  -3 -11  247.18    8.70
   1  -3  11  260.37    8.20
  -1  -3 -11  259.77    6.90
  -1   3 -11  249.88    6.90
   1   3  11  259.67    9.30
  -1   3 -11  260.17    8.00
   1   3  11  253.87    6.80
   3  -3  11   52.49    3.00
   3  -3  11   47.30    4.50
  -3  -3 -11   41.60    4.40
  -3  -3 -11   45.80    2.70
   3   3  11   45.40    4.70
  -3   3 -11   49.90    2.70
  -3   3 -11   49.80    4.50
   3   3  11   50.19    2.60
  -5  -3 -11    8.00    1.40
   5  -3  11   10.70    2.90
   5  -3  11    7.30    1.60
  -5  -3 -11    8.30    2.70
   5   3  11    8.50    2.80
  -5   3 -11    8.50    1.50
  -5   3 -11    8.20    2.90
   7  -3  11    0.00    1.30
   7  -3  11   -7.20    2.70
  -7  -3 -11   -3.30    2.80
   7   3  11   -3.00    3.10
  -7   3 -11   -1.90    3.30
  -7   3 -11    0.50    1.20
   9  -3  11   13.00    4.40
  -9   3 -11   11.70    5.30
   9   3  11   16.60    4.20
  11  -3  11    7.90    5.20
  11   3  11    1.00    4.60
  13  -3  11    5.40    7.00
  13   3  11  -11.20    6.30
  14  -4 -11   24.50    4.40
  14   4 -11   20.30    4.30
  14   4 -11   19.80    5.70
  12  -4 -11   14.20    3.20
  12   4 -11   10.00    5.10
  12   4 -11   13.30    3.40
  12   4 -11   10.60    4.20
  10  -4 -11   21.00    2.90
 -10  -4  11   19.70    3.10
  10  -4 -11   28.10    4.40
  10   4 -11   22.30    4.30
 -10   4  11   27.60    4.30
  10   4 -11   20.70    3.60
  10   4 -11   22.50    3.00
 -10   4  11   27.40    3.30
   8  -4 -11   39.30    4.50
  -8  -4  11   32.10    3.20
   8  -4 -11   29.40    3.00
  -8   4  11   30.40    4.30
   8   4 -11   33.40    3.30
   8   4 -11   36.50    4.60
  -8   4  11   27.90    2.90
   6  -4 -11   47.30    4.60
  -6  -4  11   50.59    3.60
  -6  -4  11   40.80    3.50
   6  -4 -11   51.79    3.50
   6   4 -11   50.69    4.10
   6   4 -11   51.99    3.40
  -6   4  11   49.30    4.80
  -6   4  11   47.80    3.20
  -4  -4  11    2.30    1.50
   4  -4 -11    3.40    1.70
   4  -4 -11    3.20    2.30
  -4  -4  11    3.90    1.70
  -4   4  11    5.00    1.30
   4   4 -11    3.80    1.70
   4   4 -11    4.90    2.10
  -4   4  11    6.20    2.50
   2  -4 -11  108.09    4.40
   2  -4 -11  109.49    5.80
  -2  -4  11  115.69    4.70
  -2  -4  11  114.29    4.40
  -2   4  11  117.29    4.30
   2   4 -11  111.79    4.50
   2   4 -11  114.19    4.60
  -2   4  11  118.69    6.20
   0  -4 -11  115.99    6.00
   0  -4 -11  123.79    4.40
   0  -4  11  112.19    4.40
   0  -4  11  115.19    5.00
   0   4  11  117.29    6.20
   0   4 -11  116.49    4.80
   0   4 -11  115.69    4.40
   0   4  11  116.79    4.80
   2  -4  11   -0.90    1.50
   2  -4  11    0.10    2.00
  -2  -4 -11   -1.30    2.20
  -2  -4 -11    1.40    1.30
  -2   4 -11    2.60    1.90
   2   4  11   -0.20    2.40
   2   4  11   -1.50    1.20
  -2   4 -11   -0.40    1.30
   4  -4  11    0.90    2.30
  -4  -4 -11   -4.90    2.10
  -4  -4 -11    2.20    1.30
   4  -4  11   -0.50    1.60
  -4   4 -11    1.60    1.30
   4   4  11    4.30    2.50
  -4   4 -11    0.20    2.20
  -6  -4 -11    7.50    1.30
  -6  -4 -11    9.50    3.70
   6  -4  11    6.30    1.80
   6  -4  11   10.40    3.20
  -6  -4 -11    6.80    1.20
  -6   4 -11   10.00    3.50
  -6   4 -11    8.30    1.60
   6   4  11    4.20    2.70
   8  -4  11    4.20    3.80
   8  -4  11    1.00    1.60
  -8   4 -11    3.10    4.20
   8   4  11   -0.40    3.00
  10  -4  11    8.80    4.70
  10   4  11    1.10    4.40
  12  -4  11    2.00    5.90
  12   4  11  -12.90    5.60
  15  -5 -11    4.20    4.60
  15   5 -11    9.30    4.70
  15   5 -11    2.60    6.40
  13  -5 -11    1.10    3.30
  13   5 -11   -3.30    3.30
  13   5 -11    0.70    4.50
  13   5 -11    2.90    6.20
  11  -5 -11   27.60    3.70
  11   5 -11   25.50    5.10
  11   5 -11   24.60    4.10
  11   5 -11   27.10    3.70
 -11   5  11   31.20    5.20
   9  -5 -11   92.09    5.00
  -9  -5  11   81.09    5.10
   9  -5 -11   91.29    6.90
   9   5 -11   96.19    6.00
   9   5 -11   92.79    5.50
  -9   5  11   88.99    4.50
  -9   5  11  101.69    7.00
  -7  -5  11   14.50    2.10
   7  -5 -11   12.60    3.30
   7  -5 -11   13.50    2.20
   7   5 -11   12.60    2.20
  -7   5  11   11.50    2.10
  -7   5  11   16.00    3.50
   7   5 -11   15.00    2.90
   5  -5 -11  153.68    7.50
   5  -5 -11  154.88    5.70
  -5  -5  11  155.68    5.30
  -5  -5  11  159.48    5.70
  -5   5  11  152.48    5.40
  -5   5  11  161.08    7.50
   5   5 -11  155.78    5.70
   5   5 -11  154.58    5.50
   3  -5 -11  296.57   10.30
   3  -5 -11  294.97    8.30
  -3  -5  11  282.97    8.10
  -3  -5  11  298.97    7.90
  -3   5  11  302.07    8.10
  -3   5  11  305.87   10.50
   3   5 -11  293.17    8.10
   3   5 -11  294.47    8.30
   1  -5 -11  111.59    6.20
  -1  -5  11  110.89    4.40
  -1  -5  11  103.89    4.30
   1  -5 -11  104.39    4.30
   1   5 -11  109.39    4.30
  -1   5  11  111.09    4.30
  -1   5  11  104.39    6.00
   1   5 -11  111.49    4.50
  -1  -5 -11  120.99    6.50
  -1  -5 -11  121.49    4.50
   1  -5  11  126.09    5.20
  -1   5 -11  118.99    4.60
   1   5  11  123.09    4.40
   1   5  11  125.79    6.70
  -1   5 -11  127.49    5.10
   3  -5  11   36.10    4.00
  -3  -5 -11   41.80    2.80
  -3  -5 -11   42.30    4.50
   3  -5  11   38.80    3.20
  -3   5 -11   37.40    4.70
  -3   5 -11   40.80    2.90
   3   5  11   33.40    4.30
   5  -5  11    2.60    2.50
  -5  -5 -11   -1.90    3.00
   5  -5  11    1.30    1.80
  -5  -5 -11   -0.10    1.30
   5   5  11    0.10    2.60
  -5   5 -11    0.80    1.40
  -5   5 -11    3.80    2.70
  -7  -5 -11   -3.50    3.60
  -7  -5 -11    2.00    1.10
   7  -5  11   -1.30    1.90
   7  -5  11   -2.30    3.00
  -7   5 -11    4.00    3.60
   7   5  11    1.20    3.30
   9  -5  11    2.90    2.00
   9  -5  11   -0.50    1.30
   9  -5  11   -3.30    3.90
   9   5  11   -6.70    3.50
  11  -5  11   -0.80    5.20
  11   5  11   -8.60    4.90
  14  -6 -11    6.10    4.30
  14   6 -11    9.60    4.10
  14   6 -11   -1.40    5.20
  12  -6 -11    1.00    3.00
  12   6 -11   -2.40    4.70
  12   6 -11   -8.40    3.60
  12   6 -11    2.20    2.90
  10  -6 -11   52.79    4.70
 -10   6  11   55.49    6.50
  10   6 -11   57.59    5.40
  10   6 -11   65.79    4.70
  10   6 -11   52.89    5.00
   8  -6 -11   37.30    4.80
   8  -6 -11   42.30    3.70
  -8  -6  11   32.20    3.60
   8   6 -11   31.20    3.50
   8   6 -11   35.90    3.70
  -8   6  11   30.10    3.00
  -8   6  11   33.60    4.60
  -6  -6  11   30.00    3.20
   6  -6 -11   24.60    3.60
   6  -6 -11   31.00    3.10
  -6   6  11   29.80    3.00
   6   6 -11   36.40    3.10
  -6   6  11   29.00    4.10
   6   6 -11   33.30    3.40
   4  -6 -11    1.40    2.80
  -4  -6  11    1.70    1.20
   4  -6 -11    4.80    1.70
  -4  -6  11    0.50    1.60
   4   6 -11    1.50    1.30
  -4   6  11    0.50    1.30
   4   6 -11    3.30    1.60
  -4   6  11   -2.20    2.10
  -2  -6  11   56.99    3.30
  -2  -6  11   60.09    2.90
   2  -6 -11   54.29    5.10
   2  -6 -11   54.89    3.60
  -2   6  11   55.79    3.20
   2   6 -11   56.89    2.90
  -2   6  11   61.79    5.20
   2   6 -11   55.19    3.60
   0  -6  11    1.20    1.70
   0  -6 -11    4.90    2.90
   0  -6 -11    3.00    1.80
   0  -6  11    0.80    1.60
   0   6  11    4.10    1.50
   0   6 -11    2.70    1.50
   0   6  11   -5.00    2.20
   0   6 -11    2.30    1.60
   2  -6  11   -2.00    1.60
   2  -6  11   -2.20    1.90
  -2  -6 -11    0.10    2.50
  -2  -6 -11    1.20    1.50
  -2   6 -11    0.10    1.90
   2   6  11    0.20    2.40
  -2   6 -11   -2.20    1.40
   4  -6  11  115.29    5.80
  -4  -6 -11  103.99    6.20
   4  -6  11  106.39    4.70
  -4  -6 -11  105.59    4.10
   4   6  11  115.19    7.00
  -4   6 -11  106.09    5.80
  -4   6 -11  107.69    4.40
  -6  -6 -11    2.30    1.50
   6  -6  11    3.10    3.10
   6  -6  11    0.80    2.20
  -6  -6 -11    2.70    1.50
  -6  -6 -11   -6.90    3.00
   6   6  11    1.00    2.80
  -6   6 -11    2.30    1.70
   8  -6  11    1.80    3.60
   8  -6  11    3.60    4.10
   8   6  11    7.90    3.90
  10  -6  11   25.60    5.80
  10  -6  11   18.60    2.10
  10   6  11   13.40    5.40
  12  -6  11   14.30    7.00
  12   6  11  -10.00    5.90
  13  -7 -11    4.90    3.90
  13   7 -11    8.20    4.60
  13   7 -11    8.70    4.00
  11  -7 -11   21.50    3.50
  11   7 -11   20.00    4.90
  11   7 -11   20.30    3.90
 -11   7  11   19.60    5.20
  11   7 -11   26.10    3.70
   9  -7 -11    3.70    2.40
   9   7 -11    3.20    2.40
  -9   7  11    4.70    3.40
   9   7 -11    0.20    2.90
   9   7 -11    1.40    2.30
   7  -7 -11   88.59    4.60
  -7  -7  11   87.49    4.60
   7  -7 -11   91.19    7.30
   7   7 -11   85.09    3.80
   7   7 -11   73.49    6.80
  -7   7  11   81.99    4.50
  -7   7  11   98.49    6.70
   5  -7 -11   69.89    4.20
   5  -7 -11   71.99    6.20
  -5  -7  11   72.29    4.20
  -5   7  11   77.39    5.70
   5   7 -11   68.49    4.10
  -5   7  11   65.79    3.60
   3  -7 -11   31.80    3.30
  -3  -7  11   35.00    2.90
   3  -7 -11   33.50    4.60
  -3   7  11   36.50    4.50
  -3   7  11   34.90    2.80
   3   7 -11   37.00    3.30
   1  -7 -11    7.10    2.90
  -1  -7  11    6.30    1.90
   1  -7 -11    8.00    1.90
   1   7 -11    8.00    1.30
  -1   7  11    8.80    1.90
  -1   7  11    7.90    3.00
   1   7 -11    5.60    2.00
   1  -7  11   59.39    3.70
  -1  -7 -11   61.79    5.20
  -1  -7 -11   55.39    3.60
   1   7  11   59.69    5.40
  -1   7 -11   56.59    3.70
  -1   7 -11   57.89    3.40
  -3  -7 -11   18.10    2.30
   3  -7  11   18.30    2.60
   3  -7  11   16.70    2.80
  -3  -7 -11   25.80    3.80
   3   7  11   14.50    3.80
  -3   7 -11   18.40    2.30
  -5  -7 -11    3.10    2.00
   5  -7  11    3.10    2.30
  -5  -7 -11    7.80    3.40
  -5  -7 -11    1.60    1.70
   5  -7  11    3.40    2.70
  -5   7 -11    4.40    1.90
   5   7  11    4.40    3.00
  -7  -7 -11   10.60    1.90
  -7  -7 -11    9.30    1.80
   7  -7  11    6.50    2.80
   7  -7  11    5.90    3.70
   7   7  11    6.90    4.10
   9  -7  11   27.00    5.40
   9  -7  11   21.60    2.50
   9  -7  11   23.60    3.40
   9   7  11   14.90    4.90
  11  -7  11   -0.10    6.00
  11   7  11   -9.50    5.80
  12  -8 -11    0.50    3.40
  12   8 -11    2.70    4.00
  12   8 -11    4.20    3.60
  10  -8 -11   -4.80    2.70
  10   8 -11    6.10    2.80
  10   8 -11    7.20    3.60
 -10   8  11    6.40    4.10
  10   8 -11    5.00    3.10
   8  -8 -11   -1.40    1.90
  -8   8  11   -2.40    3.40
   8   8 -11    1.90    1.70
   8   8 -11   -2.20    2.20
   8   8 -11    2.20    2.20
   6  -8 -11    2.00    1.90
  -6  -8  11    1.20    2.20
   6  -8 -11    2.50    3.50
  -6   8  11    7.10    3.00
  -6   8  11    1.50    1.80
   6   8 -11    2.70    1.80
  -4  -8  11   44.40    3.40
   4  -8 -11   47.60    3.70
   4  -8 -11   52.39    5.60
  -4   8  11   50.69    3.30
  -4   8  11   47.90    5.30
   4   8 -11   48.80    3.60
   2  -8 -11    2.70    1.80
  -2  -8  11    3.90    1.80
   2  -8 -11    1.60    2.60
  -2   8  11    4.40    2.90
   2   8 -11   -0.80    1.60
   0  -8 -11    8.10    3.00
   0  -8  11    1.40    2.00
   0  -8 -11   -1.60    1.70
   0   8  11    1.70    2.80
   0   8 -11    0.60    1.90
  -2  -8 -11   11.40    3.10
   2  -8  11   11.00    2.60
   2  -8  11   12.50    2.30
  -2  -8 -11    8.30    2.10
   2   8  11   15.40    3.40
  -2   8 -11   13.70    2.40
   4  -8  11   28.20    3.20
  -4  -8 -11   29.90    3.00
   4  -8  11   30.10    3.60
  -4  -8 -11   23.50    4.30
  -4  -8 -11   30.70    3.20
   4   8  11   35.20    5.30
  -4   8 -11   25.90    3.00
   6  -8  11   21.10    3.30
  -6  -8 -11   18.50    2.30
  -6  -8 -11   18.70    3.40
   6  -8  11   20.50    4.10
  -6   8 -11   20.30    2.70
   6   8  11   18.30    4.30
   8  -8  11    6.70    4.60
   8  -8  11    4.20    3.40
  -8  -8 -11   -2.80    1.90
  -8  -8 -11    2.40    1.80
   8   8  11    3.10    4.40
  10  -8  11   13.30    2.70
  10  -8  11   11.60    6.20
  10   8  11   21.60    6.50
  13  -9 -11    1.10    4.50
  13   9 -11   -6.60    4.40
  11  -9 -11   -1.80    3.60
  11   9 -11   -1.60    3.30
 -11   9  11    0.60    4.60
  11   9 -11   -2.30    3.40
   9  -9 -11   10.10    2.50
   9   9 -11    9.10    2.20
   9   9 -11    6.70    3.00
  -9   9  11    7.10    4.30
   7  -9 -11   31.30    3.40
  -7   9  11   34.20    5.10
   7   9 -11   31.60    3.30
  -5  -9  11   -0.10    2.00
   5  -9 -11    2.90    3.30
   5  -9 -11    0.90    1.80
   5   9 -11    3.00    2.00
  -5   9  11   -0.20    3.20
  -3  -9  11    3.90    1.90
   3  -9 -11    5.00    2.00
   3  -9 -11    1.00    3.10
   3   9 -11    2.80    3.10
   1  -9 -11   -1.80    2.00
   1  -9 -11    1.00    2.90
  -1  -9  11    3.20    1.90
  -1   9  11    1.90    3.20
   1   9 -11   -1.70    1.60
  -1  -9 -11    3.40    2.20
   1  -9  11   -0.50    1.50
   1  -9  11    0.80    1.60
  -1  -9 -11   -0.50    3.10
   1  -9  11    8.60    2.70
  -1   9 -11    1.70    2.10
   1   9  11   -3.50    5.30
  -3  -9 -11   41.10    3.80
  -3  -9 -11   41.00    5.40
  -3  -9 -11   39.20    4.30
   3  -9  11   35.40    4.10
   3  -9  11   32.80    4.00
   3  -9  11   39.60    4.40
  -3   9 -11   43.00    4.00
   3   9  11   37.20    4.90
  -5  -9 -11   -0.80    2.00
  -5  -9 -11    2.50    2.60
   5  -9  11    3.00    3.20
   5  -9  11   -0.70    3.00
   5  -9  11    1.30    2.90
  -5   9 -11    2.60    2.30
   5   9  11    4.60    4.00
  -7  -9 -11   -1.60    2.00
   7  -9  11   -2.70    4.50
   7  -9  11    2.20    3.80
  -7  -9 -11    5.80    2.60
   7  -9  11    0.90    3.50
   7   9  11    0.40    4.40
   9  -9  11    6.80    5.70
   9   9  11    1.70    5.50
  12 -10 -11    1.00    4.50
  12  10 -11   16.10    5.00
  10 -10 -11   -2.00    3.00
 -10  10  11   -0.90    5.00
  10  10 -11   -2.40    3.30
   8 -10 -11   -4.40    2.30
   8  10 -11   -0.70    3.00
  -8  10  11   -5.60    4.10
   6 -10 -11   22.90    3.00
   6  10 -11   23.00    3.20
  -6  10  11   14.20    4.00
   4 -10 -11    7.00    2.50
   4 -10 -11    5.80    4.00
   4  10 -11    3.40    2.20
  -4  10  11    7.60    3.50
   2 -10 -11    9.60    2.80
   2 -10 -11    8.00    3.90
  -2 -10  11    9.40    2.10
   2  10 -11    7.10    2.40
  -2  10  11    5.30    3.40
   0 -10 -11   42.70    5.80
   0 -10  11   37.60    3.90
   0 -10 -11   37.10    3.60
   0  10 -11   37.60    3.90
   0  10  11   36.70    5.10
  -2 -10 -11   29.10    3.80
   2 -10  11   29.20    3.10
  -2 -10 -11   20.40    4.70
  -2 -10 -11   29.20    3.20
   2 -10  11   23.60    3.40
   2  10  11   26.10    4.80
  -2  10 -11   22.90    4.90
   4 -10  11    2.30    3.30
[truncated: 149,277 more chars]
