# Supplementary material for: The crystal structure of 2-[5-(di­methyl­amino)­naphthalene-1-sulfonamido]­phenyl 5-(di­methyl­amino)­naphthalene-1-sulfonate
Source: Acta Crystallogr E Crystallogr Commun. 2015 Sep 12;71(Pt 10):o721–2. doi: 10.1107/S2056989015016199 (PMC4647440; doi:10.1107/S2056989015016199)
Supplement: Supplementary file 2 [file e-71-0o721-Isup2.hkl]

#
# h,k,l, Fc-squared, Fo-squared, sigma(Fo-squared), status flag
#
data_bw6
_shelx_title ' BW6_0m_a.res in C2/c'
_shelx_refln_list_code          4
_shelx_F_calc_maximum      307.64
_exptl_crystal_F_000      1208.00
_reflns_d_resolution_high  0.7485

loop_
 _space_group_symop_operation_xyz
 'x, y, z'
 '-x, y, -z+1/2'
 'x+1/2, y+1/2, z'
 '-x+1/2, y+1/2, -z+1/2'
 '-x, -y, -z'
 'x, -y, z-1/2'
 '-x+1/2, -y+1/2, -z'
 'x+1/2, -y+1/2, z-1/2'

_cell_length_a    12.7594
_cell_length_b    13.3481
_cell_length_c    16.4331
_cell_angle_alpha  90.000
_cell_angle_beta   98.349
_cell_angle_gamma  90.000

_shelx_F_squared_multiplier     1.000

loop_
 _refln_index_h
 _refln_index_k
 _refln_index_l
 _refln_F_squared_calc
 _refln_F_squared_meas
 _refln_F_squared_sigma
 _refln_observed_status
   2   0   0       3433.36       2793.64       107.04 o
   4   0   0         43.15         56.83         4.06 o
   6   0   0       4246.38       4617.39        60.67 o
   8   0   0         56.04         71.52         6.59 o
  10   0   0       2360.37       2352.75        37.80 o
  12   0   0       1044.62       1001.61        37.77 o
  14   0   0         81.50         97.75        16.61 o
  16   0   0         68.20         65.51        57.44 o
   3   1   0          5.37          0.40         1.90 o
   5   1   0       1065.94       1118.39        12.51 o
   7   1   0        174.79        135.76         5.83 o
   9   1   0        386.53        379.06         9.43 o
  11   1   0         82.77         99.52         6.69 o
  13   1   0        222.81        214.11        24.84 o
  15   1   0          1.85        -24.17        24.58 o
   0   2   0      85946.81      84425.59      2053.65 o
   2   2   0       4927.56       4553.40        40.35 o
   4   2   0       2744.16       2664.64        38.92 o
   6   2   0       2899.84       3298.02        30.44 o
   8   2   0          2.48         -3.87         3.87 o
  10   2   0       2244.00       2228.33        27.59 o
  12   2   0        593.49        620.40        22.23 o
  14   2   0         70.79         71.36         9.89 o
  16   2   0         49.90        -29.86        40.03 o
   1   3   0       2938.58       2858.78        24.80 o
   3   3   0          6.08          4.87         2.90 o
   5   3   0        570.75        636.10        10.25 o
   7   3   0       1242.33       1268.29        18.44 o
   9   3   0        617.72        592.47        13.00 o
  11   3   0        369.61        369.19        15.17 o
  13   3   0        373.41        325.31        16.47 o
  15   3   0        107.72        111.88        18.76 o
   0   4   0       7899.17       8322.16        88.68 o
   2   4   0        499.11        381.91         7.64 o
   4   4   0        683.47        707.62        12.37 o
   6   4   0       3998.80       4395.30        43.40 o
   8   4   0        791.43        795.33        13.84 o
  10   4   0       2452.11       2345.99        29.60 o
  12   4   0        662.96        655.50        23.14 o
  14   4   0         60.02         44.01        12.44 o
  16   4   0        243.95        214.03        61.98 o
   1   5   0         38.63         29.63         3.80 o
   3   5   0       1823.15       1955.72        20.28 o
   5   5   0         79.40        136.87         6.58 o
   7   5   0        638.25        686.77        13.58 o
   9   5   0       1559.01       1526.46        22.76 o
  11   5   0        533.27        552.71        15.94 o
  13   5   0        407.93        415.27        16.28 o
  15   5   0         21.88        -27.97        65.38 o
   0   6   0        863.04        889.74        15.84 o
   2   6   0        788.24        948.85        12.87 o
   4   6   0          2.82          6.35         3.63 o
   6   6   0        861.93        900.65        14.15 o
   8   6   0       1720.99       1696.75        20.92 o
  10   6   0        227.66        252.84        12.14 o
  12   6   0        408.64        385.54        15.76 o
  14   6   0          5.59         14.84        13.39 o
   1   7   0        111.69        108.50         5.57 o
   3   7   0       1322.76       1454.97        17.89 o
   5   7   0        817.50        802.28        13.48 o
   7   7   0       1074.49        950.22        16.68 o
   9   7   0        727.41        663.95        15.65 o
  11   7   0          5.52         19.82         9.27 o
  13   7   0         92.34         93.29        12.74 o
  15   7   0         17.62         -7.10        27.54 o
   0   8   0          7.20         -2.89         6.98 o
   2   8   0       1444.69       1345.21        17.68 o
   4   8   0         66.04         65.15         5.76 o
   6   8   0        204.80        226.51         9.58 o
   8   8   0        177.99        195.81        10.01 o
  10   8   0        395.65        387.26        14.51 o
  12   8   0          2.65        -14.31        14.31 o
  14   8   0          0.89        -11.49        17.19 o
   1   9   0       1367.78       1310.41        19.75 o
   3   9   0       5099.04       5288.50        49.24 o
   5   9   0        366.82        342.45        11.71 o
   7   9   0       2257.24       2166.18        29.85 o
   9   9   0        254.57        241.44        11.69 o
  11   9   0         29.65         22.97        11.73 o
  13   9   0         75.47        103.08        17.48 o
   0  10   0        521.11        508.51        20.21 o
   2  10   0       2097.34       2093.02        27.62 o
   4  10   0         21.73         21.78         6.20 o
   6  10   0         24.81         33.71         7.79 o
   8  10   0        285.23        305.02        15.28 o
  10  10   0        100.50        122.03        12.18 o
  12  10   0          0.52          2.15        15.10 o
   1  11   0         46.88         51.93         8.23 o
   3  11   0       2916.76       2958.30        36.47 o
   5  11   0         37.31         21.33         8.10 o
   7  11   0         73.30         81.42        10.23 o
   9  11   0          6.17        -10.52        10.52 o
  11  11   0         81.12        119.83        17.45 o
  13  11   0         74.16         94.61        32.23 o
   0  12   0          2.63         -0.76        11.37 o
   2  12   0       1078.08       1008.01        25.54 o
   4  12   0         63.65         74.08        10.00 o
   6  12   0          0.02         -9.33         9.33 o
   8  12   0         62.61         61.56        13.90 o
  10  12   0         19.31         13.12        18.98 o
  12  12   0          5.67        -24.06        49.14 o
   1  13   0        126.61        128.70        11.43 o
   3  13   0        148.17        167.24        13.38 o
   5  13   0        472.75        504.74        27.17 o
   7  13   0          9.13         14.58        15.33 o
   9  13   0        112.34        111.09        19.84 o
  11  13   0         14.84         81.60        30.39 o
   0  14   0        135.25        163.34        24.39 o
   2  14   0         92.88         66.17        16.40 o
   4  14   0         84.08         93.88        19.34 o
   6  14   0         45.82         17.68        21.53 o
   8  14   0         24.22         52.90        39.55 o
  10  14   0          2.16         18.46        38.32 o
   1  15   0          0.21          2.52        16.75 o
   3  15   0         11.40          7.18        18.62 o
   5  15   0         56.05         66.44        20.95 o
   7  15   0         36.05         -0.84        32.03 o
   9  15   0         41.91         80.12        37.23 o
   0  16   0          2.84         29.49        61.47 o
   2  16   0         52.49         87.50        20.29 o
   4  16   0         34.37         -7.61        33.60 o
   6  16   0          1.43         36.28        35.27 o
   1  17   0          7.56         37.29        33.26 o
   3  17   0          3.62        -11.09        34.26 o
   5  17   0          5.99        -24.19        38.30 o
 -15   1   1        190.61        220.33        16.28 o
 -13   1   1       2840.39       2760.93        32.15 o
 -11   1   1       1364.25       1329.05        18.89 o
  -9   1   1         57.65         66.89         5.60 o
  -7   1   1         84.44        105.89         5.19 o
  -5   1   1       3492.98       3341.65        32.13 o
  -3   1   1      13682.46      13311.39       126.28 o
   3   1   1       2668.68       2487.23        22.14 o
   5   1   1       1361.86       1226.95        12.92 o
   7   1   1       6012.87       6193.83       106.13 o
   9   1   1        637.17        557.60        14.34 o
  11   1   1        208.30        186.61         9.29 o
  13   1   1        304.76        284.67        13.96 o
  15   1   1        377.31        367.02        21.75 o
 -16   2   1         93.37        100.06        25.99 o
 -14   2   1          1.46         28.53        13.67 o
 -12   2   1          0.59          2.06        11.72 o
 -10   2   1         86.21         82.48         6.52 o
  -8   2   1          3.60          8.45         4.17 o
  -6   2   1       9697.13      11095.19        97.13 o
  -4   2   1        177.70        162.20         5.13 o
  -2   2   1      14226.42      13973.02       118.14 o
   0   2   1       4844.89       4737.72        50.23 o
   2   2   1      64257.43      65394.18       672.08 o
   4   2   1       7590.83       7646.40       101.95 o
   6   2   1       2444.92       2601.58        65.71 o
   8   2   1         12.97         18.62         4.18 o
  10   2   1        232.50        254.24         9.60 o
  12   2   1         98.67         96.06         7.49 o
  14   2   1          9.79         24.29        13.80 o
  16   2   1         50.41        112.37        40.62 o
 -15   3   1          1.57         19.07        20.51 o
 -13   3   1       1486.58       1527.04        27.03 o
 -11   3   1        585.23        581.51        15.38 o
  -9   3   1         10.90          9.00         5.07 o
  -7   3   1       1559.53       1504.80        18.67 o
  -5   3   1       1628.16       1522.46        17.16 o
  -3   3   1       6396.35       6043.02        59.06 o
  -1   3   1      13336.91      13213.82       145.31 o
   1   3   1       6116.94       5788.02        47.27 o
   3   3   1       7311.40       7426.97        72.29 o
   5   3   1        684.43        576.13         9.64 o
   7   3   1       1113.52       1001.17        14.52 o
   9   3   1        690.20        613.50        11.85 o
  11   3   1          0.68         -5.61         6.72 o
  13   3   1         86.48        104.60        10.07 o
  15   3   1        575.92        561.66        30.44 o
 -16   4   1        176.65        148.89        34.03 o
 -14   4   1        113.38        104.17        12.50 o
 -12   4   1         17.17         14.31         8.68 o
 -10   4   1        188.27        214.43        10.07 o
  -8   4   1         97.37        146.70         8.29 o
  -6   4   1       2091.49       2333.52        26.29 o
  -4   4   1       4967.11       5482.45        47.45 o
  -2   4   1       1052.66        982.01        11.71 o
   0   4   1      16629.45      16587.75       140.56 o
   2   4   1        239.14        236.62         6.40 o
   4   4   1       1184.30       1253.42        14.23 o
   6   4   1        373.72        457.73         8.66 o
   8   4   1        875.08        855.15        13.98 o
  10   4   1        332.62        350.01        13.65 o
  12   4   1        474.43        449.34        18.85 o
  14   4   1          9.78          3.29         8.89 o
  16   4   1         92.30        -32.07        45.04 o
 -15   5   1         23.38         29.09        23.42 o
 -13   5   1        449.30        489.57        43.32 o
 -11   5   1        416.60        462.66        15.93 o
  -9   5   1          2.07          7.63         6.67 o
  -7   5   1        894.78        815.77        14.85 o
  -5   5   1        136.89        196.81         7.81 o
  -3   5   1       7274.60       7450.57        62.30 o
  -1   5   1       4541.68       4394.83        38.09 o
   1   5   1       1206.84       1188.18        13.92 o
   3   5   1       5025.66       5507.74        51.28 o
   5   5   1        410.80        378.33         8.43 o
   7   5   1        459.28        455.18        10.09 o
   9   5   1       1168.03       1185.09        16.75 o
  11   5   1        100.66         98.88         8.03 o
  13   5   1        175.14        216.08        16.76 o
  15   5   1        385.17        433.41        33.07 o
 -14   6   1         21.34         10.77        13.29 o
 -12   6   1          0.01          7.60        12.15 o
 -10   6   1       3846.03       3638.00        67.55 o
  -8   6   1        473.99        511.91        13.89 o
  -6   6   1       1406.14       1411.77        20.15 o
  -4   6   1       4151.67       4668.78        45.98 o
  -2   6   1        895.42        981.13        14.11 o
   0   6   1       1414.73       1496.61        19.58 o
   2   6   1        858.28        940.98        13.30 o
   4   6   1        313.28        377.85         9.53 o
   6   6   1          8.46         15.41         4.86 o
   8   6   1         61.03         53.93         6.53 o
  10   6   1        830.03        805.11        15.85 o
  12   6   1        491.55        490.29        25.06 o
  14   6   1          1.20        -18.13        18.13 o
 -15   7   1        298.37        312.84        33.74 o
 -13   7   1        143.32        152.41        13.72 o
 -11   7   1         90.01        109.76        10.40 o
  -9   7   1        786.30        820.02        19.54 o
  -7   7   1        165.30        163.26         9.09 o
  -5   7   1        607.74        575.51        11.45 o
  -3   7   1        551.60        616.62        10.44 o
  -1   7   1       4542.44       4717.28        42.22 o
   1   7   1        108.08        121.04         5.93 o
   3   7   1       1878.89       1603.60        20.63 o
   5   7   1       4049.76       4205.67        42.91 o
   7   7   1        257.46        256.69         9.79 o
   9   7   1         83.91         83.95         7.92 o
  11   7   1          0.52          6.61         9.05 o
  13   7   1         31.79         22.97        11.50 o
  15   7   1        252.19        223.11        31.85 o
 -14   8   1         32.12         42.18        19.44 o
 -12   8   1         56.14         54.94        12.16 o
 -10   8   1       1177.13       1097.75        21.85 o
  -8   8   1        711.14        664.85        15.91 o
  -6   8   1        402.45        417.86        12.03 o
  -4   8   1        550.95        570.41        11.23 o
  -2   8   1       1027.84        986.92        14.59 o
   0   8   1        200.80        206.10         8.04 o
   2   8   1        390.19        359.27        11.42 o
   4   8   1       1100.22       1018.63        25.28 o
   6   8   1         89.18         88.82         8.93 o
   8   8   1          5.53          4.50         6.80 o
  10   8   1          6.75         -1.96         8.34 o
  12   8   1        242.79        220.16        15.48 o
  14   8   1         44.43         50.87        26.56 o
 -13   9   1        211.91        218.65        19.45 o
 -11   9   1        141.23        155.59        14.09 o
  -9   9   1         15.18         25.11         8.91 o
  -7   9   1         70.28         62.99         8.40 o
  -5   9   1         18.39         32.83         6.09 o
  -3   9   1        145.51        151.79         7.16 o
  -1   9   1       1308.66       1245.78        17.84 o
   1   9   1        160.40        171.93         8.70 o
   3   9   1        390.83        380.35        14.02 o
   5   9   1       3915.43       3808.41        38.74 o
   7   9   1          0.26         15.79         7.27 o
   9   9   1         14.79          2.81         8.59 o
  11   9   1          0.58         -2.14        10.85 o
  13   9   1          3.29          3.45        22.96 o
 -14  10   1         38.56        101.79        27.97 o
 -12  10   1         85.29        106.79        20.86 o
 -10  10   1         99.58         78.17        17.48 o
  -8  10   1        392.64        416.00        15.71 o
  -6  10   1          4.81         -0.60         7.07 o
  -4  10   1        407.24        404.12        11.98 o
  -2  10   1        208.62        226.01         9.46 o
   0  10   1       2198.92       2218.10        28.19 o
   2  10   1        197.23        220.72        10.65 o
   4  10   1        166.33        200.08        12.08 o
   6  10   1        394.14        338.87        15.41 o
   8  10   1          0.02         -8.40         8.40 o
  10  10   1          7.08          2.50        14.57 o
  12  10   1        149.82        151.94        22.85 o
 -13  11   1          0.15        -24.91        33.89 o
 -11  11   1         32.88         13.87        16.44 o
  -9  11   1          0.39        -10.60        11.19 o
  -7  11   1          1.73         -9.22         9.22 o
  -5  11   1         95.48         79.67         8.06 o
  -3  11   1       3205.40       3089.64        31.87 o
  -1  11   1       1074.69       1124.47        23.11 o
   1  11   1        741.92        710.01        17.24 o
   3  11   1        515.11        481.82        17.82 o
   5  11   1       1335.29       1262.05        23.61 o
   7  11   1         57.44         72.55        11.61 o
   9  11   1          0.10          1.34        12.27 o
  11  11   1         33.19         59.45        19.48 o
  13  11   1         12.64          9.53        31.57 o
 -12  12   1          4.05         14.87        27.49 o
 -10  12   1         52.43         67.89        22.11 o
  -8  12   1          8.93        -12.18        16.07 o
  -6  12   1        179.16        181.48        11.63 o
  -4  12   1        207.75        202.14        12.53 o
  -2  12   1         13.05         17.10         8.53 o
   0  12   1          0.07         -4.91         8.49 o
   2  12   1       2092.71       2130.29        30.73 o
   4  12   1         31.93         39.59        11.31 o
   6  12   1        176.00        165.78        20.10 o
   8  12   1         10.83          2.78        13.31 o
  10  12   1         43.86         34.81        24.14 o
  12  12   1         27.16         47.46        30.25 o
 -11  13   1          2.46         11.56        23.38 o
  -9  13   1         50.36         65.52        18.77 o
  -7  13   1         12.05         24.21        14.57 o
  -5  13   1        174.43        171.67        13.41 o
  -3  13   1        299.03        293.30        13.58 o
  -1  13   1         40.47         53.13        10.22 o
   1  13   1          0.19          1.22         9.36 o
   3  13   1         73.55         79.94        13.01 o
   5  13   1          7.05         15.69        13.34 o
   7  13   1         64.20         37.60        15.04 o
   9  13   1         30.38         79.01        19.66 o
  11  13   1          0.09         26.97        50.65 o
 -10  14   1         58.28         73.32        35.04 o
  -8  14   1         13.02          5.04        24.69 o
  -6  14   1          7.60         -3.79        17.25 o
  -4  14   1          0.06         34.87        13.56 o
  -2  14   1        197.02        172.11        14.16 o
   0  14   1        454.90        540.54        27.63 o
   2  14   1        115.67        137.52        24.34 o
   4  14   1         28.06         30.66        25.75 o
   6  14   1         15.27         26.12        17.96 o
   8  14   1        124.52        152.58        25.98 o
  10  14   1          5.39        -33.17        35.14 o
  -9  15   1         50.73         15.52        34.79 o
  -7  15   1         21.35         24.03        28.24 o
  -5  15   1        124.71        102.15        18.58 o
  -3  15   1        169.96        206.91        16.97 o
  -1  15   1          3.15         14.95        13.75 o
   1  15   1          0.00          0.99        25.42 o
   3  15   1          0.52         20.81        34.36 o
   5  15   1          3.14         12.84        20.49 o
   7  15   1          0.63        -16.64        28.36 o
  -6  16   1         84.14         81.63        33.58 o
  -4  16   1          2.99         50.88        54.92 o
  -2  16   1          0.45         -7.76        19.35 o
   0  16   1         75.78        105.14        22.35 o
   2  16   1          4.89         40.70        27.12 o
   4  16   1         11.98         74.76        27.10 o
   6  16   1         11.52        -24.19        36.28 o
  -5  17   1          0.02        -12.09        39.30 o
  -3  17   1          4.27         -5.04        36.28 o
  -1  17   1          0.01         15.09        35.27 o
   1  17   1          0.09         67.35        47.87 o
   3  17   1         31.88         44.34        34.26 o
 -16   0   2        323.04        354.32        51.40 o
 -14   0   2        991.42        950.09        29.51 o
 -12   0   2        380.08        343.06        17.61 o
 -10   0   2       1294.97       1252.66        24.36 o
  -8   0   2       2780.64       2728.97        37.66 o
  -6   0   2        971.41       1191.10        19.41 o
  -4   0   2       1603.87       1466.16        23.70 o
  -2   0   2       2404.09       2378.21        47.42 o
   2   0   2      47989.29      50166.20       592.80 o
   4   0   2       7098.85       6924.04       143.88 o
   6   0   2       8930.50       9388.89       120.38 o
   8   0   2       5946.45       6538.23       106.05 o
  10   0   2        473.10        411.17        45.35 o
  12   0   2       2037.74       1899.38        60.59 o
  14   0   2        224.68        336.60        57.44 o
  16   0   2        102.82         22.17        63.49 o
 -15   1   2          0.14        -15.20        15.20 o
 -13   1   2        717.07        696.31        19.16 o
 -11   1   2          6.75         15.47         6.35 o
  -9   1   2        540.46        552.19        11.75 o
  -7   1   2          0.06          0.21         3.69 o
  -5   1   2       7790.94       8336.74        81.08 o
  -3   1   2        204.73        218.36         5.29 o
  -1   1   2       9561.02       9573.78        99.25 o
   1   1   2      12736.04      12450.73       157.94 o
   3   1   2          6.71          9.12         3.52 o
   5   1   2       1071.06       1144.45        11.76 o
   7   1   2          1.76          1.32         2.85 o
   9   1   2         40.53         37.02         4.19 o
  11   1   2          0.20          0.88         8.73 o
  13   1   2         26.96         31.17        10.71 o
  15   1   2          3.37          0.00        35.63 o
 -16   2   2        160.61        167.13        27.20 o
 -14   2   2        970.62       1014.32        25.84 o
 -12   2   2         47.90         56.12         8.11 o
 -10   2   2        764.63        653.46        13.75 o
  -8   2   2       1588.33       1490.23        18.54 o
  -6   2   2          3.62          6.64         3.75 o
  -4   2   2       1390.92       1214.53        13.96 o
  -2   2   2         51.33         55.21         3.34 o
   0   2   2       1661.71       1647.16        14.92 o
   2   2   2      94643.66      98504.56       827.78 o
   4   2   2        277.75        227.44         5.08 o
   6   2   2       2632.23       2661.07        27.65 o
   8   2   2        316.69        359.57         7.15 o
  10   2   2        942.60        914.75        15.04 o
  12   2   2        572.14        564.34        17.44 o
  14   2   2        519.40        494.57        31.54 o
  16   2   2         55.65         43.81        43.31 o
 -15   3   2         36.03         24.11        25.00 o
 -13   3   2        493.68        506.97        18.18 o
 -11   3   2        636.81        607.74        14.59 o
  -9   3   2       1327.31       1315.62        18.48 o
  -7   3   2        276.16        245.10         8.49 o
  -5   3   2       6725.92       7199.99        65.09 o
  -3   3   2       2031.37       1822.11        22.16 o
  -1   3   2       2863.62       2736.40        32.80 o
   1   3   2        779.63        800.28        11.07 o
   3   3   2       9358.99       9985.48        95.72 o
   5   3   2         29.49         16.81         2.98 o
   7   3   2         42.10         57.95         4.64 o
   9   3   2          0.02          1.23         4.89 o
  11   3   2          1.42         -2.03         7.76 o
  13   3   2         12.55         19.28        10.67 o
  15   3   2         10.82         -1.96        36.26 o
 -16   4   2         31.20         49.27        26.55 o
 -14   4   2       1161.65       1163.79        27.47 o
 -12   4   2        151.94        149.30        11.30 o
 -10   4   2       1039.38       1053.15        19.45 o
  -8   4   2        869.46        853.94        15.05 o
  -6   4   2        126.85         67.79         5.07 o
  -4   4   2      22600.99      24779.37       181.83 o
  -2   4   2       1265.99       1189.53        13.03 o
   0   4   2       7826.63       7135.06        69.24 o
   2   4   2       9137.64       9332.14        83.15 o
   4   4   2        561.82        619.83         9.61 o
   6   4   2       1338.78       1392.93        16.24 o
   8   4   2        562.76        526.87        11.54 o
  10   4   2        853.25        854.29        16.45 o
  12   4   2         84.21        112.38         8.41 o
  14   4   2        194.05        192.87        16.10 o
  16   4   2         32.41         65.83        45.85 o
 -15   5   2          0.48        -19.20        19.20 o
 -13   5   2         90.31        108.06        16.85 o
 -11   5   2       1642.32       1588.05        25.74 o
  -9   5   2          6.82         22.52         7.80 o
  -7   5   2         78.25         80.67         7.19 o
  -5   5   2        612.61        702.26        11.72 o
  -3   5   2       6411.53       6503.19        55.01 o
  -1   5   2       1934.79       1854.00        19.83 o
   1   5   2        252.64        300.40         8.29 o
   3   5   2          2.01          4.24         3.92 o
   5   5   2        360.18        346.98         8.54 o
   7   5   2          8.68          2.37         4.35 o
   9   5   2        931.13        909.47        15.52 o
  11   5   2          3.97          5.89         6.27 o
  13   5   2         65.82         58.19        11.72 o
  15   5   2          7.15        -41.82        41.82 o
 -16   6   2         91.78        140.52        58.33 o
 -14   6   2        209.46        233.83        17.47 o
 -12   6   2        345.27        322.22        16.15 o
 -10   6   2          7.81         11.63         8.56 o
  -8   6   2       3133.39       3089.24        80.51 o
  -6   6   2       4270.50       4140.69        42.77 o
  -4   6   2       3479.50       3482.92        34.15 o
  -2   6   2         57.21         95.64         4.69 o
   0   6   2        540.21        555.47         9.25 o
   2   6   2       1296.68       1333.96        17.40 o
   4   6   2       2586.26       2500.03        27.87 o
   6   6   2        160.23        164.67         7.02 o
   8   6   2        387.51        405.35        11.10 o
  10   6   2         59.38         59.98         8.24 o
  12   6   2        240.18        280.08        14.66 o
  14   6   2        122.92        110.52        22.54 o
 -15   7   2          9.55         18.98        25.16 o
 -13   7   2         72.13        104.70        14.48 o
 -11   7   2        100.50         94.17        13.97 o
  -9   7   2         43.58         59.47         9.30 o
  -7   7   2        314.48        300.26        12.14 o
  -5   7   2        372.31        349.49        11.15 o
  -3   7   2         51.33         52.20         4.75 o
  -1   7   2      11402.18      12138.81        98.93 o
   1   7   2         92.20        116.57         5.75 o
   3   7   2        793.96        742.40        15.16 o
   5   7   2        492.69        529.61        12.10 o
   7   7   2         34.37         49.97         6.24 o
   9   7   2        692.79        668.60        14.75 o
  11   7   2        307.92        292.83        14.22 o
  13   7   2          0.12         -4.77        17.01 o
  15   7   2         14.98        -35.08        47.17 o
 -14   8   2         95.64         84.30        18.99 o
 -12   8   2         31.00          6.72        12.23 o
 -10   8   2        121.75        109.68        12.37 o
  -8   8   2        592.67        636.14        18.24 o
  -6   8   2       2469.77       2427.06        26.18 o
  -4   8   2         35.95         34.99         5.16 o
  -2   8   2        936.02       1013.29        14.77 o
   0   8   2        106.03        121.27         6.24 o
   2   8   2        321.80        275.91        11.68 o
   4   8   2        821.96        785.46        23.33 o
   6   8   2          5.49         14.54         6.88 o
   8   8   2         92.34        111.46        10.28 o
  10   8   2         25.25         48.95        11.82 o
  12   8   2        398.30        465.94        23.04 o
  14   8   2         56.73         61.56        26.58 o
 -13   9   2         80.40        105.18        18.83 o
 -11   9   2        111.60        105.66        13.22 o
  -9   9   2          2.38         19.16         9.67 o
  -7   9   2        197.68        157.44         9.25 o
  -5   9   2        210.35        195.52         8.49 o
  -3   9   2        104.41        123.49         7.79 o
  -1   9   2       1985.98       2099.07        23.80 o
   1   9   2        109.04        111.22         6.86 o
   3   9   2        110.45        119.64         9.17 o
   5   9   2       3764.14       3743.18        46.69 o
   7   9   2         43.65         44.01         8.67 o
   9   9   2        320.37        324.36        14.96 o
  11   9   2         97.99         55.80        13.98 o
  13   9   2         28.25         -7.28        22.16 o
 -14  10   2          3.34        -23.05        41.27 o
 -12  10   2          0.76          0.51        16.82 o
 -10  10   2          0.06         -5.39        12.67 o
  -8  10   2        254.27        257.13        12.91 o
  -6  10   2        181.69        188.47        12.86 o
  -4  10   2        126.17        134.02         8.38 o
  -2  10   2         11.41         27.42         5.57 o
   0  10   2          0.21          8.47         6.04 o
   2  10   2        335.85        322.13        13.74 o
   4  10   2       3328.75       3126.67        54.17 o
   6  10   2        303.43        327.06        13.77 o
   8  10   2         20.56         28.67        10.50 o
  10  10   2         20.31         17.61        13.61 o
  12  10   2        177.35        141.52        22.83 o
 -13  11   2         44.73         63.44        29.96 o
 -11  11   2        246.97        268.36        22.51 o
  -9  11   2          7.96          6.59        12.01 o
  -7  11   2          2.50          1.41         9.90 o
  -5  11   2        444.27        384.26        13.01 o
  -3  11   2        160.31        165.66         9.90 o
  -1  11   2        747.83        765.09        15.73 o
   1  11   2        330.57        342.07        15.55 o
   3  11   2        265.22        284.05        14.79 o
   5  11   2       1029.58       1003.66        24.66 o
   7  11   2        300.15        300.40        14.84 o
   9  11   2         60.92         53.47        13.97 o
  11  11   2         33.77         30.43        19.79 o
 -12  12   2          2.44          2.07        23.27 o
 -10  12   2         28.77         38.38        17.88 o
  -8  12   2        166.01        177.21        16.49 o
  -6  12   2          8.39         22.29         9.93 o
  -4  12   2        150.35        175.92        10.32 o
  -2  12   2          1.34         19.96         8.34 o
   0  12   2         76.51         80.00         9.15 o
   2  12   2         44.34         53.08        10.72 o
   4  12   2       1102.55       1050.58        26.15 o
   6  12   2          0.93        -10.53        10.53 o
   8  12   2          2.40         18.92        13.51 o
  10  12   2         49.37         93.39        27.04 o
  12  12   2          0.97         12.23        31.80 o
 -11  13   2        351.49        447.71        29.74 o
  -9  13   2         66.56         56.04        19.77 o
  -7  13   2         49.23         48.86        14.04 o
  -5  13   2         73.62         67.96        10.41 o
  -3  13   2         73.27         56.35         8.81 o
  -1  13   2        811.20        883.00        27.28 o
   1  13   2        113.04        121.19        13.11 o
   3  13   2          8.16         33.35        13.27 o
   5  13   2         32.32         29.17        13.04 o
   7  13   2         60.40         84.27        16.34 o
   9  13   2         35.41         54.73        21.40 o
  11  13   2         16.20         23.29        62.68 o
 -10  14   2          0.02         22.61        89.19 o
  -8  14   2          1.40         -0.40        20.08 o
  -6  14   2          2.18          7.61        16.17 o
  -4  14   2          1.82         -1.34        10.72 o
  -2  14   2         40.61         55.75        11.59 o
   0  14   2        168.26        183.66        16.97 o
   2  14   2         13.83         25.95        25.24 o
   4  14   2          1.56         20.62        25.53 o
   6  14   2          0.67         36.48        17.20 o
   8  14   2         20.82         12.69        24.45 o
  10  14   2          1.63         19.03        33.46 o
  -9  15   2          1.18        -38.30        42.33 o
  -7  15   2        115.29        174.35        37.29 o
  -5  15   2         39.41         87.34        25.02 o
  -3  15   2         59.64         87.88        14.88 o
  -1  15   2         56.66         78.29        16.06 o
   1  15   2         27.50         16.39        26.54 o
   3  15   2          2.98         32.69        23.85 o
   5  15   2         30.96         68.16        27.35 o
   7  15   2         13.89         34.78        25.38 o
  -6  16   2         19.51          0.00        38.30 o
  -4  16   2         12.58         15.22        26.00 o
  -2  16   2          3.59        -11.44        20.90 o
   0  16   2         10.91        -21.70        21.70 o
   2  16   2         57.64         74.74        24.07 o
   4  16   2         19.33         19.73        22.96 o
   6  16   2          7.45         67.15        33.40 o
  -5  17   2        111.92        159.23        41.32 o
  -3  17   2          0.09        191.48       109.85 o
  -1  17   2          3.04        -27.55        27.55 o
   1  17   2         35.75         59.81        30.75 o
   3  17   2          3.81         73.62        26.97 o
 -15   1   3          5.51          1.74        15.10 o
 -13   1   3        186.27        217.28        11.24 o
 -11   1   3       4143.45       4311.57        45.18 o
  -9   1   3        167.82        191.37         7.84 o
  -7   1   3         68.55         69.36         5.16 o
  -5   1   3        438.55        436.50         8.55 o
  -3   1   3      34140.90      34705.06       271.54 o
  -1   1   3      33234.62      34120.09       381.30 o
   1   1   3      22620.68      23295.63       169.87 o
   3   1   3      10899.57      10908.27        96.14 o
   5   1   3       1108.93       1163.21        14.80 o
   7   1   3       1355.01       1390.19        17.92 o
   9   1   3       2950.51       3005.89        36.33 o
  11   1   3        818.94        751.06        53.92 o
  13   1   3        129.25        133.23        27.76 o
  15   1   3         38.66         53.82        38.40 o
 -16   2   3         27.55          5.53        18.35 o
 -14   2   3        832.75        765.67        23.81 o
 -12   2   3          2.66          2.91         7.83 o
 -10   2   3        169.47        175.74         9.29 o
  -8   2   3         37.59         35.94         5.47 o
  -6   2   3        435.15        437.17         8.83 o
  -4   2   3        209.93        179.71         5.93 o
  -2   2   3       5032.93       4866.73        41.85 o
   0   2   3        887.54        855.43        10.05 o
   2   2   3      53267.06      57350.65       584.94 o
   4   2   3        888.72        848.23        10.11 o
   6   2   3         20.24         12.06         4.85 o
   8   2   3        843.31        880.83        15.50 o
  10   2   3       2254.84       2203.79        29.94 o
  12   2   3        135.57        133.14        11.75 o
  14   2   3        108.02        155.60        33.13 o
  16   2   3          7.57        -32.61        43.72 o
 -15   3   3          6.95          9.40        14.38 o
 -13   3   3        122.51        118.73        10.74 o
 -11   3   3       1293.97       1238.68        19.33 o
  -9   3   3       1833.68       1732.30        34.68 o
  -7   3   3       1493.19       1434.83        19.03 o
  -5   3   3          0.56          4.55         3.28 o
  -3   3   3        656.99        521.02         7.78 o
  -1   3   3      15138.54      14711.07       149.16 o
   1   3   3       1523.22       1437.46        14.82 o
   3   3   3        289.87        232.38         6.16 o
   5   3   3         86.30        103.28         5.52 o
   7   3   3        924.75        882.37        13.27 o
   9   3   3       2810.86       2839.51        36.60 o
  11   3   3         44.94         46.11        10.46 o
  13   3   3         85.21         99.57        21.81 o
  15   3   3          0.75        -38.71        38.71 o
 -16   4   3          5.31         -0.37        19.99 o
 -14   4   3       1000.49        958.56        26.69 o
 -12   4   3        142.28        171.90        10.45 o
 -10   4   3         57.21         75.14         8.14 o
  -8   4   3         49.89         47.32         7.04 o
  -6   4   3        538.38        535.21        13.44 o
  -4   4   3       3568.89       3880.95        37.71 o
  -2   4   3       3009.02       3096.03        39.58 o
   0   4   3       1183.27       1169.53        12.64 o
   2   4   3       4836.21       5280.09        63.17 o
   4   4   3       2634.06       2601.48        30.79 o
   6   4   3        263.56        268.00         8.52 o
   8   4   3        330.12        330.28        10.22 o
  10   4   3        565.58        549.93        12.57 o
  12   4   3        170.29        167.39        12.53 o
  14   4   3         70.81         74.43        13.36 o
 -15   5   3        207.12        250.87        21.40 o
 -13   5   3         42.80         72.00        12.55 o
 -11   5   3       1434.82       1303.16        24.38 o
  -9   5   3        471.97        440.15        16.20 o
  -7   5   3       2632.89       2520.35        29.16 o
  -5   5   3        840.69        909.78        13.22 o
  -3   5   3        281.65        266.75         7.60 o
  -1   5   3       1813.06       2026.17        25.11 o
   1   5   3       5781.47       5947.35        50.46 o
   3   5   3        567.49        614.74        10.27 o
   5   5   3       3812.78       3809.42        40.05 o
   7   5   3        699.23        676.07        15.15 o
   9   5   3        750.04        733.84        15.32 o
  11   5   3         14.01          7.95         7.76 o
  13   5   3          0.37        -12.58        12.58 o
  15   5   3          8.49         36.75       124.46 o
 -16   6   3         13.40          6.24        31.08 o
 -14   6   3        350.50        360.29        19.47 o
 -12   6   3          6.91          5.17        10.78 o
 -10   6   3         75.33        109.88        10.43 o
  -8   6   3         53.03         47.65         7.94 o
  -6   6   3          5.79         -2.21         5.54 o
  -4   6   3        472.02        460.93        12.06 o
  -2   6   3       1918.39       2058.48        22.67 o
   0   6   3       3282.77       3378.83        33.93 o
   2   6   3       3532.77       3504.60        33.13 o
   4   6   3         35.60         27.98         5.28 o
   6   6   3       1139.67       1072.80        16.41 o
   8   6   3        608.19        593.56        14.17 o
  10   6   3        152.68        169.43        14.94 o
  12   6   3          6.42        -11.90        11.90 o
  14   6   3          1.17        -29.70        29.70 o
 -15   7   3         27.14         26.14        24.58 o
 -13   7   3          2.93         -3.26        13.86 o
 -11   7   3        298.73        314.66        15.50 o
  -9   7   3       2113.15       2107.90        31.82 o
  -7   7   3          0.10         11.26         6.50 o
  -5   7   3          4.24         11.26         5.58 o
  -3   7   3       1263.71       1383.39        31.07 o
  -1   7   3        205.09        226.57         6.65 o
   1   7   3       1310.18       1297.37        17.91 o
   3   7   3        400.32        421.04        10.72 o
   5   7   3        256.38        273.63        12.95 o
   7   7   3       5099.12       5082.93        57.23 o
   9   7   3        321.91        301.79        13.19 o
  11   7   3        269.01        237.06        16.26 o
  13   7   3          3.50         -8.57        16.52 o
 -14   8   3          2.68         12.46        22.55 o
 -12   8   3          3.23        -10.04        13.71 o
 -10   8   3          8.02         -6.16        10.38 o
  -8   8   3       1162.15       1013.78        22.01 o
  -6   8   3        653.06        626.49        15.52 o
  -4   8   3       2037.15       1900.80        22.39 o
  -2   8   3       1475.49       1605.84        17.40 o
   0   8   3       2401.89       2605.29        32.67 o
   2   8   3        728.20        692.70        15.77 o
   4   8   3       2088.85       2131.90        30.18 o
   6   8   3        688.97        669.28        17.39 o
   8   8   3        420.51        397.00        14.80 o
  10   8   3         50.48         33.24        17.28 o
  12   8   3          0.22          8.68        13.54 o
  14   8   3         23.25         74.44        26.39 o
 -13   9   3         65.27         91.14        17.34 o
 -11   9   3        126.48        142.90        15.00 o
  -9   9   3        575.13        564.54        20.45 o
  -7   9   3          6.25          5.20         7.86 o
  -5   9   3         52.94         51.44         6.45 o
  -3   9   3        262.89        242.10         8.26 o
  -1   9   3        896.40        901.85        13.02 o
   1   9   3        162.63        145.10         9.69 o
   3   9   3        393.92        391.93        26.80 o
   5   9   3        441.06        425.58        15.92 o
   7   9   3       1493.19       1489.50        23.92 o
   9   9   3         93.79         91.83        11.02 o
  11   9   3        202.54        252.81        22.06 o
  13   9   3         39.85         17.59        26.34 o
 -14  10   3        137.34        182.73        29.24 o
 -12  10   3          4.29         -0.99        16.86 o
 -10  10   3         45.48         44.78        12.85 o
  -8  10   3        705.20        673.94        31.62 o
  -6  10   3        271.83        308.72        12.81 o
  -4  10   3       1244.86       1197.98        16.99 o
  -2  10   3        478.44        481.86        10.58 o
   0  10   3        546.26        518.29        12.87 o
   2  10   3          5.39          1.18         7.63 o
   4  10   3       1737.73       1768.84        27.02 o
   6  10   3        224.30        195.56        12.75 o
   8  10   3         17.57         19.11        10.73 o
  10  10   3          8.43        -12.19        17.58 o
  12  10   3          0.66        -17.19        49.66 o
 -13  11   3          1.16         23.34        29.92 o
 -11  11   3         78.37        100.48        19.24 o
  -9  11   3        199.00        213.94        16.27 o
  -7  11   3          3.05         -9.73         9.73 o
  -5  11   3        662.71        596.26        15.82 o
  -3  11   3         74.88         61.08         7.24 o
  -1  11   3         14.23         21.12         6.70 o
   1  11   3       2000.19       2006.62        28.11 o
   3  11   3        204.62        231.28        13.19 o
   5  11   3        361.00        365.08        16.49 o
   7  11   3         68.00         53.09        12.38 o
   9  11   3         92.11        106.27        15.73 o
  11  11   3        150.72        174.44        23.99 o
 -12  12   3        103.35        130.55        24.39 o
 -10  12   3          2.02         10.08        19.71 o
  -8  12   3         43.35         72.00        13.88 o
  -6  12   3        320.38        342.12        16.07 o
  -4  12   3         41.35         50.74         7.61 o
  -2  12   3         71.35         65.00         7.68 o
   0  12   3        709.61        766.23        19.11 o
   2  12   3        262.47        290.67        14.98 o
   4  12   3        164.52        168.93        13.25 o
   6  12   3        288.23        318.28        15.37 o
   8  12   3          3.43         13.99        14.58 o
  10  12   3         56.85         22.33        19.86 o
 -11  13   3         31.41         37.55        28.85 o
  -9  13   3         95.80         73.72        20.87 o
  -7  13   3         13.44          9.95        23.27 o
  -5  13   3          0.06          3.50         8.92 o
  -3  13   3          1.28          4.76         8.56 o
  -1  13   3       1010.49        969.86        19.36 o
   1  13   3         22.96         33.04        10.51 o
   3  13   3         26.71         10.48        11.85 o
   5  13   3          7.90          2.17        17.82 o
   7  13   3          6.68        -14.25        15.62 o
   9  13   3          6.15         13.39        19.47 o
 -10  14   3          0.27        -11.28        29.57 o
  -8  14   3          1.63        -21.49        22.77 o
  -6  14   3         34.21         65.75        13.71 o
  -4  14   3         28.25         40.06        14.60 o
  -2  14   3         43.80         35.54        10.83 o
   0  14   3        295.05        306.41        19.17 o
   2  14   3        249.80        278.78        20.69 o
   4  14   3          6.98         -5.46        18.71 o
   6  14   3         45.61         12.15        18.42 o
   8  14   3          3.19         29.99        31.06 o
  -9  15   3         10.31         50.86        42.83 o
  -7  15   3         52.92         43.69        25.94 o
  -5  15   3          2.94          1.57        18.05 o
  -3  15   3         46.73        -19.31        32.58 o
  -1  15   3         12.89         14.31        13.59 o
   1  15   3         23.65         30.42        14.32 o
   3  15   3          5.65         14.98        16.55 o
   5  15   3         18.24        -11.68        18.97 o
   7  15   3          1.04         52.56        39.16 o
  -6  16   3         16.58         -5.04        38.30 o
  -4  16   3         12.61         16.33        26.36 o
  -2  16   3         37.43         45.05        33.66 o
   0  16   3         80.94         96.58        17.92 o
   2  16   3         52.76        106.98        20.72 o
   4  16   3        213.56        223.51        27.86 o
   6  16   3         11.26         -8.15        33.46 o
  -3  17   3         13.46         56.85        47.87 o
  -1  17   3         23.23         -7.48        32.25 o
   1  17   3          0.60        -46.31        78.61 o
   3  17   3          0.02        142.62        54.42 o
 -16   0   4        145.25        193.99        32.75 o
 -14   0   4       1016.51        890.74        32.46 o
 -12   0   4       3132.21       3256.78        50.08 o
 -10   0   4          0.10         -4.33         8.75 o
  -8   0   4       1193.14       1345.76        28.63 o
  -6   0   4       1696.58       1608.34        27.76 o
  -4   0   4      13560.37      13416.00       202.54 o
  -2   0   4      22365.06      22763.50       306.46 o
   0   0   4       9861.47      10561.81       156.73 o
   2   0   4       5008.86       5670.22        62.08 o
   4   0   4       2070.39       2261.65        48.10 o
   6   0   4       7459.20       7464.58       129.69 o
   8   0   4       5191.54       5148.94       101.54 o
  10   0   4        557.48        608.60        52.40 o
  12   0   4        479.42        467.61        53.41 o
  14   0   4          5.55         15.12        42.33 o
  16   0   4        254.38         92.72        67.52 o
 -15   1   4          2.51         -5.98        19.45 o
 -13   1   4         15.43         26.87        10.38 o
 -11   1   4        144.10        147.31         8.95 o
  -9   1   4          8.74          1.17         8.06 o
  -7   1   4        943.70       1029.16        15.53 o
  -5   1   4          7.84          0.32         3.18 o
  -3   1   4        179.69        163.57         5.62 o
  -1   1   4      33191.75      34270.17       251.22 o
   1   1   4      26097.94      27073.30       383.76 o
   3   1   4       2851.12       2826.16        23.72 o
   5   1   4       1873.93       1931.26        21.85 o
   7   1   4        480.12        503.29        18.96 o
   9   1   4         21.37         25.49        17.03 o
  11   1   4         31.07         35.27        21.38 o
  13   1   4          2.24        -25.29        25.29 o
  15   1   4          1.47        -13.50        36.45 o
 -16   2   4        119.94        103.73        23.73 o
 -14   2   4        145.77        169.22        13.65 o
 -12   2   4       3117.94       3153.95        35.50 o
 -10   2   4         59.99         68.78         7.45 o
  -8   2   4         79.19         76.29         6.25 o
  -6   2   4       6280.22       6405.05        52.45 o
  -4   2   4       2492.04       2193.80        22.17 o
  -2   2   4       2044.81       1819.04        17.85 o
   0   2   4       1015.59        986.37        10.55 o
   2   2   4       6584.02       7372.27        56.52 o
   4   2   4       6437.04       6769.87        56.96 o
   6   2   4       3945.00       3848.86        92.65 o
   8   2   4       2840.78       2715.36        63.21 o
  10   2   4        264.90        277.47        18.01 o
  12   2   4         31.07         27.30        39.81 o
  14   2   4         64.09         56.66        54.42 o
  16   2   4        221.90        178.27        49.52 o
 -15   3   4         35.38         53.80        14.08 o
 -13   3   4          8.60         12.59        10.43 o
 -11   3   4         27.49         13.94         7.28 o
  -9   3   4          9.62         18.68         6.68 o
  -7   3   4        385.26        446.04        10.36 o
  -5   3   4        753.44        854.12        11.85 o
  -3   3   4         20.80         21.13         3.45 o
  -1   3   4       7502.51       7256.31        55.38 o
   1   3   4         34.68         46.99         3.46 o
   3   3   4         63.95         50.90         3.70 o
   5   3   4         60.91         56.05         3.45 o
   7   3   4         44.61         40.63         6.42 o
   9   3   4          2.04         10.94         6.07 o
  11   3   4        335.86        337.32        17.83 o
  13   3   4         26.02         22.04        52.40 o
  15   3   4          2.49        -16.03        39.43 o
 -16   4   4         65.83         54.94        23.74 o
 -14   4   4        251.13        294.07        18.76 o
 -12   4   4        853.56        840.19        18.66 o
 -10   4   4         12.51          9.29         7.03 o
  -8   4   4       1516.44       1571.80        21.09 o
  -6   4   4       3260.87       3321.09        30.71 o
  -4   4   4       2215.09       1770.91        19.39 o
  -2   4   4       1273.52       1093.28        15.55 o
   0   4   4         75.28         86.05         4.72 o
   2   4   4        144.02        134.87         5.82 o
   4   4   4      13403.26      13734.02       110.53 o
   6   4   4        723.97        714.98        14.01 o
   8   4   4       1582.64       1621.80        18.18 o
  10   4   4        228.43        225.71        19.24 o
  12   4   4          1.03         -1.27         9.75 o
  14   4   4         34.96          0.86        55.93 o
 -15   5   4        123.03        121.71        22.90 o
 -13   5   4        434.45        436.32        19.48 o
 -11   5   4        456.91        481.76        16.04 o
  -9   5   4        141.39        156.44         8.83 o
  -7   5   4       2660.42       2680.75        29.69 o
  -5   5   4       2422.98       2340.64        23.23 o
  -3   5   4        565.67        585.75         8.45 o
  -1   5   4          7.49          7.05         4.12 o
   1   5   4       3239.12       3545.21        35.18 o
   3   5   4       3343.87       3663.22        34.03 o
   5   5   4        760.76        836.24        17.76 o
   7   5   4        576.54        572.13        13.22 o
   9   5   4        326.57        333.36        11.11 o
  11   5   4        201.38        209.62        12.19 o
  13   5   4         12.48         21.95        12.88 o
  15   5   4         70.67         87.87        45.54 o
 -16   6   4         96.33        120.44        30.36 o
 -14   6   4        140.88        188.63        20.87 o
 -12   6   4         85.27         90.67        13.30 o
 -10   6   4        716.79        650.65        18.31 o
  -8   6   4          0.40          5.12         7.30 o
  -6   6   4        122.81        117.36         7.74 o
  -2   6   4       5124.46       5483.40        67.44 o
   0   6   4        208.77        235.32         8.14 o
   2   6   4       1651.26       1644.04        17.55 o
   4   6   4       4665.14       4841.04        48.96 o
   6   6   4        216.57        240.46        10.69 o
   8   6   4          2.73          1.84         7.36 o
  10   6   4        141.83        152.67         7.67 o
  12   6   4         92.33         91.19        16.86 o
  14   6   4        216.90        249.83        28.13 o
 -15   7   4         13.18          9.03        22.30 o
 -13   7   4        114.63         99.62        15.90 o
 -11   7   4         59.24         62.82        11.27 o
  -9   7   4       1462.97       1343.05        25.31 o
  -7   7   4        496.93        471.24        14.50 o
  -5   7   4        572.24        609.83        13.86 o
  -3   7   4          0.16         12.37         5.97 o
  -1   7   4         20.24          2.76         5.24 o
   1   7   4        213.77        226.90        10.18 o
   3   7   4        793.75        756.07        14.80 o
   5   7   4       1326.17       1278.84        20.89 o
   7   7   4       3332.79       3271.50        35.84 o
   9   7   4          2.16         -7.62         7.62 o
  11   7   4         50.70         54.53        13.41 o
  13   7   4          9.40         13.92        25.60 o
 -14   8   4         70.34         79.62        33.16 o
 -12   8   4        185.33        206.76        16.85 o
 -10   8   4        567.29        532.09        20.85 o
  -8   8   4        357.98        319.33        14.74 o
  -6   8   4        107.47         90.55         8.30 o
  -4   8   4       1872.70       1783.40        23.41 o
  -2   8   4        360.12        324.10        12.92 o
   0   8   4         26.47         28.58         4.12 o
   2   8   4        117.22        101.17         6.42 o
   4   8   4         45.08         69.49         8.07 o
   6   8   4       2171.29       2119.82        29.80 o
   8   8   4         78.11         81.80         9.16 o
  10   8   4          2.70          9.08        10.47 o
  12   8   4         21.96         38.21        11.43 o
  14   8   4        179.58         86.09        71.55 o
 -13   9   4         10.00         15.08        20.58 o
 -11   9   4         76.17         47.87        13.75 o
  -9   9   4        456.52        446.76        19.43 o
  -7   9   4         69.57         73.09         9.38 o
  -5   9   4          0.88          4.57         7.22 o
  -3   9   4         41.33         37.54         6.77 o
  -1   9   4        478.58        460.68        13.14 o
   1   9   4        543.68        541.83        12.20 o
   3   9   4        373.54        355.79        12.27 o
   5   9   4       1714.48       1649.18        34.96 o
   7   9   4        231.02        225.39        11.53 o
   9   9   4        424.88        431.05        17.38 o
  11   9   4          0.36         14.91        12.20 o
  13   9   4         10.05        -22.12        25.71 o
 -14  10   4         91.87        144.46        26.99 o
 -12  10   4        133.43        149.40        19.10 o
 -10  10   4        124.00        105.52        14.03 o
  -8  10   4        162.51        140.37        12.57 o
  -6  10   4        935.00        909.90        21.63 o
  -4  10   4         67.70         75.26         8.99 o
  -2  10   4         78.42         71.79         8.25 o
   0  10   4        426.97        413.48        10.90 o
   2  10   4        141.92        148.20         7.96 o
   4  10   4          2.54         -2.45         9.92 o
   6  10   4        377.28        377.47        16.91 o
   8  10   4        110.07        121.82        12.01 o
  10  10   4          0.25        -12.87        12.87 o
  12  10   4          5.46        -23.01        23.01 o
 -13  11   4         10.28         10.34        26.98 o
 -11  11   4          2.15         17.29        17.59 o
  -9  11   4        482.34        489.76        23.00 o
  -7  11   4          8.52          9.68         9.44 o
  -5  11   4          5.21          6.61         7.44 o
  -3  11   4        282.96        282.11        13.01 o
  -1  11   4         25.45         32.76         7.89 o
   1  11   4        529.87        575.87        13.56 o
   3  11   4        248.84        273.85        13.68 o
   5  11   4        412.43        386.32        16.90 o
   7  11   4          0.22         -5.15        10.82 o
   9  11   4         87.56         98.30        15.79 o
  11  11   4         75.38         78.48        18.73 o
 -12  12   4          1.32          4.22        30.62 o
 -10  12   4         11.77         42.41        18.92 o
  -8  12   4         14.34         31.60        19.41 o
  -6  12   4        232.72        199.80        15.46 o
  -4  12   4         43.61         68.50        11.24 o
  -2  12   4         97.85         85.63         9.93 o
   0  12   4        154.23        153.48        10.39 o
   2  12   4         41.01         37.50         9.89 o
   4  12   4        142.27        150.17        14.26 o
   6  12   4          1.76          0.68        13.59 o
   8  12   4          8.02         25.26        14.99 o
  10  12   4         63.63         92.46        19.29 o
 -11  13   4          0.01         32.57        29.19 o
  -9  13   4        502.74        565.73        60.18 o
  -7  13   4          2.93          3.17        10.80 o
  -5  13   4         11.21         16.22        14.51 o
  -3  13   4        438.89        425.15        23.09 o
  -1  13   4        529.94        471.66        23.94 o
   1  13   4        537.84        547.16        31.66 o
   3  13   4        147.41        150.21        13.16 o
   5  13   4          7.80         12.70        16.21 o
   7  13   4         49.31         62.23        17.80 o
   9  13   4          8.24         -9.00        20.35 o
 -10  14   4         46.79         12.94        33.26 o
  -8  14   4          9.50         -0.41        24.19 o
  -6  14   4          0.25        -11.72        17.77 o
  -4  14   4          0.09          2.05        15.17 o
  -2  14   4          1.05        -12.64        13.63 o
   0  14   4         57.19         87.75        23.13 o
   2  14   4          8.97          7.19        13.15 o
   4  14   4          7.40         36.57        16.12 o
   6  14   4        109.18        104.40        16.66 o
   8  14   4         81.04         59.58        19.18 o
  -9  15   4         94.65        125.71        42.83 o
  -7  15   4         15.31        -30.74        30.74 o
  -5  15   4         39.89         73.98        32.00 o
  -3  15   4         59.20         58.97        18.66 o
  -1  15   4        120.07         85.66        24.23 o
   1  15   4        344.77        364.27        43.35 o
   3  15   4         26.69         52.72        16.44 o
   5  15   4         52.61         70.76        23.36 o
   7  15   4          0.27         -2.08        21.54 o
  -6  16   4         14.99         12.51        25.47 o
  -4  16   4          0.48         15.65        29.29 o
  -2  16   4          0.39        -11.57        24.89 o
   0  16   4         32.29         31.12        26.37 o
   2  16   4         49.27         26.33        30.85 o
   4  16   4         11.47         39.98        30.01 o
   6  16   4          9.71          5.83        28.69 o
  -3  17   4         13.75         68.06        32.62 o
  -1  17   4         92.51         95.45        32.62 o
   1  17   4          0.12         24.59        40.82 o
   3  17   4        122.87        174.00        37.29 o
 -15   1   5        282.63        283.84        17.30 o
 -13   1   5          7.21         13.89         9.69 o
 -11   1   5        335.52        341.45        12.76 o
  -9   1   5        524.24        540.17        12.98 o
  -7   1   5        279.31        211.62         9.03 o
  -5   1   5       6849.81       6659.12        53.75 o
  -3   1   5      16241.67      17381.94       128.78 o
  -1   1   5      19257.33      19867.52       155.71 o
   1   1   5       6846.18       6514.51        50.59 o
   3   1   5       9010.74       9768.12        74.12 o
   5   1   5       6075.56       6215.18        66.41 o
   7   1   5         19.47          2.06         9.05 o
   9   1   5        820.62        747.24        27.07 o
  11   1   5        883.12        911.86        37.34 o
  13   1   5        270.47        316.77        54.42 o
  15   1   5        194.81         88.65        41.17 o
 -16   2   5         36.31         -8.51        20.24 o
 -14   2   5          9.01          9.94        12.44 o
 -12   2   5       1093.12       1070.12        20.91 o
 -10   2   5       1670.95       1686.64        23.31 o
  -8   2   5       1005.75        952.38        16.16 o
  -6   2   5         76.43         97.95         5.79 o
  -4   2   5       1408.73       1549.30        17.24 o
  -2   2   5          6.53          5.30         3.05 o
   0   2   5          7.05         12.89         3.20 o
   2   2   5       1028.94        965.98        12.35 o
   4   2   5       4674.91       5286.90        42.74 o
   6   2   5        359.33        350.00         9.12 o
   8   2   5         13.89         13.62         4.19 o
  10   2   5         54.20         26.00        15.90 o
  12   2   5        153.20        191.67        29.41 o
  14   2   5         17.43         23.07        36.78 o
 -15   3   5        281.88        333.16        27.28 o
 -13   3   5        265.96        292.67        17.19 o
 -11   3   5        319.46        329.84        13.65 o
  -9   3   5       1419.79       1418.51        20.29 o
  -7   3   5       1875.65       1817.99        22.61 o
  -5   3   5       5752.11       5914.11        55.76 o
  -3   3   5        430.63        425.01         7.57 o
  -1   3   5        478.84        443.06         7.60 o
   1   3   5        256.17        299.62         6.21 o
   3   3   5      14542.55      15422.07       123.97 o
   5   3   5        842.40        791.63        11.41 o
   7   3   5        128.15        132.04         7.74 o
   9   3   5        640.15        604.64        14.42 o
  11   3   5        366.96        409.45        53.49 o
  13   3   5        106.96         94.01        73.06 o
  15   3   5         96.54        102.13        43.47 o
 -16   4   5          6.82         54.17        32.15 o
 -14   4   5        131.15        149.78        14.68 o
 -12   4   5        377.89        373.20        15.84 o
 -10   4   5       1375.33       1370.43        21.54 o
  -8   4   5       1245.18       1197.98        17.96 o
  -6   4   5        412.46        449.24        10.86 o
  -4   4   5       1089.07       1041.72        15.34 o
  -2   4   5          4.72         11.49         2.97 o
   0   4   5        390.69        368.94         6.57 o
   2   4   5       1091.63       1106.71        14.01 o
   4   4   5      13920.56      15340.11       115.64 o
   6   4   5        580.40        551.10        16.74 o
   8   4   5        398.31        374.66        12.58 o
  10   4   5         19.38         38.20        12.08 o
  12   4   5         68.05         56.34        11.08 o
  14   4   5          7.02        -37.04        37.04 o
 -15   5   5        305.90        353.77        22.75 o
 -13   5   5         50.22         57.84        12.15 o
 -11   5   5        199.37        188.81        11.01 o
  -9   5   5        610.03        603.52        14.91 o
  -7   5   5       7413.36       7184.42        60.07 o
  -5   5   5       1769.33       1687.64        18.76 o
  -3   5   5       2024.99       1948.46        18.71 o
  -1   5   5        617.40        609.39        11.23 o
   1   5   5        237.89        311.47         9.43 o
   3   5   5         66.14         70.60         4.76 o
   5   5   5       2460.37       2494.99        31.85 o
   7   5   5        415.62        433.29         9.64 o
   9   5   5       2765.32       2880.17        39.59 o
  11   5   5         15.80         42.25        10.01 o
  13   5   5          0.06        -10.55        28.21 o
  15   5   5         10.91         33.81        49.49 o
 -14   6   5        219.14        218.29        18.24 o
 -12   6   5        193.39        184.64        14.84 o
 -10   6   5        208.95        199.54        10.59 o
  -8   6   5        708.22        713.82        14.50 o
  -6   6   5          0.68          1.14         4.48 o
  -4   6   5       9228.30       9953.97        77.62 o
  -2   6   5       1361.21       1586.54        23.03 o
   0   6   5       2017.63       2188.90        22.10 o
   2   6   5          3.59          3.18         3.56 o
   4   6   5       1550.94       1673.44        19.92 o
   6   6   5       3919.91       3849.68        48.55 o
   8   6   5        314.79        307.53        14.02 o
  10   6   5         25.92         35.15        10.25 o
  12   6   5          0.21          0.84        12.77 o
  14   6   5          0.89         -3.15        70.54 o
 -15   7   5         59.52         54.33        28.63 o
 -13   7   5        245.89        295.76        19.26 o
 -11   7   5        140.16        100.93        12.69 o
  -9   7   5       2720.32       2586.23        34.28 o
  -7   7   5       1396.36       1286.60        19.80 o
  -5   7   5        186.37        178.75        11.27 o
  -3   7   5       1074.42       1201.89        20.85 o
  -1   7   5        136.70        137.44        11.05 o
   1   7   5         98.08         87.42         5.45 o
   3   7   5        594.86        605.96        11.45 o
   5   7   5        209.54        198.06         9.11 o
   7   7   5        282.59        296.72        15.90 o
   9   7   5        211.50        219.70         9.95 o
  11   7   5        311.64        324.95        18.54 o
  13   7   5         69.50        122.98        22.06 o
 -14   8   5         24.11         29.88        18.27 o
 -12   8   5         57.88         43.43        15.11 o
 -10   8   5         36.05         18.45        10.58 o
  -8   8   5          0.28         10.47         7.74 o
  -6   8   5        189.22        197.56         9.17 o
  -4   8   5        369.16        343.15        13.37 o
  -2   8   5        272.39        246.15        12.47 o
   0   8   5        492.80        557.18        13.21 o
   2   8   5        118.26        157.31         7.71 o
   4   8   5        539.85        536.51        12.55 o
   6   8   5       3413.22       3453.47        39.75 o
   8   8   5         25.57         23.45         7.14 o
  10   8   5         86.07         76.19        11.57 o
  12   8   5         13.39          0.16        23.27 o
 -13   9   5         98.34        132.71        20.02 o
 -11   9   5          0.22        -13.85        13.85 o
  -9   9   5        283.18        301.24        14.72 o
  -7   9   5        560.02        524.66        17.19 o
  -5   9   5          2.12          0.45         7.61 o
  -3   9   5          0.68         17.54         7.56 o
  -1   9   5        150.84        163.77         9.18 o
   1   9   5        428.39        440.14        10.83 o
   3   9   5        694.31        683.43        14.19 o
   5   9   5          8.94         16.65         7.33 o
   7   9   5          2.80          7.64        10.66 o
   9   9   5          1.12          6.52         9.13 o
  11   9   5        112.88        129.56        13.22 o
  13   9   5        272.60        303.87        32.15 o
 -12  10   5          1.13         -0.47        23.86 o
 -10  10   5         25.04         48.06        14.48 o
  -8  10   5        167.65        176.17        13.04 o
  -6  10   5        152.49        154.89        10.59 o
  -4  10   5        163.84        136.50        10.16 o
  -2  10   5       1882.24       1903.32        29.23 o
   0  10   5        454.98        438.39        14.69 o
   2  10   5         75.35         76.20         7.08 o
   4  10   5          7.16          9.76         7.93 o
   6  10   5        717.11        725.56        19.69 o
   8  10   5        506.62        497.42        16.65 o
  10  10   5         29.79         57.28        12.04 o
  12  10   5         23.65        -10.44        25.91 o
 -13  11   5         31.29         35.13        30.94 o
 -11  11   5         71.23         53.68        21.44 o
  -9  11   5         69.38         62.00        12.87 o
  -7  11   5        862.20        776.15        30.87 o
  -5  11   5        255.34        245.08        13.49 o
  -3  11   5          3.98          7.06        11.12 o
  -1  11   5          1.22          2.78         7.80 o
   1  11   5       1132.85       1073.89        16.89 o
   3  11   5        185.10        183.05        12.26 o
   5  11   5          0.45         -1.35         9.39 o
   7  11   5          3.50         23.81        11.35 o
   9  11   5         13.14         22.56        13.19 o
  11  11   5          1.30        -18.84        18.84 o
 -12  12   5        168.56        263.06        71.05 o
 -10  12   5        159.69        184.51        31.38 o
  -8  12   5         19.45         31.16        13.55 o
  -6  12   5        160.55        138.80        14.77 o
  -4  12   5        110.70        132.92        14.11 o
  -2  12   5         55.69         46.57        11.50 o
   0  12   5        461.90        475.33        22.05 o
   2  12   5          1.32         -2.20         8.12 o
   4  12   5        151.22        159.41        13.09 o
   6  12   5         26.78          3.48        11.47 o
   8  12   5        131.30        130.83        14.72 o
  10  12   5         43.25         26.66        19.48 o
 -11  13   5         21.54         55.88        32.42 o
  -9  13   5          2.51        -32.75        32.75 o
  -7  13   5          0.01        -18.88        18.88 o
  -5  13   5         28.00         38.63        26.05 o
  -3  13   5          1.36         16.15        13.65 o
  -1  13   5         88.94         70.89        12.21 o
   1  13   5         12.85          6.43         9.47 o
   3  13   5        137.05        130.99        13.38 o
   5  13   5         18.44         22.71        31.55 o
   7  13   5        102.00         83.99        15.67 o
   9  13   5         13.19         13.10        30.26 o
 -10  14   5        151.45         99.77        32.07 o
  -8  14   5          3.16         46.27        24.91 o
  -6  14   5          4.04         12.27        18.66 o
  -4  14   5         64.61         52.17        15.65 o
  -2  14   5         58.51         90.37        16.73 o
   0  14   5         39.17         78.57        20.66 o
   2  14   5         59.01         62.31        12.92 o
   4  14   5          0.38         -1.37        15.75 o
   6  14   5         38.70         -6.66        18.42 o
   8  14   5         15.98         -3.17        20.39 o
  -7  15   5         56.72         52.84        36.95 o
  -5  15   5          4.88         29.83        20.48 o
  -3  15   5         90.93         96.45        19.06 o
  -1  15   5         49.20         99.58        19.56 o
   1  15   5        281.03        280.06        30.67 o
   3  15   5         11.15         -0.23        29.96 o
   5  15   5          5.13        -21.19        21.19 o
   7  15   5         23.08          4.65        22.03 o
  -6  16   5         15.90        -10.68        26.12 o
  -4  16   5          0.25        -19.18        22.51 o
  -2  16   5         36.68         46.48        43.68 o
   0  16   5          0.18        -10.31        26.04 o
   2  16   5        117.15        163.64        29.75 o
   4  16   5         45.09         14.89        84.98 o
  -3  17   5          0.62         36.81        35.55 o
  -1  17   5         14.47         -4.32        54.42 o
   1  17   5         55.04          5.50        34.95 o
 -16   0   6         32.18         -2.44        62.48 o
 -14   0   6        901.13        888.89        35.81 o
 -12   0   6        738.09        673.61        25.67 o
 -10   0   6       9224.03       9411.10       126.35 o
  -8   0   6       1292.87       1178.70        26.79 o
  -6   0   6          3.48         -3.71         5.37 o
  -4   0   6      30207.46      33069.66       341.94 o
  -2   0   6      13426.47      13681.70       170.16 o
   0   0   6          5.83         10.45         4.68 o
   2   0   6       5501.32       5337.98        60.37 o
   4   0   6       1890.92       2064.96        47.32 o
   6   0   6       2258.80       2312.15        55.94 o
   8   0   6       2121.59       2171.68        59.86 o
  10   0   6       2288.49       2393.68        69.12 o
  12   0   6         68.56        101.79        37.29 o
  14   0   6         64.27         42.33        53.41 o
 -15   1   6         58.67         41.46        19.36 o
 -13   1   6          0.09         14.10        13.66 o
 -11   1   6         27.59         42.09         8.65 o
  -9   1   6        899.83        856.48        17.15 o
  -7   1   6        716.60        761.59        15.32 o
  -5   1   6       4020.95       4280.74        37.24 o
  -3   1   6         62.78         59.13         4.16 o
  -1   1   6       4882.03       5131.90        41.56 o
   1   1   6       7503.18       8030.57        62.18 o
   3   1   6         89.10        101.47         4.18 o
   5   1   6        295.72        276.37         7.26 o
   7   1   6        897.43        832.80        24.92 o
   9   1   6          4.24          8.69        12.15 o
  11   1   6         46.96         29.44        19.83 o
  13   1   6          0.02        -27.79        27.79 o
  15   1   6         14.01         14.11        60.47 o
 -16   2   6         46.13         69.47        26.32 o
 -14   2   6        212.90        276.31        16.42 o
 -12   2   6         83.67         89.62        10.16 o
 -10   2   6       2580.98       2581.44        30.95 o
  -8   2   6       1509.47       1394.02        28.17 o
  -6   2   6         24.60         33.31         4.88 o
  -4   2   6      13815.86      15088.32       114.14 o
  -2   2   6       5056.03       4909.00        40.12 o
   0   2   6      10443.37      10602.50        80.50 o
   2   2   6        505.48        478.20         7.68 o
   4   2   6        665.87        743.71        10.61 o
   6   2   6        191.17        188.01        11.85 o
   8   2   6       1925.87       1900.74        42.12 o
  10   2   6       1755.25       1742.78        48.68 o
  12   2   6          0.71        -10.96        33.76 o
  14   2   6          2.21        -34.18        34.18 o
 -15   3   6         74.66         50.56        16.40 o
 -13   3   6        220.62        261.01        14.69 o
 -11   3   6         41.89         39.61         8.81 o
  -9   3   6       1125.18       1122.28        18.98 o
  -7   3   6        248.31        280.69         9.45 o
  -5   3   6        665.49        621.37        12.31 o
  -3   3   6       1307.82       1271.11        15.60 o
  -1   3   6         30.48         27.65         3.23 o
   1   3   6       2890.54       3244.09        28.23 o
   3   3   6          0.45          0.36         3.28 o
   5   3   6        191.39        166.14         9.96 o
   7   3   6       1284.56       1280.99        19.19 o
   9   3   6        675.48        610.04        20.09 o
  11   3   6         25.41         18.54        20.76 o
  13   3   6        131.08        143.90        34.57 o
  15   3   6         26.71         90.71        45.86 o
 -16   4   6        205.84        247.14        27.41 o
 -14   4   6         86.61         99.87        16.56 o
 -12   4   6        630.75        632.13        19.42 o
 -10   4   6         76.58         83.50         9.51 o
  -8   4   6       1279.20       1153.84        17.50 o
  -6   4   6       1786.93       1948.24        21.52 o
  -4   4   6       1764.65       1776.27        20.42 o
  -2   4   6       1621.43       1452.73        15.18 o
   0   4   6         24.42         41.08         3.58 o
   2   4   6        640.44        694.33        11.27 o
   4   4   6       5013.18       5108.95        42.87 o
   6   4   6       2821.44       2819.83        30.51 o
   8   4   6       1264.40       1280.42        22.00 o
  10   4   6         46.64         54.17        15.42 o
  12   4   6         26.00         22.52        30.74 o
  14   4   6          0.82        -38.40        38.40 o
 -15   5   6        179.12        229.52        24.22 o
 -13   5   6         74.03         79.51        17.56 o
 -11   5   6         22.59         26.30         9.19 o
  -9   5   6        753.68        766.91        16.72 o
  -7   5   6        306.60        322.26        10.44 o
  -5   5   6       1695.64       1716.20        19.19 o
  -3   5   6        608.26        651.60        10.19 o
  -1   5   6          0.10          1.72         4.10 o
   1   5   6        521.63        596.72        10.36 o
   3   5   6         59.82         59.38         4.98 o
   5   5   6       1429.04       1421.47        17.79 o
   7   5   6        467.53        482.21        17.26 o
   9   5   6       3291.33       3291.09        43.34 o
  11   5   6        312.10        296.27        15.20 o
  13   5   6         48.71         46.10        36.57 o
 -14   6   6          0.16          6.62        19.76 o
 -12   6   6        294.93        326.60        15.85 o
 -10   6   6       1457.35       1467.57        24.73 o
  -8   6   6         67.85         66.21         7.30 o
  -6   6   6       1103.31       1078.93        16.08 o
  -4   6   6        393.07        406.72        10.61 o
  -2   6   6         40.03         43.83         6.15 o
   0   6   6        132.09        161.06         7.42 o
   2   6   6       1284.91       1366.91        19.05 o
   4   6   6        112.85        120.30         6.60 o
   6   6   6       2971.03       2829.55        32.71 o
   8   6   6        254.69        262.26         9.56 o
  10   6   6         40.40         35.58        14.98 o
  12   6   6          4.92         -4.71        12.80 o
  14   6   6         46.96         79.70        47.91 o
 -15   7   6         15.61         31.62        23.71 o
 -13   7   6         11.54         22.12        16.60 o
 -11   7   6         97.94         73.14        12.86 o
  -9   7   6         91.52        116.37        10.49 o
  -7   7   6        913.90        880.99        15.29 o
  -5   7   6        905.79        824.84        13.32 o
  -3   7   6         10.95         13.77         6.53 o
  -1   7   6         98.96         99.81         7.95 o
   1   7   6        150.73        147.32         8.44 o
   3   7   6       1103.00       1028.98        14.98 o
   5   7   6        301.13        295.48        10.95 o
   7   7   6       3048.33       2984.92        33.64 o
   9   7   6        204.25        199.99        12.26 o
  11   7   6         74.38         85.65        19.20 o
  13   7   6         12.65         18.15        22.72 o
 -14   8   6         28.13         50.29        21.85 o
 -12   8   6        266.00        252.55        20.09 o
 -10   8   6        134.97        136.09        13.97 o
  -8   8   6        556.61        530.88        15.80 o
  -6   8   6        314.44        333.80        15.62 o
  -4   8   6         88.43        104.95         9.89 o
  -2   8   6         37.43         36.46         7.39 o
   0   8   6       2059.07       2164.23        30.71 o
   2   8   6          0.91          8.52         5.46 o
   4   8   6        721.52        655.48        16.23 o
   6   8   6          8.32         19.65         7.27 o
   8   8   6        245.84        281.83        11.34 o
  10   8   6        224.38        226.27        11.31 o
  12   8   6          5.29         17.86        21.07 o
 -13   9   6          0.10        -12.28        25.13 o
 -11   9   6          7.46         10.26        13.41 o
  -9   9   6          1.56          0.73         9.46 o
  -7   9   6       2793.65       2762.05        32.13 o
  -5   9   6        195.85        192.43        11.89 o
  -3   9   6        122.88        125.02        10.13 o
  -1   9   6        325.74        318.11        14.01 o
   1   9   6          4.86          8.84         5.77 o
   3   9   6        474.56        474.14        12.56 o
   5   9   6        832.89        794.16        17.62 o
   7   9   6        927.45        891.53        19.62 o
   9   9   6          8.15         10.42         9.08 o
  11   9   6         63.17         69.28        13.40 o
  13   9   6         17.71        -21.65        79.61 o
 -12  10   6         69.23         80.85        22.16 o
 -10  10   6         94.36        109.13        19.22 o
  -8  10   6        298.59        262.63        13.89 o
  -6  10   6        349.26        291.60        15.69 o
  -4  10   6          6.72         13.74         9.24 o
  -2  10   6        421.51        391.42        14.71 o
   0  10   6       2217.58       2170.51        32.00 o
   2  10   6         49.74         43.82         7.30 o
   4  10   6        125.47        115.81         9.80 o
   6  10   6          6.18         13.71         9.38 o
   8  10   6         40.08         47.41        10.76 o
  10  10   6        118.16        119.17        16.86 o
  12  10   6         63.56        115.84        28.42 o
 -13  11   6        110.15        122.82        34.01 o
 -11  11   6         13.87         14.96        21.82 o
  -9  11   6         35.09         32.78        12.43 o
  -7  11   6       1124.23       1141.12        28.70 o
  -5  11   6        160.22        139.17        11.66 o
  -3  11   6         35.32         47.79         9.12 o
  -1  11   6        102.97         87.88         9.85 o
   1  11   6         15.47          9.79         5.95 o
   3  11   6        276.00        273.26        11.74 o
   5  11   6        133.71        141.43        11.65 o
   7  11   6        186.49        178.94        16.38 o
   9  11   6          1.10         16.00        13.16 o
  11  11   6         25.35         51.08        26.73 o
 -12  12   6         80.93        167.92        66.51 o
 -10  12   6         20.36         24.90        21.71 o
  -8  12   6         53.03         37.69        18.17 o
  -6  12   6        524.53        530.81        26.26 o
  -4  12   6         15.64         11.32         9.77 o
  -2  12   6        108.86        109.01        12.32 o
   0  12   6        564.84        555.48        18.77 o
   2  12   6          6.08         -1.83         9.57 o
   4  12   6          0.64        -10.11        10.11 o
   6  12   6          6.63         -9.42        13.05 o
   8  12   6        119.05        107.69        15.52 o
  10  12   6          0.90          4.58        19.40 o
 -11  13   6          9.73          5.04        32.25 o
  -9  13   6         10.48         20.68        24.52 o
  -7  13   6         28.01         66.42        18.30 o
  -5  13   6        156.36        164.88        18.40 o
  -3  13   6        193.40        241.76        19.49 o
  -1  13   6        175.60        163.44        14.63 o
   1  13   6         16.21         18.10        12.67 o
   3  13   6         78.15         77.37        12.48 o
   5  13   6         19.37          7.29        16.16 o
   7  13   6          5.88        -15.03        18.09 o
   9  13   6          0.35        -22.40        22.40 o
 -10  14   6          1.70         41.91        60.97 o
  -8  14   6          0.08         -5.15        43.20 o
  -6  14   6          1.36         -0.57        39.33 o
  -4  14   6          7.28         13.87        22.55 o
  -2  14   6          3.03        -16.08        16.42 o
   0  14   6          6.51         23.59        15.67 o
   2  14   6         21.82          1.48        12.17 o
   4  14   6         18.09          8.70        15.55 o
   6  14   6         37.21          6.69        29.96 o
   8  14   6         49.02         -0.26        22.90 o
  -7  15   6         24.94         57.03        51.90 o
  -5  15   6          7.13          9.62        21.36 o
  -3  15   6        121.09        112.17        21.64 o
  -1  15   6         38.74         16.00        18.72 o
   1  15   6          9.45          9.08        24.07 o
   3  15   6         10.07         13.77        34.72 o
   5  15   6        111.07        169.26        25.60 o
   7  15   6          4.33         -4.84        26.18 o
  -6  16   6         12.16         13.08        34.69 o
  -4  16   6         23.53         -3.95        37.07 o
  -2  16   6         11.46          4.44        22.04 o
   0  16   6         37.78         23.60        29.29 o
   2  16   6         33.69         43.79        30.67 o
   4  16   6         25.32         48.57        34.95 o
  -1  17   6          6.00         40.55        51.90 o
   1  17   6          1.10         24.31        36.47 o
 -15   1   7        502.61        464.83        22.60 o
 -13   1   7        328.39        381.44        17.34 o
 -11   1   7         65.88         67.54         9.46 o
  -9   1   7         71.19         65.94         8.13 o
  -7   1   7        444.92        407.92        11.11 o
  -5   1   7       4925.78       4596.76        40.09 o
  -3   1   7      18014.94      18937.67       141.16 o
  -1   1   7       1882.61       2150.99        20.81 o
   1   1   7       4925.02       5487.90        44.84 o
   3   1   7        241.43        219.12         5.78 o
   5   1   7       8692.25       9462.73        87.31 o
   7   1   7        246.65        198.41        21.42 o
   9   1   7         67.62         40.20        14.55 o
  11   1   7         41.22          4.50        23.86 o
  13   1   7         73.50         -6.73        30.62 o
  15   1   7        111.66         45.34        44.53 o
 -16   2   7         44.52         30.38        23.55 o
 -14   2   7         90.54         65.33        15.08 o
 -12   2   7        128.97        113.58        16.97 o
 -10   2   7        717.59        715.27        16.96 o
  -8   2   7       2815.92       2703.51        30.75 o
  -6   2   7       1170.50       1215.72        17.01 o
  -4   2   7       4559.33       5102.03        46.18 o
  -2   2   7         42.87         48.98         4.20 o
   0   2   7         83.57        100.34         5.05 o
   2   2   7        431.71        404.13         7.82 o
   4   2   7        452.82        485.46        11.91 o
   6   2   7          5.62         -5.60         5.60 o
   8   2   7          0.37        -14.11        14.11 o
  10   2   7         89.52        125.84        23.03 o
  12   2   7          1.31          2.45        27.76 o
  14   2   7         26.33         61.08        39.54 o
 -15   3   7        384.62        404.06        24.32 o
 -13   3   7        300.66        349.12        17.49 o
 -11   3   7        454.73        434.43        15.45 o
  -9   3   7       1636.77       1609.45        23.19 o
  -7   3   7       1906.61       1799.79        22.70 o
  -5   3   7       2013.20       1877.90        24.92 o
  -3   3   7        581.76        540.66         9.55 o
  -1   3   7          0.47          3.70         3.15 o
   1   3   7        711.20        687.43        10.36 o
   3   3   7         44.44         76.62         5.17 o
   5   3   7       3511.55       3623.82        43.34 o
   7   3   7       2248.57       2290.57        36.80 o
   9   3   7        302.31        299.57         9.73 o
  11   3   7        394.61        407.68        38.40 o
  13   3   7         25.55        -29.23        34.21 o
 -16   4   7         21.60         26.84        25.02 o
 -14   4   7          3.83         -0.06        14.52 o
 -12   4   7          0.73         16.66        11.15 o
 -10   4   7         60.60         58.78         8.54 o
  -8   4   7       1072.45       1002.07        16.63 o
  -6   4   7       1079.63       1118.83        17.04 o
  -4   4   7        211.03        227.78         8.98 o
  -2   4   7       1391.02       1403.19        15.53 o
   0   4   7        248.27        248.72         7.07 o
   2   4   7       2714.34       2896.25        26.82 o
   4   4   7       1311.13       1375.40        17.78 o
   6   4   7        170.66        170.08         7.74 o
   8   4   7        111.93        130.13         8.65 o
  10   4   7         14.30         20.45         8.80 o
  12   4   7        164.32        225.16        70.04 o
  14   4   7          1.08         20.16        66.51 o
 -15   5   7        163.86        260.07        22.37 o
 -13   5   7        255.02        297.00        16.94 o
 -11   5   7        548.89        540.48        20.29 o
  -9   5   7        806.74        753.56        16.39 o
  -7   5   7       1677.10       1613.12        20.58 o
  -5   5   7       2333.86       2410.82        24.63 o
  -3   5   7         38.80         56.05         4.96 o
  -1   5   7        667.80        628.79         9.57 o
   1   5   7        956.19        965.73        14.38 o
   3   5   7         16.98         12.87         4.56 o
   5   5   7       1323.77       1245.64        16.63 o
   7   5   7        740.82        716.51        16.00 o
   9   5   7        921.40        977.20        21.81 o
  11   5   7        180.79        208.38        12.57 o
  13   5   7        171.46        184.84        49.38 o
 -14   6   7         52.89         70.97        18.79 o
 -12   6   7         91.76         91.76        13.90 o
 -10   6   7          0.05         -4.82         8.72 o
  -8   6   7       2215.63       2122.70        25.61 o
  -6   6   7        380.21        367.21        10.87 o
  -4   6   7        793.73        770.00        12.67 o
  -2   6   7        392.47        372.07        10.69 o
   0   6   7        160.92        159.29        11.42 o
   2   6   7         40.12         41.47         6.26 o
   4   6   7        170.87        197.00         8.52 o
   6   6   7       1489.01       1427.62        20.91 o
   8   6   7       3241.16       3162.63        32.81 o
  10   6   7         57.81         57.01        11.44 o
  12   6   7         57.72         59.10        21.53 o
  14   6   7         14.40         71.14        45.76 o
 -15   7   7         37.72         65.90        24.65 o
 -13   7   7        142.31        182.29        23.29 o
 -11   7   7        342.78        339.92        21.41 o
  -9   7   7        125.06        125.62         9.49 o
  -7   7   7        135.59        140.30         7.95 o
  -5   7   7       2566.64       2409.73        24.39 o
  -3   7   7        547.00        508.38        16.96 o
  -1   7   7        701.01        688.07        16.04 o
   1   7   7         73.88         75.78         7.09 o
   3   7   7        925.54        941.44        15.69 o
   5   7   7          8.77         18.12         7.59 o
   7   7   7        121.09        128.69         9.09 o
   9   7   7        410.44        398.89        17.93 o
  11   7   7         81.25        102.29        16.00 o
  13   7   7        209.83        156.16        47.68 o
 -14   8   7         19.05          7.48        25.32 o
 -12   8   7         92.60        109.45        16.59 o
 -10   8   7        331.83        309.86        16.48 o
  -8   8   7         13.66         19.41         8.10 o
  -6   8   7        534.22        515.73        12.18 o
  -4   8   7         87.22         61.97         8.36 o
  -2   8   7       1373.06       1380.60        24.22 o
   0   8   7         68.90         68.69         8.33 o
   2   8   7        253.40        265.20        10.02 o
   4   8   7        624.47        593.68        13.65 o
   6   8   7        139.61        131.98         9.20 o
   8   8   7        649.69        568.07        30.25 o
  10   8   7        169.61        173.45        11.94 o
  12   8   7         11.36         34.54        31.76 o
 -13   9   7         14.57        -14.48        22.06 o
 -11   9   7         57.37         80.35        15.17 o
  -9   9   7          5.17         -6.94        11.85 o
  -7   9   7          2.54         17.21         8.27 o
  -5   9   7       2408.57       2392.56        36.27 o
  -3   9   7        388.98        388.81        16.00 o
  -1   9   7         54.59         62.01         9.52 o
   1   9   7         17.38         15.42         5.16 o
   3   9   7         46.65         50.97         7.16 o
   5   9   7         57.14         70.04         9.64 o
   7   9   7        177.52        164.07        11.41 o
   9   9   7         17.34          4.96         9.49 o
  11   9   7         25.54         21.39        18.62 o
 -12  10   7         11.95         10.62        22.22 o
 -10  10   7         83.75         83.23        22.11 o
  -8  10   7         13.46          7.13        10.53 o
  -6  10   7        556.02        527.86        24.11 o
  -4  10   7         78.12         66.79         9.62 o
  -2  10   7        503.40        529.89        18.44 o
   0  10   7         32.07         39.04         8.33 o
   2  10   7        756.90        823.83        15.72 o
   4  10   7        519.79        527.73        15.07 o
   6  10   7        270.91        280.32        13.52 o
   8  10   7          0.21         -9.87         9.87 o
  10  10   7         49.09         84.81        18.36 o
  12  10   7         35.32        137.22        30.44 o
 -11  11   7          7.74         22.18        31.83 o
  -9  11   7        138.50        136.94        13.99 o
  -7  11   7         17.34         62.49        16.29 o
  -5  11   7          0.02         26.48        10.26 o
  -3  11   7        184.32        202.66        15.16 o
  -1  11   7        731.59        748.40        19.64 o
   1  11   7        923.44        889.57        21.25 o
   3  11   7          9.15          8.32         8.66 o
   5  11   7         53.56         64.99        11.31 o
   7  11   7         77.63         78.85        13.47 o
   9  11   7          8.26         -8.26        15.70 o
  11  11   7          0.05        -14.07        27.53 o
 -12  12   7          0.26         -4.74        45.35 o
 -10  12   7          2.03         37.37        60.97 o
  -8  12   7        306.14        303.36        23.25 o
  -6  12   7         12.30         -2.34        14.77 o
  -4  12   7          0.11         16.81        15.86 o
  -2  12   7         25.80         32.64        13.13 o
   0  12   7       1188.35       1243.06        26.88 o
   2  12   7          6.16         11.44         7.94 o
   4  12   7          6.75         18.56        12.32 o
   6  12   7         41.40         36.10        13.70 o
   8  12   7         91.19        127.98        17.88 o
  10  12   7          7.10         51.23        32.58 o
 -11  13   7          5.07         51.40        47.37 o
  -9  13   7         28.68         37.44        24.22 o
  -7  13   7          6.01        -10.18        34.23 o
  -5  13   7          1.01         36.09        16.82 o
  -3  13   7          0.02        -14.15        14.21 o
  -1  13   7         25.24         22.68        17.31 o
   1  13   7          0.25         15.87        13.05 o
   3  13   7        115.43         95.09        12.96 o
   5  13   7          1.90          6.47        14.92 o
   7  13   7         86.61        106.65        21.30 o
   9  13   7          4.41         55.62        22.32 o
  -8  14   7        155.98        198.58        41.34 o
  -6  14   7         39.13         26.33        19.54 o
  -4  14   7          3.17         17.39        17.04 o
  -2  14   7         60.27         57.39        17.18 o
   0  14   7         46.87         63.41        16.70 o
   2  14   7         21.77         18.35        29.41 o
   4  14   7          6.84          9.50        16.82 o
   6  14   7          8.15         11.91        23.15 o
   8  14   7         11.54         53.59        24.60 o
  -7  15   7          6.63         32.70        25.81 o
  -5  15   7         10.95         24.92        21.32 o
  -3  15   7          0.47         -6.08        41.80 o
  -1  15   7          8.41         12.03        35.88 o
   1  15   7        127.96        136.98        43.84 o
   3  15   7        188.17        220.59        35.22 o
   5  15   7         62.95         51.20        34.11 o
  -4  16   7         27.40          8.36        24.29 o
  -2  16   7         43.51         46.71        35.95 o
   0  16   7         33.83         13.43        39.81 o
   2  16   7          0.58          5.28        32.95 o
   4  16   7          1.81         -2.91        86.67 o
 -16   0   8        209.44        173.94        36.89 o
 -14   0   8          0.27         15.28        19.76 o
 -12   0   8         55.99         46.24        14.90 o
 -10   0   8       2282.31       2248.18        44.07 o
  -8   0   8        397.67        335.12        15.56 o
  -6   0   8       3856.46       3950.30        51.99 o
  -4   0   8        483.98        387.62        13.35 o
  -2   0   8      30367.53      34297.48       354.78 o
   0   0   8         76.44         69.36         8.87 o
   2   0   8      16809.48      17163.17       181.99 o
   4   0   8       2203.81       2168.36        29.79 o
   6   0   8         76.77         60.08        14.76 o
   8   0   8         42.17         31.55        32.25 o
  10   0   8        454.84        538.29        40.45 o
  12   0   8        823.92        696.27        78.61 o
  14   0   8         97.79        208.61        63.49 o
 -15   1   8         11.06         20.67        21.21 o
 -13   1   8          1.48         -2.96        12.15 o
 -11   1   8        557.25        512.47        29.35 o
  -9   1   8        111.69        115.12         9.68 o
  -7   1   8        265.41        286.23        10.20 o
  -5   1   8         84.51         69.29         5.59 o
  -3   1   8         43.77         44.91         4.73 o
  -1   1   8          1.45          2.32         3.52 o
   1   1   8       3309.71       3343.84        29.88 o
   3   1   8       3310.56       3448.57        33.41 o
   5   1   8        878.86        879.35        10.88 o
   7   1   8         92.64         78.73        13.21 o
   9   1   8        138.09        148.57        17.72 o
  11   1   8        115.99        123.77        27.79 o
  13   1   8         93.09         81.13        35.94 o
 -16   2   8        174.71        194.25        26.53 o
 -14   2   8         44.72         21.21        14.82 o
 -12   2   8         45.72         48.58        10.78 o
 -10   2   8        416.67        375.55        15.14 o
  -8   2   8       4750.19       4598.39        46.78 o
  -6   2   8        443.69        394.66        10.36 o
  -4   2   8        244.79        292.14         8.75 o
  -2   2   8       1380.27       1408.73        16.36 o
   0   2   8       7097.79       7300.56        58.43 o
   2   2   8       1241.26       1174.54        14.28 o
   4   2   8       1996.68       2026.70        20.42 o
   6   2   8        112.35        117.23         6.99 o
   8   2   8        309.13        281.39        24.08 o
  10   2   8        232.36        193.80        31.36 o
  12   2   8        703.21        640.28        49.60 o
  14   2   8         47.19         15.93       107.83 o
 -15   3   8         31.18         32.02        20.86 o
 -13   3   8        415.12        382.58        19.78 o
 -11   3   8        822.93        819.68        20.03 o
  -9   3   8        330.51        312.69        12.35 o
  -7   3   8       1201.19       1197.85        18.67 o
  -5   3   8          1.46          9.48         4.55 o
  -3   3   8        812.10        717.74        11.51 o
  -1   3   8       1733.79       1639.44        18.66 o
   1   3   8        811.62        862.35        12.17 o
   3   3   8       4013.68       4266.69        40.20 o
   5   3   8        115.03        106.75         8.94 o
   7   3   8         18.28         15.05         8.34 o
   9   3   8          0.09        -16.32        16.32 o
  11   3   8        521.61        570.30        45.61 o
  13   3   8         74.10        -18.43        60.47 o
 -16   4   8        126.56        145.39        46.91 o
 -14   4   8         46.54         84.28        32.64 o
 -12   4   8         13.34          5.45        11.66 o
 -10   4   8        176.45        214.87        11.43 o
  -8   4   8       6683.42       6625.17        58.07 o
  -6   4   8       2428.52       2292.15        26.88 o
  -4   4   8        511.71        493.97        10.08 o
  -2   4   8        588.42        551.24        10.16 o
   0   4   8        391.55        354.67        10.72 o
   2   4   8        204.69        239.24        10.08 o
   4   4   8       1471.42       1624.01        20.29 o
   6   4   8        369.35        355.33        10.79 o
   8   4   8        168.08        161.32         9.50 o
  10   4   8        178.37        161.88        12.64 o
  12   4   8        228.48        244.13        39.30 o
  14   4   8         12.73         59.80        61.98 o
 -15   5   8        247.83        270.47        26.35 o
 -13   5   8         52.56         29.94        15.67 o
 -11   5   8         24.30         24.38        10.34 o
  -9   5   8       1027.91        980.19        20.66 o
  -7   5   8         64.69         58.45         6.53 o
  -5   5   8       1286.60       1193.45        19.24 o
  -3   5   8         99.94        116.16         7.02 o
  -1   5   8        128.46        135.61         6.58 o
   1   5   8        364.72        343.06        13.96 o
   3   5   8        273.74        298.90        10.99 o
   5   5   8        113.07        109.62         6.27 o
   7   5   8        208.44        195.70        10.41 o
   9   5   8         83.22         84.21        10.65 o
  11   5   8         14.42         11.97        11.64 o
  13   5   8          4.36         50.88        43.11 o
 -14   6   8        319.17        381.09        27.12 o
 -12   6   8          9.84          5.66        12.99 o
 -10   6   8       1775.20       1707.05        25.36 o
  -8   6   8        277.33        262.03        10.80 o
  -6   6   8       1847.99       1745.37        21.04 o
  -4   6   8       4214.42       4207.74        40.66 o
  -2   6   8        418.73        398.11        11.63 o
   0   6   8         57.56         50.63         6.01 o
   2   6   8        385.98        426.60        12.42 o
   4   6   8         12.92         13.35         7.24 o
   6   6   8        940.16        876.22        16.75 o
   8   6   8          4.34         11.61        13.35 o
  10   6   8        420.13        389.76        19.38 o
  12   6   8         87.62         83.80        17.14 o
 -15   7   8         48.40         16.33        25.36 o
 -13   7   8         23.07         33.48        19.87 o
 -11   7   8        248.01        251.85        19.30 o
  -9   7   8        178.25        199.47        13.43 o
  -7   7   8          2.43         14.80         6.18 o
  -5   7   8       2115.95       2056.89        28.51 o
  -3   7   8          1.19          0.96         5.66 o
  -1   7   8         44.30         48.59         7.56 o
   1   7   8         61.76         60.44         6.87 o
   3   7   8        309.45        328.65        11.96 o
   5   7   8        405.09        394.75        12.50 o
   7   7   8        165.22        174.10        13.18 o
   9   7   8        483.03        487.62        28.38 o
  11   7   8         13.71         23.88        20.36 o
  13   7   8          0.12         -5.80        57.95 o
 -14   8   8         54.48         36.85        37.29 o
 -12   8   8          1.79         -8.25        17.69 o
 -10   8   8        274.17        293.34        15.70 o
  -8   8   8        129.29        127.05        11.52 o
  -6   8   8        109.16        109.18        10.63 o
  -4   8   8        652.52        662.04        18.86 o
  -2   8   8        241.90        263.28        13.06 o
   0   8   8          4.26          9.63         8.82 o
   2   8   8       1090.93       1060.28        16.23 o
   4   8   8        104.19        118.84         8.26 o
   6   8   8        239.55        253.91        11.73 o
   8   8   8        363.46        320.91        14.08 o
  10   8   8          3.83         28.51        15.18 o
  12   8   8         42.40          1.43        29.96 o
 -13   9   8          8.90        -14.30        24.42 o
 -11   9   8          6.97        -15.55        15.55 o
  -9   9   8          0.23         10.50        10.17 o
  -7   9   8        390.80        365.63        27.13 o
  -5   9   8       3070.76       3029.49        42.80 o
  -3   9   8         82.41         84.41        10.22 o
  -1   9   8          0.79         12.26         7.99 o
   1   9   8          4.43         17.59         5.67 o
   3   9   8         51.13         67.61         7.70 o
   5   9   8        553.97        513.56        15.13 o
   7   9   8          0.70          7.94        10.75 o
   9   9   8        540.36        523.46        21.17 o
  11   9   8          4.22         -2.98        23.51 o
 -12  10   8          6.79        -18.62        22.43 o
 -10  10   8         57.68         21.89        13.54 o
  -8  10   8         34.39         26.50        13.92 o
  -6  10   8        231.80        188.78        14.30 o
  -4  10   8         21.36         26.69        11.54 o
  -2  10   8          0.70         11.23         9.08 o
   0  10   8        226.41        219.01        12.25 o
   2  10   8       1025.29        953.40        17.02 o
   4  10   8         12.88         -4.24         7.85 o
   6  10   8         13.34         15.23        11.51 o
   8  10   8         30.57         20.03        12.81 o
  10  10   8        154.47        207.99        22.45 o
 -11  11   8          5.62          6.79        25.94 o
  -9  11   8          0.06         14.55        17.78 o
  -7  11   8        151.12        136.11        19.07 o
  -5  11   8        298.35        236.31        30.69 o
  -3  11   8        556.22        591.68        23.48 o
  -1  11   8        438.66        464.50        20.93 o
   1  11   8        271.48        270.18        14.11 o
   3  11   8         46.44         41.58         8.74 o
   5  11   8         59.22         65.49        11.84 o
   7  11   8         67.13         87.54        14.77 o
   9  11   8         64.27         54.57        16.41 o
 -10  12   8          3.28          6.82        40.20 o
  -8  12   8         11.72          8.41        31.75 o
  -6  12   8        166.32        203.08        19.92 o
  -4  12   8         37.91         30.89        14.32 o
  -2  12   8         10.15          6.38        11.65 o
   0  12   8        465.35        446.00        20.50 o
   2  12   8         93.03         81.96        14.25 o
   4  12   8         35.12         25.78        12.10 o
   6  12   8          0.28         -1.75        21.29 o
   8  12   8         50.58         14.99        21.07 o
  -9  13   8         30.08          3.26        22.42 o
  -7  13   8          6.73          9.36        18.94 o
  -5  13   8         10.35          1.15        16.33 o
  -3  13   8        219.62        207.28        19.18 o
  -1  13   8        340.68        367.91        22.84 o
   1  13   8         18.99         23.52        18.91 o
   3  13   8          0.16         -6.64        11.95 o
   5  13   8         12.02         23.56        21.12 o
   7  13   8        171.48        256.41        35.18 o
  -8  14   8          9.22         -0.22        28.56 o
  -6  14   8          0.30        -21.23        21.23 o
  -4  14   8          6.09         52.87        31.01 o
  -2  14   8          0.03         34.94        38.56 o
   0  14   8         38.41         37.16        20.63 o
   2  14   8          1.14          7.04        26.37 o
   4  14   8          0.00        -25.02        25.02 o
   6  14   8          0.01        -24.45        24.45 o
  -7  15   8          0.16        140.11        39.07 o
  -5  15   8          2.01         50.77        23.75 o
  -3  15   8         60.71         75.71        36.14 o
  -1  15   8         47.77         50.69        21.66 o
   1  15   8          0.98         -7.16        22.52 o
   3  15   8          5.86         51.16        33.27 o
   5  15   8          0.02        -34.79        34.79 o
  -4  16   8          7.99         53.52        55.61 o
  -2  16   8          7.86         -5.24        36.30 o
   0  16   8          2.30         23.49        40.22 o
   2  16   8          0.26        -35.86        35.86 o
 -15   1   9         94.05        105.57        22.93 o
 -13   1   9        234.90        222.26        24.04 o
 -11   1   9        919.21        967.20        22.55 o
  -9   1   9       1111.62       1120.85        20.36 o
  -7   1   9         97.89         99.39         8.98 o
  -5   1   9       2387.87       2454.33        27.21 o
  -3   1   9       1337.29       1185.63        16.33 o
  -1   1   9       4721.91       4676.91        40.53 o
   1   1   9       2979.23       3009.84        28.31 o
   3   1   9        668.45        742.05        11.33 o
   5   1   9          1.40          2.11         6.46 o
   7   1   9       2920.16       2857.74        50.89 o
   9   1   9        674.74        715.29        32.46 o
  11   1   9        408.36        433.60        40.22 o
  13   1   9         10.98         -2.78        76.59 o
 -16   2   9        131.97        171.57        27.18 o
 -14   2   9         27.97         42.49        18.87 o
 -12   2   9        351.36        318.42        15.66 o
 -10   2   9          5.40         10.44        10.37 o
  -8   2   9       1889.42       1865.48        25.90 o
  -6   2   9         14.47         23.74         5.44 o
  -4   2   9         16.41         41.55         5.29 o
  -2   2   9        902.09        898.32        13.18 o
   0   2   9          0.38         -3.68         3.68 o
   2   2   9         21.74         19.52         4.88 o
   4   2   9        398.57        443.14         9.16 o
   6   2   9        769.21        746.53        18.85 o
   8   2   9          2.89         12.66        14.21 o
  10   2   9         26.10         20.08        47.73 o
  12   2   9          1.28        -44.59        65.00 o
  14   2   9         27.47         -2.12        46.06 o
 -15   3   9         33.34         52.00        22.44 o
 -13   3   9        182.30        199.43        16.77 o
 -11   3   9        508.18        479.34        17.91 o
  -9   3   9        428.91        380.69        14.19 o
  -7   3   9        761.15        698.42        14.92 o
  -5   3   9        667.35        663.58        12.61 o
  -3   3   9       1135.80       1175.72        15.65 o
  -1   3   9       4342.72       4292.25        37.94 o
   1   3   9        272.46        265.62         8.29 o
   3   3   9         69.43         73.52         5.30 o
   5   3   9        324.35        285.95         9.60 o
   7   3   9        382.11        400.04        20.08 o
   9   3   9         52.59         48.14        17.59 o
  11   3   9        903.12       1007.35        56.49 o
  13   3   9         48.80        -36.34        81.63 o
 -14   4   9          0.03        -25.03        25.03 o
 -12   4   9         20.72         23.07        17.45 o
 -10   4   9        169.16        189.11        13.57 o
  -8   4   9        600.49        598.37        15.15 o
  -6   4   9       2248.23       2308.79        27.66 o
  -4   4   9         18.86         41.46         5.82 o
  -2   4   9          4.37          1.62         4.15 o
   0   4   9        655.60        670.23        11.74 o
   2   4   9         49.61         43.13         5.29 o
   4   4   9          4.11         12.70         5.64 o
   6   4   9        304.97        294.70         9.38 o
   8   4   9         30.75         49.30         7.90 o
  10   4   9        251.16        324.12        80.62 o
  12   4   9          0.55        -12.68        34.56 o
 -15   5   9         53.89         47.20        25.76 o
 -13   5   9        121.37        126.35        19.49 o
 -11   5   9          1.19          1.48        10.73 o
  -9   5   9       2324.12       2211.91        28.57 o
  -7   5   9       2421.35       2369.98        26.96 o
  -5   5   9        757.66        776.09        15.94 o
  -3   5   9        188.69        177.52         7.33 o
  -1   5   9        389.12        369.32         9.42 o
   1   5   9        109.45         94.26         6.13 o
   3   5   9         63.83         73.50         6.74 o
   5   5   9         64.74         64.04         6.15 o
   7   5   9        126.91        150.59        11.03 o
   9   5   9          1.16        -15.96        19.20 o
  11   5   9        226.61        195.65        26.64 o
  13   5   9          3.68        -43.47        43.47 o
 -14   6   9        119.91        181.72        23.71 o
 -12   6   9          5.22         20.92        14.61 o
 -10   6   9        147.10        120.85        11.53 o
  -8   6   9       1246.64       1212.18        19.42 o
  -6   6   9        948.16        881.58        15.44 o
  -4   6   9        236.58        231.54         9.10 o
  -2   6   9          2.09          7.14         3.80 o
   0   6   9          0.79          1.15         4.72 o
   2   6   9         93.32         96.22         7.26 o
   4   6   9        567.34        611.74        13.76 o
   6   6   9        170.94        154.27         8.35 o
   8   6   9        100.89         85.50        13.39 o
  10   6   9          1.56         -9.18        12.95 o
  12   6   9         63.95         73.15        43.11 o
 -13   7   9        214.09        172.33        21.73 o
 -11   7   9        279.01        307.84        20.21 o
  -9   7   9        206.50        209.79        11.51 o
  -7   7   9        714.97        691.50        15.95 o
  -5   7   9        995.74        964.05        19.50 o
  -3   7   9       3130.40       3117.28        37.28 o
  -1   7   9          1.95          0.93         6.91 o
   1   7   9        251.52        284.24        11.91 o
   3   7   9        726.10        685.76        16.45 o
   5   7   9         12.34         19.39         7.03 o
   7   7   9         32.96         22.55        10.76 o
   9   7   9        280.29        282.94        28.07 o
  11   7   9          0.03         -6.23        17.54 o
 -14   8   9          0.53        -25.00        25.00 o
 -12   8   9         24.40         40.01        18.01 o
 -10   8   9        341.20        346.33        16.60 o
  -8   8   9        191.55        200.24        10.20 o
  -6   8   9        423.33        376.10        16.85 o
  -4   8   9        440.83        456.30        17.65 o
  -2   8   9          6.18         -8.58         9.02 o
   0   8   9        600.85        636.45        18.18 o
   2   8   9        308.77        275.63        11.96 o
   4   8   9        277.08        312.84        12.67 o
   6   8   9         41.17         47.10        10.25 o
   8   8   9        422.09        351.34        18.18 o
  10   8   9         22.64         31.05        16.53 o
  12   8   9         11.03        -39.18        48.88 o
 -13   9   9         41.83         90.87        25.58 o
 -11   9   9        219.71        269.91        24.87 o
  -9   9   9          4.32        -12.00        15.93 o
  -7   9   9         80.59         81.25        14.90 o
  -5   9   9        493.56        511.74        19.32 o
  -3   9   9        929.86        916.51        22.18 o
  -1   9   9        205.03        208.83        16.90 o
   1   9   9        492.93        460.26        16.93 o
   3   9   9        223.19        185.03         9.91 o
   5   9   9          2.43         -4.40         8.32 o
   7   9   9         68.39        103.99        14.20 o
   9   9   9        201.63        219.23        14.02 o
  11   9   9          1.29        -27.72        28.15 o
 -12  10   9         60.67         21.67        28.09 o
 -10  10   9         37.44         32.04        14.32 o
  -8  10   9         27.76         21.64        15.65 o
  -6  10   9        485.29        465.36        20.36 o
  -4  10   9          2.69         14.04        13.04 o
  -2  10   9         49.85         47.28        11.60 o
   0  10   9         14.94         16.64        11.64 o
   2  10   9        141.23        140.13         9.66 o
   4  10   9        442.26        475.99        16.77 o
   6  10   9        179.48        197.54        14.25 o
   8  10   9        119.88        138.50        17.05 o
  10  10   9         96.58         85.54        25.68 o
 -11  11   9          9.75        -26.00        26.00 o
  -9  11   9          0.01          1.50        24.82 o
  -7  11   9         74.24         51.29        16.63 o
  -5  11   9          6.15         28.76        13.68 o
  -3  11   9         83.13         75.20        13.42 o
  -1  11   9        708.16        736.06        22.20 o
   1  11   9          1.05         12.14        10.60 o
   3  11   9          2.97         12.22        11.87 o
   5  11   9          6.37          6.28        14.35 o
   7  11   9         45.38         45.25        15.08 o
   9  11   9        275.12        334.91        25.19 o
 -10  12   9          8.94         38.18        23.33 o
  -8  12   9         49.57         57.16        20.12 o
  -6  12   9         22.65         -6.87        20.38 o
  -4  12   9        395.86        383.02        25.48 o
  -2  12   9         40.18         47.99        14.84 o
   0  12   9        246.53        201.46        16.08 o
   2  12   9          7.43        -21.23        21.23 o
   4  12   9         95.46        105.01        13.51 o
   6  12   9        102.29        133.41        20.22 o
   8  12   9          1.97        -25.48        38.89 o
  -9  13   9          2.95        -15.00        24.71 o
  -7  13   9          2.54         -8.61        29.56 o
  -5  13   9         43.41         54.74        18.78 o
  -3  13   9         87.94         87.02        19.02 o
  -1  13   9         10.55         59.49        18.12 o
   1  13   9         14.63         19.25        20.64 o
   3  13   9         72.24         64.53        12.36 o
   5  13   9         72.46         50.85        20.06 o
   7  13   9         11.98         18.20        40.16 o
  -8  14   9          7.29          9.17        25.61 o
  -6  14   9         59.94         53.94        24.82 o
  -4  14   9         93.25        104.45        22.86 o
  -2  14   9         12.55         59.17        19.77 o
   0  14   9          1.90        -18.72        18.72 o
   2  14   9         68.93        113.68        26.41 o
   4  14   9          0.57        -29.56        29.56 o
   6  14   9          3.53        -31.26        31.26 o
  -5  15   9         11.93          9.89        34.96 o
  -3  15   9         12.86         45.98        30.49 o
  -1  15   9          0.07         20.81        31.44 o
   1  15   9          1.70        -14.74        25.27 o
   3  15   9          0.35          5.81        64.50 o
  -2  16   9          0.16        -13.21        56.94 o
   0  16   9         36.07         11.92        28.70 o
 -16   0  10        123.07         70.71       101.28 o
 -14   0  10        294.26        301.21        33.00 o
 -12   0  10        577.96        498.39        38.82 o
 -10   0  10         23.64         38.31        20.91 o
  -8   0  10         33.50         36.78        10.91 o
  -6   0  10       2642.91       2742.06        41.53 o
  -4   0  10        310.41        377.23        14.74 o
  -2   0  10       2936.98       3154.53        51.67 o
   0   0  10       4733.50       4865.11        60.21 o
   2   0  10       6970.88       7624.73        88.27 o
   4   0  10        875.89        800.49        17.41 o
   6   0  10        401.10        438.99        11.35 o
   8   0  10         92.50        121.75        37.29 o
  10   0  10          8.81         37.29        37.29 o
  12   0  10          2.97        -17.13        48.37 o
 -15   1  10         32.75        -15.50        25.46 o
 -13   1  10         54.14         46.50        15.71 o
 -11   1  10        328.95        325.02        15.50 o
  -9   1  10         25.99         29.54         8.21 o
  -7   1  10        326.27        322.32        11.44 o
  -5   1  10        125.19        131.57         7.55 o
  -3   1  10         53.81         76.89         5.99 o
  -1   1  10       2539.71       2666.73        26.86 o
   1   1  10        870.48        844.97        13.25 o
   3   1  10          5.29          2.30         4.56 o
   5   1  10         19.84         13.92         4.68 o
   7   1  10         80.58        122.41        16.54 o
   9   1  10         64.57        107.47        24.15 o
  11   1  10         89.80         38.56        31.33 o
  13   1  10         15.94        -38.83        38.83 o
 -16   2  10        291.06        353.07        38.12 o
 -14   2  10        479.60        467.28        30.11 o
 -12   2  10        195.91        174.02        14.36 o
 -10   2  10          4.38         -2.50         8.92 o
  -8   2  10        144.64        131.88         9.36 o
  -6   2  10        994.54        998.61        16.39 o
  -4   2  10       1641.59       1561.12        19.50 o
  -2   2  10       2579.47       2580.09        26.36 o
   0   2  10        437.88        438.01        10.43 o
   2   2  10       1085.48       1056.04        14.92 o
   4   2  10        514.58        461.48        12.94 o
   6   2  10        531.03        568.44        12.51 o
   8   2  10         91.58         96.04        19.32 o
  10   2  10         41.75         58.60        28.40 o
  12   2  10        123.31        113.44        35.85 o
 -15   3  10         28.17         54.24        24.29 o
 -13   3  10          0.24         -7.75        24.00 o
 -11   3  10        387.19        390.88        17.00 o
  -9   3  10        910.89        818.86        18.61 o
  -7   3  10         17.26         22.44         7.72 o
  -5   3  10          0.29         -3.99         5.40 o
  -3   3  10         11.15          9.62         4.91 o
  -1   3  10        429.17        429.05        11.13 o
   1   3  10        406.90        420.98        11.52 o
   3   3  10          5.40          3.65         6.96 o
   5   3  10        168.81        173.81         8.44 o
   7   3  10          8.00         11.06         9.55 o
   9   3  10         68.58        107.29        22.30 o
  11   3  10        250.42        277.92        37.41 o
  13   3  10         16.63         45.03        44.16 o
 -14   4  10         41.27         29.97        25.83 o
 -12   4  10        238.23        249.38        17.85 o
 -10   4  10        252.58        255.30        12.62 o
  -8   4  10          0.31         -3.62         7.16 o
  -6   4  10       2403.93       2307.44        28.04 o
  -4   4  10        603.60        545.00        11.83 o
  -2   4  10       1856.61       1724.57        20.13 o
   0   4  10        393.17        383.89        10.42 o
   2   4  10         91.71         95.12         6.44 o
   4   4  10       1350.73       1349.08        19.79 o
   6   4  10        196.09        208.43         8.34 o
   8   4  10          6.69          2.01        11.08 o
  10   4  10        331.27        267.28        48.37 o
  12   4  10         94.88         -6.10        39.69 o
 -15   5  10         16.58         27.03        27.67 o
 -13   5  10          0.75         -5.33        18.65 o
 -11   5  10         12.48          2.50        11.84 o
  -9   5  10       2395.33       2307.57        33.38 o
  -7   5  10        547.04        551.72        14.68 o
  -5   5  10          9.97          4.27         6.42 o
  -3   5  10        277.39        231.50         8.69 o
  -1   5  10         36.51         24.61         5.33 o
   1   5  10        908.67        863.45        24.62 o
   3   5  10        431.90        438.67        12.83 o
   5   5  10         44.87         46.69         6.44 o
   7   5  10         64.27         58.49        13.15 o
   9   5  10         73.69         36.86        29.12 o
  11   5  10        233.98        176.11        40.54 o
  13   5  10         16.49        -41.76        58.45 o
 -14   6  10        110.42         67.77        26.34 o
 -12   6  10        319.60        359.63        22.76 o
 -10   6  10          1.18         12.35        10.00 o
  -8   6  10         89.20         94.48         8.40 o
  -6   6  10       1246.52       1249.29        20.21 o
  -4   6  10        863.45        780.61        14.94 o
  -2   6  10        672.41        639.14        13.02 o
   0   6  10         24.17         23.69         5.72 o
   2   6  10        137.54        124.80         8.44 o
   4   6  10        287.95        288.22        11.86 o
   6   6  10         83.54        102.99        14.15 o
   8   6  10        332.64        354.56        25.03 o
  10   6  10         35.51         45.76        13.96 o
  12   6  10          1.96         17.13        64.50 o
 -13   7  10         72.80         99.96        24.06 o
 -11   7  10          2.43         15.65        14.09 o
  -9   7  10          7.08         -2.43         8.66 o
  -7   7  10         90.77         85.56        10.87 o
  -5   7  10       1171.13       1154.99        21.87 o
  -3   7  10       2607.19       2590.97        33.48 o
  -1   7  10          3.77         11.34         5.37 o
   1   7  10        706.57        709.52        16.68 o
   3   7  10          0.03          2.27         7.53 o
   5   7  10         38.98         24.33         7.47 o
   7   7  10          0.20         -4.23        10.76 o
   9   7  10          0.60         -3.85        13.49 o
  11   7  10         93.25         90.68        22.79 o
 -14   8  10        130.50        111.11        34.77 o
 -12   8  10         77.56         86.68        21.13 o
 -10   8  10          1.35         -3.09        18.03 o
  -8   8  10        240.35        218.27        19.66 o
  -6   8  10        103.09         98.95         9.66 o
  -4   8  10        989.61        932.84        22.63 o
  -2   8  10         99.00        113.37        10.23 o
   0   8  10         27.08         21.07         8.11 o
   2   8  10          9.15          3.61         7.89 o
   4   8  10        298.30        296.60        15.89 o
   6   8  10          0.29         -1.12         9.16 o
   8   8  10        508.00        442.78        26.05 o
  10   8  10        138.14        123.99        20.63 o
 -13   9  10          3.68         69.70        30.99 o
 -11   9  10          1.52        -16.88        16.88 o
  -9   9  10        132.56        121.43        13.99 o
  -7   9  10         74.91         52.89        12.29 o
  -5   9  10        137.52        111.34        18.47 o
  -3   9  10          7.36         -1.12         9.14 o
  -1   9  10        281.77        288.11        14.82 o
   1   9  10        760.65        751.75        24.49 o
   3   9  10         92.14         70.44         8.81 o
   5   9  10          4.89          2.95         9.00 o
   7   9  10         18.26         14.83        14.53 o
   9   9  10          5.18         -9.33        14.54 o
  11   9  10         44.45          0.05        66.01 o
 -12  10  10         11.25         37.21        43.84 o
 -10  10  10          7.88          0.70        16.04 o
  -8  10  10         29.70         27.98        16.84 o
  -6  10  10          4.70          8.42        14.66 o
  -4  10  10        299.60        262.39        22.21 o
  -2  10  10         98.13         92.43        11.72 o
   0  10  10        200.31        223.11        15.19 o
   2  10  10         22.31         22.83         8.59 o
   4  10  10         67.78         82.20        10.77 o
   6  10  10         67.92         82.58        13.79 o
   8  10  10         48.94         53.67        17.11 o
  10  10  10         29.03        -25.51        25.51 o
 -11  11  10         18.04         -4.25        25.09 o
  -9  11  10         65.56         50.67        19.96 o
  -7  11  10         13.01         14.88        22.51 o
  -5  11  10         25.08         12.15        16.14 o
  -3  11  10          3.59          3.87        17.55 o
  -1  11  10         99.98        150.51        13.83 o
   1  11  10        379.91        358.27        17.17 o
   3  11  10          3.18         -3.48        10.24 o
   5  11  10          9.49         15.95        12.19 o
   7  11  10          0.04         -7.44        15.84 o
   9  11  10         33.59        102.85        58.45 o
 -10  12  10          7.73        -17.75        25.53 o
  -8  12  10          4.55         -5.69        19.73 o
  -6  12  10         11.76          9.67        31.97 o
  -4  12  10        110.86        132.93        23.30 o
  -2  12  10          0.38         -7.20        18.32 o
   0  12  10          9.35         26.18        19.78 o
   2  12  10          3.87         -2.56        15.93 o
   4  12  10         58.46         64.14        13.98 o
   6  12  10         15.30         33.43        18.38 o
   8  12  10          0.03         -2.64        54.98 o
  -9  13  10         16.15         34.31        24.98 o
  -7  13  10         23.41         42.96        21.57 o
  -5  13  10         73.74         84.05        42.85 o
  -3  13  10         62.00         84.65        19.21 o
  -1  13  10        135.58        120.12        21.31 o
   1  13  10         11.64          9.84        19.55 o
   3  13  10         25.31         14.97        20.27 o
   5  13  10         10.50         -8.62        20.12 o
   7  13  10          0.49         22.67        31.41 o
  -8  14  10          3.78         35.83        43.10 o
  -6  14  10         12.26         41.52        24.24 o
  -4  14  10        140.84        172.99        23.28 o
  -2  14  10         18.05         19.29        25.45 o
   0  14  10          0.14         -4.08        21.84 o
   2  14  10         20.49         76.77        33.69 o
   4  14  10          4.10         20.65        32.35 o
  -5  15  10          2.45         -6.88        25.22 o
  -3  15  10          1.26        -14.96        23.62 o
  -1  15  10        108.16        102.58        39.72 o
   1  15  10          3.68        -18.65        25.79 o
   3  15  10          0.77         87.51        62.48 o
 -15   1  11        268.37        296.79        41.16 o
 -13   1  11         46.58         31.85        19.14 o
 -11   1  11         39.00         47.28        12.12 o
  -9   1  11        869.88        801.40        18.83 o
  -7   1  11        510.60        473.63        13.52 o
  -5   1  11        181.65        229.56        10.02 o
  -3   1  11        568.32        604.29        12.62 o
  -1   1  11        572.19        535.60        12.10 o
   1   1  11       2621.12       2502.73        39.60 o
   3   1  11       1002.09        992.31        14.87 o
   5   1  11        131.20        149.04         7.38 o
   7   1  11         77.53         63.50        15.70 o
   9   1  11        309.91        296.53        32.57 o
  11   1  11        208.81        276.40        39.83 o
  13   1  11        803.83        884.92        76.40 o
 -14   2  11         21.88         32.26        22.77 o
 -12   2  11         90.63         79.47        17.31 o
 -10   2  11        168.29        154.16        12.15 o
  -8   2  11         66.81         71.18         7.97 o
  -6   2  11        311.08        256.84        14.49 o
  -4   2  11          8.38         13.68         5.70 o
  -2   2  11          6.60         15.58         5.35 o
   0   2  11       5398.12       5664.60        49.47 o
   2   2  11         62.39         66.59         6.12 o
   4   2  11        136.81        143.32         6.96 o
   6   2  11        246.17        221.69        10.46 o
   8   2  11          3.16        -17.78        17.78 o
  10   2  11         13.51          6.95        71.05 o
  12   2  11         53.85         34.14        68.53 o
 -15   3  11         99.13         43.82        28.24 o
 -13   3  11          4.19         19.86        19.34 o
 -11   3  11        152.25        181.62        14.17 o
  -9   3  11        450.00        498.75        19.01 o
  -7   3  11       1179.07       1130.67        21.43 o
  -5   3  11        335.23        302.00        11.11 o
  -3   3  11          0.01         13.76         5.55 o
  -1   3  11        246.42        222.53         9.29 o
   1   3  11       2572.91       2577.54        29.23 o
   3   3  11        499.13        490.95        11.80 o
   5   3  11         67.24         83.54         7.41 o
   7   3  11          0.03         -9.42         9.42 o
   9   3  11        107.03        143.22        26.56 o
  11   3  11         45.56         42.72        34.77 o
  13   3  11        160.77        -33.63        83.65 o
 -14   4  11        228.39        221.56        27.28 o
 -12   4  11        151.42        127.15        19.07 o
 -10   4  11        225.84        236.93        12.38 o
  -8   4  11        328.61        323.50        13.35 o
  -6   4  11        488.00        493.98        13.29 o
  -4   4  11         33.78         40.92         6.19 o
  -2   4  11       1197.14       1145.63        16.91 o
   0   4  11       1192.97       1177.39        17.40 o
   2   4  11          0.09         -0.69         5.61 o
   4   4  11         16.55          6.36         7.98 o
   6   4  11         65.11         75.58         6.54 o
   8   4  11         43.32         16.12        12.72 o
  10   4  11        128.91         48.61        38.80 o
  12   4  11         10.70        -56.88        75.08 o
 -15   5  11         46.03         56.68        29.47 o
 -13   5  11          5.77         -0.44        19.80 o
 -11   5  11        264.67        273.79        19.01 o
  -9   5  11        875.37        920.15        21.01 o
  -7   5  11        134.65        136.46         9.36 o
  -5   5  11       1560.74       1569.74        20.98 o
  -3   5  11       3050.77       2980.33        30.49 o
  -1   5  11       1145.29       1093.17        16.54 o
   1   5  11       1263.13       1241.83        19.41 o
   3   5  11        403.15        397.85        13.52 o
   5   5  11          1.12          8.77         7.19 o
   7   5  11         12.92          3.34        10.74 o
   9   5  11          1.44         -9.43        18.04 o
  11   5  11         13.73        -39.30        39.30 o
 -14   6  11         69.91         52.60        28.22 o
 -12   6  11          1.50        -15.11        20.36 o
 -10   6  11        624.52        580.61        23.21 o
  -8   6  11        311.91        348.87        14.16 o
  -6   6  11        323.91        314.75        12.60 o
  -4   6  11          8.06         15.20         5.50 o
  -2   6  11        592.10        575.33        12.43 o
   0   6  11         28.98         18.39         7.78 o
   2   6  11          0.71         -6.74         6.74 o
   4   6  11       1133.47       1088.54        19.68 o
   6   6  11         21.92         12.21         8.40 o
   8   6  11         27.57         44.08        22.40 o
  10   6  11        185.69        191.89        30.03 o
  12   6  11          1.34         11.23       122.45 o
 -13   7  11         57.04         72.60        24.06 o
 -11   7  11        276.54        223.66        18.43 o
  -9   7  11          2.16         26.08        11.70 o
  -7   7  11        932.99        871.70        22.74 o
  -5   7  11        665.41        706.74        18.19 o
  -3   7  11        431.11        351.26        13.89 o
  -1   7  11         79.56         76.74         7.31 o
   1   7  11        564.24        584.79        16.33 o
   3   7  11        172.92        188.47        11.32 o
   5   7  11         40.21         36.96         8.53 o
   7   7  11         94.71         89.30        10.96 o
   9   7  11        189.68        224.73        20.51 o
  11   7  11          2.09        -47.37        47.37 o
 -12   8  11          0.50         24.39        21.19 o
 -10   8  11         15.29         35.74        19.01 o
  -8   8  11          6.66         -1.41        10.04 o
  -6   8  11         16.49         26.07         8.86 o
  -4   8  11        525.32        487.68        16.01 o
  -2   8  11         17.78         21.66         8.93 o
   0   8  11          2.33         14.79        10.95 o
   2   8  11        111.96        121.36        10.46 o
   4   8  11        314.81        292.43        13.18 o
   6   8  11        194.02        196.99        12.82 o
   8   8  11          4.59         18.02        13.94 o
  10   8  11        126.00        146.26        26.64 o
 -13   9  11          0.11        -28.15        38.80 o
 -11   9  11          6.44        -14.12        18.32 o
  -9   9  11         87.66         87.48        13.82 o
  -7   9  11        351.84        322.25        21.64 o
  -5   9  11          0.72         12.84        10.09 o
  -3   9  11         45.01         34.84        11.75 o
  -1   9  11         14.41          2.88         9.46 o
   1   9  11          6.22         16.38        11.18 o
   3   9  11        431.07        391.90        15.27 o
   5   9  11          9.63         15.72        10.19 o
   7   9  11          2.51          9.41        12.50 o
   9   9  11         24.62         42.37        39.89 o
 -12  10  11        103.56         84.85        76.09 o
 -10  10  11          0.19        -18.97        20.45 o
  -8  10  11          2.63        -16.80        16.80 o
  -6  10  11        194.22        217.48        24.04 o
  -4  10  11         59.30         57.75        14.10 o
  -2  10  11         68.82         82.93        12.22 o
   0  10  11        331.44        382.55        19.15 o
   2  10  11        289.87        271.50        14.43 o
   4  10  11         21.06         31.17        11.96 o
   6  10  11         55.37         53.82        14.54 o
   8  10  11          1.50          3.19        20.25 o
 -11  11  11          0.11          0.71        25.51 o
  -9  11  11         36.59          3.32        33.19 o
  -7  11  11         66.67         63.73        18.73 o
  -5  11  11        171.35        137.34        18.30 o
  -3  11  11         60.20         59.20        21.20 o
  -1  11  11        952.15        968.50        34.71 o
   1  11  11        263.34        235.60        22.58 o
   3  11  11         40.60         31.99        17.97 o
   5  11  11        178.60        177.25        15.26 o
   7  11  11        141.88        127.94        23.20 o
 -10  12  11         10.60          3.61        26.99 o
  -8  12  11          3.09          7.05        22.80 o
  -6  12  11         29.11         20.74        22.90 o
  -4  12  11         67.84        100.59        20.07 o
  -2  12  11        174.94        178.39        21.50 o
   0  12  11          1.41         -1.47        18.16 o
   2  12  11          1.94         -3.11        17.12 o
   4  12  11          4.24         -4.54        17.88 o
   6  12  11         41.81         40.90        24.73 o
  -9  13  11          2.84         62.21        63.49 o
  -7  13  11          2.39         18.18        22.34 o
  -5  13  11          4.74         28.18        34.45 o
  -3  13  11         43.31         51.49        19.87 o
  -1  13  11         12.88         22.00        20.91 o
   1  13  11         51.05         73.70        22.13 o
   3  13  11          6.30         17.73        24.13 o
   5  13  11         10.93        -34.05        57.95 o
  -6  14  11          1.21         38.43        25.86 o
  -4  14  11          6.92         59.72        41.15 o
  -2  14  11        111.43        151.81        64.46 o
   0  14  11          5.36         29.46        23.33 o
   2  14  11          1.04         29.23        35.39 o
   4  14  11          3.88        -12.70        35.38 o
  -3  15  11         16.67         42.21        65.83 o
  -1  15  11          0.04        -11.51        31.26 o
   1  15  11          0.76        -13.34        29.99 o
 -14   0  12         20.13         28.22        37.29 o
 -12   0  12        864.29        857.72        48.98 o
 -10   0  12         75.81        124.11        17.17 o
  -8   0  12         13.12         20.86        10.27 o
  -6   0  12       1561.92       1618.35        33.73 o
  -4   0  12        631.11        605.63        21.53 o
  -2   0  12        356.52        311.30        20.36 o
   0   0  12       8408.77       8465.01       101.40 o
   2   0  12        120.76        143.69        11.40 o
   4   0  12       1657.43       1448.19        31.55 o
   6   0  12        169.32        182.15        10.98 o
   8   0  12        552.15        434.95        76.54 o
  10   0  12        217.46        152.17        52.40 o
  12   0  12        119.40        245.90        66.51 o
 -15   1  12         17.41         38.31        39.28 o
 -13   1  12        200.35        247.02        28.14 o
 -11   1  12         17.26         -4.88        19.16 o
  -9   1  12         34.06         31.03         8.73 o
  -7   1  12        201.10        180.33        10.11 o
  -5   1  12        183.44        173.58         9.03 o
  -3   1  12         13.48         13.98         6.00 o
  -1   1  12        460.40        449.06        12.47 o
   1   1  12        291.44        262.39        10.55 o
   3   1  12         68.77         68.35         6.82 o
   5   1  12         26.90         21.72         6.48 o
   7   1  12          4.33          3.63         7.90 o
   9   1  12          8.29          5.48        27.76 o
  11   1  12          6.57        -10.49        36.28 o
 -14   2  12        142.32        172.11        30.11 o
 -12   2  12        417.65        428.71        27.13 o
 -10   2  12        619.35        594.21        30.51 o
  -8   2  12         17.59         18.55         7.72 o
  -6   2  12         42.95         55.85         7.56 o
  -4   2  12        225.43        240.55        10.04 o
  -2   2  12        705.34        619.99        13.61 o
   0   2  12       3520.23       3570.90        49.68 o
   2   2  12         63.94         59.68         7.26 o
   4   2  12        479.19        462.18        11.98 o
   6   2  12        159.75        139.18         9.70 o
   8   2  12        226.07        235.75        28.96 o
  10   2  12         92.06        103.64        34.18 o
  12   2  12         77.33         12.16        41.88 o
 -15   3  12         71.04         90.96        73.81 o
 -13   3  12        143.24        191.32        23.66 o
 -11   3  12         26.52         13.81        20.22 o
  -9   3  12         91.74         63.94        10.01 o
  -7   3  12        157.42        141.16         9.22 o
  -5   3  12        248.59        231.22         9.97 o
  -3   3  12         20.29         17.67         6.21 o
  -1   3  12        857.69        851.45        15.47 o
   1   3  12        801.01        819.35        15.57 o
   3   3  12         13.33         17.27         6.55 o
   5   3  12          4.41         -6.88         7.69 o
   7   3  12         31.10         16.46        16.85 o
   9   3  12         33.42        -17.84        56.94 o
  11   3  12          0.39        -36.34        36.34 o
 -14   4  12         44.33         57.33        26.54 o
 -12   4  12        484.43        548.36        41.36 o
 -10   4  12       1500.21       1470.30        49.67 o
  -8   4  12        103.03        125.98        10.37 o
  -6   4  12        751.50        705.00        15.81 o
  -4   4  12          5.93         -3.83         5.85 o
  -2   4  12        548.63        567.01        13.42 o
   0   4  12       1677.00       1646.09        21.40 o
   2   4  12         42.15         41.35         7.13 o
   4   4  12        125.52        137.03         7.95 o
   6   4  12        558.26        530.11        15.46 o
   8   4  12          1.37         -3.79        15.93 o
  10   4  12        117.54        127.08        36.32 o
  12   4  12          5.29        -47.87        47.87 o
 -13   5  12         50.33         45.85        22.22 o
 -11   5  12         29.81         43.39        15.03 o
  -9   5  12        505.06        554.01        18.41 o
  -7   5  12        191.08        181.43        10.83 o
  -5   5  12        126.32        143.16         8.58 o
  -3   5  12       3088.48       3020.94        31.50 o
  -1   5  12       1251.90       1265.68        18.88 o
   1   5  12        283.60        285.15        11.22 o
   3   5  12        619.13        605.62        16.30 o
   5   5  12        233.65        227.74        11.01 o
   7   5  12          1.65          9.62         8.72 o
   9   5  12         56.72         51.02        19.64 o
  11   5  12         33.37        -23.46        40.75 o
 -14   6  12        144.15        213.59        30.68 o
 -12   6  12        212.36        179.05        21.27 o
 -10   6  12         42.72         84.69        14.58 o
  -8   6  12        557.10        502.52        15.80 o
  -6   6  12        669.83        608.11        16.35 o
  -4   6  12        818.83        835.23        15.25 o
  -2   6  12        333.77        332.46        12.49 o
   0   6  12         27.98         35.07         7.84 o
   2   6  12          7.67          7.90         7.84 o
   4   6  12         52.92         45.12         9.23 o
   6   6  12        328.54        327.70        13.39 o
   8   6  12         23.52         40.87        19.88 o
  10   6  12         12.91         28.22        37.06 o
 -13   7  12          3.83         -5.74        30.57 o
 -11   7  12         62.59         69.44        16.93 o
  -9   7  12        174.92        169.90        17.11 o
  -7   7  12        463.83        464.12        16.23 o
  -5   7  12        725.23        657.24        21.11 o
  -3   7  12       1627.82       1543.43        24.51 o
  -1   7  12         25.24         23.58         6.54 o
   1   7  12        549.41        525.81        15.63 o
   3   7  12        877.43        841.77        29.43 o
   5   7  12         69.28         65.93        13.28 o
   7   7  12         37.57         51.71        18.11 o
   9   7  12          0.89        -20.52        41.82 o
  11   7  12          3.43         67.35        55.43 o
 -12   8  12          3.96        -11.36        21.02 o
 -10   8  12        179.79        228.38        16.85 o
  -8   8  12        113.41        116.10        12.33 o
  -6   8  12         96.81        107.25        14.56 o
  -4   8  12        175.02        183.72        12.68 o
  -2   8  12        279.05        281.98        13.78 o
   0   8  12         79.36         82.02        10.25 o
   2   8  12          7.25         16.39        12.88 o
   4   8  12          0.42         -3.04         9.64 o
   6   8  12         45.14         67.30        11.39 o
   8   8  12          9.01          3.17        14.64 o
  10   8  12         21.26        -44.16        44.16 o
 -11   9  12         52.98         71.96        66.84 o
  -9   9  12         33.14         28.14        24.21 o
  -7   9  12         40.27         17.32        16.43 o
  -5   9  12          6.40          3.17        12.97 o
  -3   9  12         70.79         48.89        11.49 o
  -1   9  12        110.39         86.44        12.46 o
   1   9  12        417.68        445.59        21.38 o
   3   9  12        721.34        676.71        34.10 o
   5   9  12          6.27         23.24        12.29 o
   7   9  12          0.45        -14.87        17.40 o
   9   9  12         27.81         76.73        67.02 o
 -10  10  12         65.49         62.86        35.01 o
  -8  10  12          5.41         -7.71        17.25 o
  -6  10  12         21.18         33.14        15.55 o
  -4  10  12        226.64        219.62        22.35 o
  -2  10  12        130.24        105.03        17.44 o
   0  10  12          0.78         19.89        17.07 o
   2  10  12         14.55         26.49        10.40 o
   4  10  12          1.75        -11.49        11.99 o
   6  10  12         87.00        100.18        15.01 o
   8  10  12          0.10        -45.35        45.35 o
  -9  11  12          0.83        -13.02        21.99 o
  -7  11  12         51.54         22.71        18.39 o
  -5  11  12         74.99         44.35        17.22 o
  -3  11  12         10.69         38.35        18.99 o
  -1  11  12          1.27         28.45        17.02 o
   1  11  12         69.13         75.15        17.44 o
   3  11  12         68.36         63.59        13.76 o
   5  11  12         89.89         99.68        16.17 o
   7  11  12          0.43        -16.75        26.69 o
  -8  12  12          0.38        -23.15        23.15 o
  -6  12  12          0.29         28.20        20.12 o
  -4  12  12          6.81         55.41        19.45 o
  -2  12  12        104.41        123.27        21.99 o
   0  12  12          0.09         59.16        20.83 o
   2  12  12         13.88         32.19        20.88 o
   4  12  12         22.68         -8.20        17.50 o
   6  12  12         55.83         53.30        26.55 o
  -7  13  12         24.09         64.10        43.09 o
  -5  13  12         48.68         50.97        25.52 o
  -3  13  12         45.27         54.56        22.49 o
  -1  13  12         11.48         -5.51        21.99 o
   1  13  12          3.26         37.42        44.86 o
   3  13  12         19.70          9.70        25.78 o
   5  13  12          6.93        -51.00        53.41 o
  -6  14  12         12.66        -28.89        28.89 o
  -4  14  12         45.09         57.91        27.41 o
  -2  14  12         28.35         29.35        25.78 o
   0  14  12          0.12         37.01        26.34 o
   2  14  12         18.19         51.82        38.58 o
 -15   1  13         23.49          7.28        40.82 o
 -13   1  13       1135.54       1233.22        52.37 o
 -11   1  13         99.29        115.90        26.76 o
  -9   1  13          1.50          0.26        10.67 o
  -7   1  13         11.69         10.67         7.98 o
  -5   1  13        445.12        371.75        12.51 o
  -3   1  13       1040.33       1022.22        17.71 o
  -1   1  13          6.34          0.80         6.89 o
   1   1  13       1025.87       1025.02        17.69 o
   3   1  13        444.74        427.70        19.42 o
   5   1  13        183.11        201.62         9.68 o
   7   1  13         19.59         34.51        15.25 o
   9   1  13         26.09         -3.41        30.94 o
  11   1  13         14.26         -3.71        42.84 o
 -14   2  13         15.64         31.08        42.32 o
 -12   2  13         84.81        105.11        29.05 o
 -10   2  13         69.18         73.64        14.61 o
  -8   2  13         55.04         69.61        10.53 o
  -6   2  13         37.30         33.71        10.42 o
  -4   2  13         18.35          6.21         6.14 o
  -2   2  13         22.64         15.65         6.98 o
   0   2  13        866.72        883.30        16.65 o
   2   2  13          4.98          7.32         9.35 o
   4   2  13          0.49         -5.74         6.39 o
   6   2  13          3.27          0.86        10.41 o
   8   2  13         45.05        -38.80        38.80 o
  10   2  13          6.39        -17.80        56.44 o
 -13   3  13        232.31        233.25        26.99 o
 -11   3  13        115.47        118.38        18.41 o
  -9   3  13        469.57        426.95        17.01 o
  -7   3  13        114.52        162.07        10.00 o
  -5   3  13        450.99        427.41        13.85 o
  -3   3  13        588.57        549.77        14.21 o
  -1   3  13       1222.58       1225.88        21.66 o
   1   3  13        633.86        649.43        14.85 o
   3   3  13        420.11        387.26        12.65 o
   5   3  13        279.23        263.27        10.57 o
   7   3  13          0.20        -12.49        16.57 o
   9   3  13         95.20         47.32        56.94 o
  11   3  13         53.26         -4.08        72.56 o
 -14   4  13          1.97         40.16        29.13 o
 -12   4  13        117.01        110.27        26.76 o
 -10   4  13         30.11         74.54        16.26 o
  -8   4  13        529.41        487.07        17.32 o
  -6   4  13        480.06        463.63        25.12 o
  -4   4  13          1.48         -6.57         6.57 o
  -2   4  13         87.83         96.00        10.26 o
   0   4  13        353.41        376.11        13.06 o
   2   4  13        526.92        512.18        14.25 o
   4   4  13         11.21          7.59         7.25 o
   6   4  13         23.02         16.51        10.76 o
   8   4  13         12.56         -9.98        21.64 o
  10   4  13         30.48         -7.86        35.73 o
 -13   5  13         91.29        115.88        28.39 o
 -11   5  13         69.18         35.83        17.69 o
  -9   5  13        599.98        594.18        43.91 o
  -7   5  13        429.64        445.03        20.24 o
  -5   5  13        346.44        358.26        12.94 o
  -3   5  13          3.77         -2.81         6.75 o
  -1   5  13       2177.64       2105.27        25.74 o
   1   5  13         20.15         20.83         7.36 o
   3   5  13       1420.87       1387.95        20.98 o
   5   5  13        204.25        207.70        11.64 o
   7   5  13          0.11         -7.26         7.26 o
   9   5  13         91.39         91.59        18.32 o
  11   5  13         80.08        112.59        46.90 o
 -12   6  13        124.11        112.18        21.44 o
 -10   6  13        433.66        447.78        22.11 o
  -8   6  13         13.47         25.49        11.48 o
  -6   6  13        515.18        540.14        16.21 o
  -4   6  13       1556.99       1503.05        23.51 o
  -2   6  13        517.64        513.35        14.35 o
   0   6  13        196.00        207.76        10.31 o
   2   6  13        293.56        266.39        16.54 o
   4   6  13         33.08         25.98         9.75 o
   6   6  13         40.14         31.43         9.57 o
   8   6  13          1.15         13.22        20.95 o
  10   6  13         39.49         28.47        41.82 o
 -13   7  13         33.77         25.19        30.64 o
 -11   7  13          8.76        -12.50        18.27 o
  -9   7  13         22.87         26.09        12.74 o
  -7   7  13        653.84        662.53        29.08 o
  -5   7  13        132.24        128.04        15.45 o
  -3   7  13         12.80         13.95         7.56 o
  -1   7  13        106.44         75.93        11.21 o
   1   7  13         18.86         12.86         9.07 o
   3   7  13        159.77        182.61        13.10 o
   5   7  13        459.89        455.58        18.27 o
   7   7  13         20.46         36.48        16.40 o
   9   7  13         17.36         46.36        66.51 o
 -12   8  13         72.27        109.35        28.18 o
 -10   8  13         28.01         55.67        19.20 o
  -8   8  13          2.87          5.20        10.54 o
  -6   8  13          5.31          6.45        15.30 o
  -4   8  13        214.01        179.23        19.18 o
  -2   8  13        184.82        221.58        24.41 o
   0   8  13        192.32        179.54        12.07 o
   2   8  13          2.15         16.26        14.53 o
   4   8  13          5.72         21.55        15.85 o
   6   8  13         23.07          9.13        12.10 o
   8   8  13         67.00        111.36        37.06 o
 -11   9  13          0.01          8.53        30.29 o
  -9   9  13          2.62        -10.10        19.31 o
  -7   9  13         12.20         -1.01        19.00 o
  -5   9  13         21.40         15.89        20.96 o
  -3   9  13        481.89        479.50        26.98 o
  -1   9  13         58.47         30.75        15.17 o
   1   9  13        118.30        147.32        13.12 o
   3   9  13          0.35          1.64        12.99 o
   5   9  13         82.30         53.60        14.07 o
   7   9  13         13.37         21.31        19.28 o
   9   9  13         17.08         59.15        47.35 o
 -10  10  13         39.17         16.42        24.24 o
  -8  10  13         28.05         20.66        38.84 o
  -6  10  13         48.46         51.64        18.30 o
  -4  10  13         15.06         40.75        18.90 o
  -2  10  13          4.31         11.27        16.75 o
   0  10  13        229.35        262.67        22.25 o
   2  10  13          6.44          5.84        11.54 o
   4  10  13          0.67         17.84        13.52 o
   6  10  13          4.19        -13.93        16.73 o
   8  10  13         27.49         91.34        45.76 o
  -9  11  13          0.60          0.32        46.24 o
  -7  11  13          5.56        -10.10        22.09 o
  -5  11  13        240.85        240.11        24.91 o
  -3  11  13         37.29         16.00        25.44 o
  -1  11  13        208.04        187.92        21.64 o
   1  11  13         11.50         28.14        22.11 o
   3  11  13          0.34         14.80        15.66 o
   5  11  13         70.61         80.22        20.76 o
   7  11  13          2.16          6.79        43.03 o
  -8  12  13         14.66         11.98        25.63 o
  -6  12  13         28.38         31.47        37.58 o
  -4  12  13          6.53         59.25        20.74 o
  -2  12  13        144.31        114.60        21.25 o
   0  12  13          0.08          2.01        38.96 o
   2  12  13        108.02        130.82        24.75 o
   4  12  13         11.21        -21.21        21.21 o
  -7  13  13         31.32         50.46        26.06 o
  -5  13  13          5.05         -0.08        33.27 o
  -3  13  13         21.40          9.83        55.76 o
  -1  13  13          0.71         50.62        24.69 o
   1  13  13         25.79         48.12        28.09 o
   3  13  13          2.69        -23.77        28.37 o
  -4  14  13          0.69        -47.70        47.70 o
  -2  14  13          0.22          9.97        27.53 o
   0  14  13         51.96         97.72        40.39 o
 -14   0  14        323.97        311.40        55.43 o
 -12   0  14        275.25        295.28        39.30 o
 -10   0  14        211.94        283.08        29.43 o
  -8   0  14        625.23        627.63        28.07 o
  -6   0  14        200.20        200.56        15.85 o
  -4   0  14          7.12        -10.12        10.12 o
  -2   0  14        116.40        138.35        13.63 o
   0   0  14       2067.71       1988.17        36.20 o
   2   0  14       1058.58        992.63        26.20 o
   4   0  14         69.02         72.15        11.41 o
   6   0  14         31.40         38.02        17.31 o
   8   0  14        105.48         46.36        46.36 o
  10   0  14        156.94        203.57        65.51 o
 -13   1  14         20.39         75.24        28.14 o
 -11   1  14         29.68         42.16        17.88 o
  -9   1  14         18.92         19.35        12.30 o
  -7   1  14         49.28         32.77         9.20 o
  -5   1  14         41.77         45.53        11.87 o
  -3   1  14        449.53        444.30        14.77 o
  -1   1  14        707.78        683.06        16.21 o
   1   1  14        961.15        939.71        17.80 o
   3   1  14        256.34        272.30        11.27 o
   5   1  14         38.76         32.24         9.43 o
   7   1  14         11.87         26.02         9.09 o
   9   1  14         12.36        -35.27        46.36 o
  11   1  14          6.36         10.51        45.15 o
 -14   2  14         73.92         66.86        29.77 o
 -12   2  14          3.27         34.22        23.08 o
 -10   2  14        470.86        510.70        26.87 o
  -8   2  14        125.33        144.97        11.04 o
  -6   2  14        184.11        174.61        10.59 o
  -4   2  14         23.41         20.59         7.72 o
  -2   2  14        320.97        358.24        13.52 o
   0   2  14          8.24         18.13         7.72 o
   2   2  14       1630.43       1589.19        33.70 o
   4   2  14         73.20         76.20        10.85 o
   6   2  14         59.24         59.71        11.23 o
   8   2  14         35.85         20.05        31.56 o
  10   2  14        122.41         52.04        43.84 o
 -13   3  14         11.06         14.05        23.98 o
 -11   3  14        197.64        240.36        22.43 o
  -9   3  14          1.47          6.78        13.56 o
  -7   3  14        133.56        110.63        15.66 o
  -5   3  14         23.77         32.80        10.33 o
  -3   3  14        449.75        441.93        14.58 o
  -1   3  14       1927.05       1909.92        25.69 o
   1   3  14        847.57        854.78        17.41 o
   3   3  14        297.84        287.13        11.96 o
   5   3  14          7.25          9.21         7.65 o
   7   3  14          0.05          8.46        15.80 o
   9   3  14         27.60         22.80        48.37 o
  11   3  14         13.10        -42.93        86.17 o
 -12   4  14          0.01         -5.63        19.12 o
 -10   4  14       1129.90       1170.41        39.99 o
  -8   4  14         32.50         30.99        14.64 o
  -6   4  14        128.72        133.16        10.80 o
  -4   4  14        308.41        268.92        15.05 o
  -2   4  14        135.24        140.05        12.99 o
   0   4  14        175.11        192.59        10.15 o
   2   4  14        899.75        875.71        18.00 o
   4   4  14         45.23         74.36        10.04 o
   6   4  14         40.82         47.52        10.28 o
   8   4  14         12.56         21.58        22.66 o
  10   4  14         61.31         39.71        74.58 o
 -13   5  14        128.73        110.40        28.64 o
 -11   5  14        249.30        243.09        20.86 o
  -9   5  14        150.04        161.32        16.66 o
  -7   5  14         12.55         21.32        12.24 o
  -5   5  14          0.15          2.80         9.17 o
  -3   5  14         66.71         67.31         8.35 o
  -1   5  14       1110.17       1074.16        21.71 o
   1   5  14         64.78         76.99        10.73 o
   3   5  14         11.11         31.92         8.50 o
   5   5  14         39.34         34.10        10.76 o
   7   5  14         51.87         34.74        14.25 o
   9   5  14         57.73        169.96        42.33 o
 -12   6  14        100.46        126.96        26.91 o
 -10   6  14         92.23        131.33        17.23 o
  -8   6  14        934.14        927.08        30.35 o
  -6   6  14          2.93          3.74        10.39 o
  -4   6  14        429.30        408.94        21.33 o
  -2   6  14         12.63          4.26         8.05 o
   0   6  14        332.87        323.97        12.55 o
   2   6  14        156.21        141.60        10.67 o
   4   6  14         69.11        104.24        12.10 o
   6   6  14         20.83         31.42        10.60 o
   8   6  14         76.95         70.91        35.54 o
  10   6  14          3.50         10.84        46.25 o
 -11   7  14          2.81         69.10        20.49 o
  -9   7  14          8.67          7.43        13.95 o
  -7   7  14         64.89         92.29        18.50 o
  -5   7  14        237.02        245.87        22.07 o
  -3   7  14        140.82        145.12        10.57 o
  -1   7  14         73.23         69.16         9.03 o
   1   7  14          3.21          7.44        15.27 o
   3   7  14          6.99          5.94        11.08 o
   5   7  14        472.86        433.60        18.87 o
   7   7  14          0.69        -15.06        15.06 o
   9   7  14         14.42         79.33        58.96 o
 -12   8  14         82.96        191.09        41.95 o
 -10   8  14          0.80          0.95        24.45 o
  -8   8  14        340.39        426.62        50.46 o
  -6   8  14         45.82         51.23        16.36 o
  -4   8  14        422.75        445.16        36.15 o
  -2   8  14        293.14        288.55        16.05 o
   0   8  14         36.23         39.94        13.06 o
   2   8  14          9.38          8.57        13.29 o
   4   8  14         41.48         43.01        13.55 o
   6   8  14          5.57        -14.72        14.72 o
   8   8  14         44.37          8.15        57.95 o
 -11   9  14         37.06          6.65        47.60 o
  -9   9  14         15.90         -0.18        37.49 o
  -7   9  14         79.25         62.60        43.02 o
  -5   9  14         64.62        103.31        28.86 o
  -3   9  14        158.10        139.20        18.73 o
  -1   9  14        291.29        293.67        22.04 o
   1   9  14         19.11          5.08        12.85 o
   3   9  14         26.06         32.83        14.53 o
   5   9  14         81.09         68.64        15.57 o
   7   9  14         85.93        100.19        40.22 o
 -10  10  14         44.34         66.96        26.84 o
  -8  10  14        154.17        182.43        46.56 o
  -6  10  14         35.03         19.61        27.19 o
  -4  10  14         62.40         97.52        27.13 o
  -2  10  14         23.37         32.52        19.00 o
   0  10  14         13.04         14.83        20.84 o
   2  10  14         79.02        137.10        28.53 o
   4  10  14          0.54          2.53        16.34 o
   6  10  14         22.74          3.20        20.85 o
  -9  11  14         30.49        109.03        37.99 o
  -7  11  14          3.67          6.25        30.36 o
  -5  11  14          2.64          1.10        20.25 o
  -3  11  14         11.88         21.05        24.44 o
  -1  11  14         88.14        128.52        29.82 o
   1  11  14          6.55         41.02        24.63 o
   3  11  14         50.07         69.75        29.17 o
   5  11  14         32.36         24.08        38.51 o
  -6  12  14          4.26        -23.49        23.49 o
  -4  12  14        207.28        205.46        51.75 o
  -2  12  14         11.89          1.08        43.21 o
   0  12  14          1.34         56.48        26.85 o
   2  12  14         57.73         54.97        26.08 o
   4  12  14         18.37         57.07        46.94 o
  -5  13  14          4.14         38.35        28.58 o
  -3  13  14        109.21        134.38        27.96 o
  -1  13  14          0.53        -18.04        26.61 o
   1  13  14         27.94         50.05        32.23 o
 -13   1  15         50.73         45.85        28.72 o
 -11   1  15        293.37        309.41        24.87 o
  -9   1  15          5.93         13.52        13.14 o
  -7   1  15        256.24        214.19        16.05 o
  -5   1  15        213.95        163.30        10.37 o
  -3   1  15       1169.69       1162.17        21.08 o
  -1   1  15       1895.86       1842.64        31.00 o
   1   1  15        188.01        170.72        11.52 o
   3   1  15        282.42        287.67        12.05 o
   5   1  15         15.52         14.91         8.24 o
   7   1  15        245.55        255.15        20.30 o
   9   1  15         43.00         20.16        39.19 o
 -12   2  15          0.21         50.27        24.91 o
 -10   2  15          4.03         32.78        17.75 o
  -8   2  15         13.62         42.64        13.90 o
  -6   2  15        133.26        132.39        10.10 o
  -4   2  15          7.78         -3.86         8.27 o
  -2   2  15        121.57        106.02        11.18 o
   0   2  15         58.28         66.68         9.42 o
   2   2  15         20.57          2.78        10.38 o
   4   2  15          9.77          3.09         8.72 o
   6   2  15         13.81         25.67        11.04 o
   8   2  15         94.00        147.73        79.61 o
  10   2  15          6.43        -43.47        43.47 o
 -13   3  15         86.97        146.27        38.75 o
 -11   3  15        673.27        769.09        41.38 o
  -9   3  15        109.39        120.22        17.37 o
  -7   3  15         20.29         42.70        12.27 o
  -5   3  15         81.35         72.08         9.13 o
  -3   3  15        502.67        534.89        16.59 o
  -1   3  15         81.40         83.14         9.54 o
   1   3  15       1043.60       1007.90        19.74 o
   3   3  15         39.38         34.62         9.32 o
   5   3  15        136.25        151.13        10.52 o
   7   3  15        208.63        230.72        15.99 o
   9   3  15         13.43          2.60        38.71 o
 -12   4  15          2.66        -12.97        22.66 o
 -10   4  15          3.65         -3.58        17.68 o
  -8   4  15         46.91         46.84        17.79 o
  -6   4  15        107.85         93.38        14.87 o
  -4   4  15          2.58         -6.81        10.64 o
  -2   4  15        143.07        139.37        11.01 o
   0   4  15         46.47         47.28         9.90 o
   2   4  15          8.99          0.16         9.09 o
   4   4  15          8.87          7.44         9.50 o
   6   4  15         34.08         31.12        11.21 o
   8   4  15         39.11         13.18        36.73 o
 -13   5  15        222.23        196.50        34.56 o
 -11   5  15        447.21        447.45        28.21 o
  -9   5  15         62.14         57.12        17.21 o
  -7   5  15         72.08         76.71        12.97 o
  -5   5  15        107.55        126.06        10.27 o
  -3   5  15        318.95        301.85        13.49 o
  -1   5  15         85.39         69.85         9.63 o
   1   5  15        145.41        152.30        11.33 o
   3   5  15         12.43          1.94         9.59 o
   5   5  15         19.76          8.23        11.59 o
   7   5  15        187.12        180.19        18.55 o
   9   5  15          5.97        -42.47        42.47 o
 -12   6  15          0.53         35.98        23.26 o
 -10   6  15        190.78        224.03        22.26 o
  -8   6  15          3.66         24.01        23.08 o
  -6   6  15        101.42         93.86        14.57 o
  -4   6  15          0.21          4.88        12.69 o
  -2   6  15          0.00          4.84         9.54 o
   0   6  15         21.40         44.64        10.91 o
   2   6  15         25.14         28.93        10.52 o
   4   6  15         49.26         66.46        13.15 o
   6   6  15         15.46         29.67        13.74 o
   8   6  15         16.06         25.23        62.99 o
 -11   7  15          5.28         32.98        23.35 o
  -9   7  15        399.11        395.39        32.44 o
  -7   7  15         75.93         87.06        23.12 o
  -5   7  15        337.48        313.74        61.98 o
  -3   7  15         11.65         16.82        10.82 o
  -1   7  15        126.04        138.73        11.47 o
   1   7  15         21.01         13.18        14.45 o
   3   7  15         57.43         45.77        13.12 o
   5   7  15         70.55         79.77        13.29 o
   7   7  15         42.54        -20.20        28.97 o
 -10   8  15         20.87         41.65        25.02 o
  -8   8  15        212.45        183.84        28.40 o
  -6   8  15          0.47         40.77        17.59 o
  -4   8  15         10.67         35.30        16.65 o
  -2   8  15         84.35         77.67        11.51 o
   0   8  15        153.49        153.03        14.25 o
   2   8  15          7.75          8.54        14.44 o
   4   8  15         93.33        105.16        17.35 o
   6   8  15         45.54         35.19        17.47 o
  -9   9  15         38.69         43.71        23.37 o
  -7   9  15         72.48        103.80        38.96 o
  -5   9  15         56.72         82.71        19.49 o
  -3   9  15          6.54        -35.53        35.53 o
  -1   9  15        291.13        309.92        27.44 o
   1   9  15          5.62        -12.99        15.29 o
   3   9  15          0.53         14.68        27.49 o
   5   9  15         66.06         37.60        20.33 o
   7   9  15          6.49          5.99        42.36 o
  -8  10  15         41.04         48.53        22.96 o
  -6  10  15         11.19          8.12        25.40 o
  -4  10  15         80.98         75.49        22.07 o
  -2  10  15        209.23        211.91        24.91 o
   0  10  15        429.27        458.27        28.66 o
   2  10  15          9.87        -17.44        17.44 o
   4  10  15          3.29         46.64        20.95 o
   6  10  15         24.87          0.50        30.27 o
  -7  11  15          6.76          6.77        60.40 o
  -5  11  15         32.50         -5.12        23.21 o
  -3  11  15          0.61         16.29        29.97 o
  -1  11  15         35.22         71.84        23.04 o
   1  11  15         15.13         38.13        23.18 o
   3  11  15          8.19          6.58        42.41 o
  -6  12  15        139.51        157.90        54.08 o
  -4  12  15          0.01         -8.82        34.50 o
  -2  12  15          0.24          6.43        36.43 o
   0  12  15         44.47         84.51        41.84 o
   2  12  15         90.95        138.66        33.39 o
  -1  13  15         25.97         48.37        46.36 o
 -12   0  16         85.08        118.92        38.30 o
 -10   0  16         82.42         64.25        22.81 o
  -8   0  16        121.37         83.46        20.72 o
  -6   0  16         37.21          1.92        21.09 o
  -4   0  16        348.66        349.96        29.96 o
  -2   0  16         17.87          1.62        13.00 o
   0   0  16        575.59        510.88        24.25 o
   2   0  16        288.44        314.67        31.86 o
   4   0  16        656.95        700.87        26.35 o
   6   0  16        120.42        122.56        14.81 o
   8   0  16          3.45         99.77        58.45 o
 -13   1  16         68.32         61.55        31.33 o
 -11   1  16         27.34         83.94        21.49 o
  -9   1  16         12.89         11.25        14.34 o
  -7   1  16        193.51        178.15        15.56 o
  -5   1  16         64.32         79.95        11.79 o
  -3   1  16         18.27          5.73        12.00 o
  -1   1  16        218.78        198.48        12.18 o
   1   1  16        170.61        212.36        12.18 o
   3   1  16         46.78         48.95        10.18 o
   5   1  16         37.78         23.99        10.24 o
   7   1  16         14.68          8.09        16.40 o
   9   1  16          1.47        -27.23        44.88 o
 -12   2  16        210.90        238.91        55.43 o
 -10   2  16          0.79         32.33        18.60 o
  -8   2  16        119.61        120.01        15.49 o
  -6   2  16        322.12        361.41        19.36 o
  -4   2  16        124.63        135.11        11.50 o
  -2   2  16          0.22         -9.33         9.33 o
   0   2  16         20.13         -8.49         9.56 o
   2   2  16         55.48         43.45        10.30 o
   4   2  16        349.31        367.70        15.28 o
   6   2  16         44.57         57.26        12.37 o
   8   2  16         19.60        -17.93        40.26 o
 -11   3  16         13.88          5.54        20.75 o
  -9   3  16         81.73         97.79        16.07 o
  -7   3  16        148.65        171.35        15.64 o
  -5   3  16         22.73         22.11        19.28 o
  -3   3  16          0.36          5.47        10.87 o
  -1   3  16         26.45         26.94        10.50 o
   1   3  16        772.34        756.62        20.24 o
   3   3  16          3.19        -10.29        10.29 o
   5   3  16         15.82          4.04        13.30 o
   7   3  16         63.51         77.78        19.95 o
   9   3  16          4.24        -68.53        68.53 o
 -12   4  16        128.67        164.27        29.22 o
 -10   4  16        155.46        179.35        29.98 o
  -8   4  16         54.82         57.19        14.34 o
  -6   4  16        200.42        228.20        17.51 o
  -4   4  16        587.43        584.36        18.50 o
  -2   4  16          3.18         13.83        10.79 o
   0   4  16          0.30         -5.86         9.97 o
   2   4  16         82.30         96.77        11.65 o
   4   4  16         66.04         84.76        11.89 o
   6   4  16         98.45        118.75        18.46 o
   8   4  16         24.37        -12.26        41.97 o
 -11   5  16         78.31         29.68        27.80 o
  -9   5  16         13.53         38.76        20.51 o
  -7   5  16         73.57         92.37        15.20 o
  -5   5  16        107.94         81.65        14.30 o
  -3   5  16        222.30        225.16        14.43 o
  -1   5  16         12.70         19.42        10.93 o
   1   5  16         29.25         36.95        11.12 o
   3   5  16          3.20          0.76        11.26 o
   5   5  16         94.75         76.54        16.53 o
   7   5  16         61.39         79.17        22.96 o
 -10   6  16          5.63         58.41        23.27 o
  -8   6  16        243.51        271.84        27.49 o
  -6   6  16        293.07        305.06        17.43 o
  -4   6  16          4.35         34.74        14.35 o
  -2   6  16        311.72        323.24        14.94 o
   0   6  16         89.47        114.81        12.00 o
   2   6  16          0.05         -5.46        13.32 o
   4   6  16        200.53        231.65        16.71 o
   6   6  16         46.74         53.20        16.94 o
   8   6  16          0.17        -16.50        80.62 o
 -11   7  16         21.17         61.39        61.26 o
  -9   7  16        102.04        125.96        30.88 o
  -7   7  16         24.70         35.31        18.83 o
  -5   7  16          0.84         21.35        16.58 o
  -3   7  16         36.10         43.60        12.43 o
  -1   7  16          6.19         32.74        11.75 o
   1   7  16          4.89         21.93        12.98 o
   3   7  16         13.97         13.86        15.40 o
   5   7  16         41.89         25.60        15.90 o
   7   7  16         31.80        -20.56        36.91 o
 -10   8  16         15.65         54.39        26.37 o
  -8   8  16          4.89         20.13        21.25 o
  -6   8  16        228.69        248.46        36.47 o
  -4   8  16         78.74         65.50        19.54 o
  -2   8  16        355.25        306.20        16.14 o
   0   8  16          3.65         -5.51        13.55 o
   2   8  16         79.20         83.15        19.02 o
   4   8  16         89.52        102.32        20.91 o
   6   8  16          0.89        -22.60        26.40 o
  -9   9  16         89.88        105.29        24.76 o
  -7   9  16          0.46         13.67        25.28 o
  -5   9  16          0.83          4.65        20.10 o
  -3   9  16        121.02        129.71        22.78 o
  -1   9  16          2.44         30.38        32.03 o
   1   9  16          6.75         11.73        16.81 o
   3   9  16          1.24         -7.41        27.64 o
   5   9  16         21.53         32.19        22.24 o
  -8  10  16          4.29        -31.68        38.14 o
  -6  10  16         64.08        120.13        26.20 o
  -4  10  16          0.15         -8.72        22.24 o
  -2  10  16          0.01          3.70        22.35 o
   0  10  16         33.99         61.08        44.99 o
   2  10  16         30.62         67.70        25.96 o
   4  10  16         41.97         55.25        38.76 o
  -5  11  16         35.66        -12.74        25.73 o
  -3  11  16          5.67        -47.01        47.01 o
  -1  11  16          2.09         47.70        51.15 o
   1  11  16         75.80         45.63        31.76 o
   3  11  16          6.97         22.27        36.37 o
  -2  12  16         47.30         51.31        37.75 o
   0  12  16          9.33         21.68        42.16 o
 -11   1  17         30.81         69.43        22.66 o
  -9   1  17         62.09         98.03        16.90 o
  -7   1  17         75.64         87.17        15.11 o
  -5   1  17         39.77         47.96        14.00 o
  -3   1  17          8.71          4.25        10.79 o
  -1   1  17        527.75        531.12        18.39 o
   1   1  17         98.28        104.50        17.12 o
   3   1  17       1099.39       1157.31        24.95 o
   5   1  17         17.46         20.65        11.17 o
   7   1  17         47.55         43.39        40.26 o
 -12   2  17          1.25         -2.28        26.53 o
 -10   2  17         48.59         43.84        18.25 o
  -8   2  17          7.47         14.49        14.51 o
  -6   2  17          0.33          0.24        13.63 o
  -4   2  17        155.38        167.99        14.67 o
  -2   2  17          0.26          7.12        11.62 o
   0   2  17          4.18         -2.57        10.80 o
   2   2  17          7.40        -11.37        11.37 o
   4   2  17         75.87         52.87        16.19 o
   6   2  17         38.78         67.83        15.27 o
   8   2  17         10.46          9.76        47.02 o
 -11   3  17         24.39        102.26        25.51 o
  -9   3  17        201.34        248.25        21.75 o
  -7   3  17        126.89        180.39        17.62 o
  -5   3  17         47.19         50.31        18.13 o
  -3   3  17          3.67         16.94        12.89 o
  -1   3  17        413.69        412.00        17.15 o
   1   3  17         19.36         14.29        12.11 o
   3   3  17         51.15         70.94        12.62 o
   5   3  17         27.92         23.30        12.36 o
   7   3  17          0.60         78.84        67.52 o
 -10   4  17          5.02         15.13        34.45 o
  -8   4  17         14.35        -12.26        21.95 o
  -6   4  17        103.29         96.48        15.83 o
  -4   4  17        131.23        135.14        15.69 o
  -2   4  17          3.14          0.68        12.77 o
   0   4  17         39.87         40.51        13.38 o
   2   4  17         36.98         65.84        16.73 o
   4   4  17          3.72         -4.26        12.41 o
   6   4  17         13.48         -9.89        22.42 o
   8   4  17         25.29         81.19        48.37 o
 -11   5  17         99.76        138.82        75.00 o
  -9   5  17        134.61        206.33        24.86 o
  -7   5  17        403.04        474.93        37.14 o
  -5   5  17        135.22        108.29        18.49 o
  -3   5  17        126.22        158.30        15.76 o
  -1   5  17         45.28         49.91        12.58 o
   1   5  17         90.67         94.31        13.58 o
   3   5  17          5.10        -13.10        13.10 o
   5   5  17         17.51          3.13        15.45 o
   7   5  17         10.80         75.42        66.01 o
 -10   6  17         68.68        120.18        35.69 o
  -8   6  17        127.32        175.40        22.42 o
  -6   6  17        141.60        177.38        19.38 o
  -4   6  17        124.62        141.77        21.90 o
  -2   6  17         19.79         28.36        14.98 o
   0   6  17          7.22         18.42        13.54 o
   2   6  17         17.16         -4.52        13.26 o
   4   6  17         59.34         41.77        16.52 o
   6   6  17         36.02         39.93        26.81 o
  -9   7  17        303.23        310.20        42.80 o
  -7   7  17        179.78        225.96        25.73 o
  -5   7  17         10.00         58.76        30.48 o
  -3   7  17          0.23         46.35        16.93 o
  -1   7  17         22.44         27.89        14.72 o
   1   7  17         22.05         20.56        15.62 o
   3   7  17         55.14         29.16        17.43 o
   5   7  17          2.67        -18.76        26.91 o
  -8   8  17          5.86         70.00        23.88 o
  -6   8  17          8.47         63.39        23.16 o
  -4   8  17         43.11         71.23        23.83 o
  -2   8  17          0.32         -4.78        16.16 o
   0   8  17          7.46         55.12        22.31 o
   2   8  17         44.57         91.22        29.67 o
   4   8  17          0.99         28.28        24.02 o
  -7   9  17         43.87         36.88        42.42 o
  -5   9  17          1.11         21.83        73.72 o
  -3   9  17         31.31         13.82        26.44 o
  -1   9  17          1.79         11.93        35.43 o
   1   9  17         40.74         40.78        25.40 o
   3   9  17          3.51         48.11        25.25 o
  -6  10  17          8.46         40.71        42.85 o
  -4  10  17         73.25        105.92        27.22 o
  -2  10  17         27.26         52.12        36.51 o
   0  10  17         20.60         13.99        26.29 o
   2  10  17          0.02        -31.16        31.16 o
  -3  11  17         51.12         84.59        46.10 o
  -1  11  17        152.00        168.89        35.27 o
 -10   0  18         88.98        110.04        43.33 o
  -8   0  18        111.45        191.08        47.37 o
  -6   0  18         31.84          2.35        22.97 o
  -4   0  18        332.23        355.81        44.34 o
  -2   0  18        376.44        293.14        23.95 o
   0   0  18        119.95        102.28        19.78 o
   2   0  18         38.67         36.82        19.76 o
   4   0  18         24.58         45.09        30.94 o
   6   0  18        176.16        239.85        65.51 o
 -11   1  18          0.49         12.59        24.12 o
  -9   1  18         31.30         68.68        18.45 o
  -7   1  18         19.68          5.95        17.04 o
  -5   1  18        120.74        154.64        17.32 o
  -3   1  18          3.31         -2.75        14.26 o
  -1   1  18         94.40         92.23        13.69 o
   1   1  18        357.03        336.63        17.32 o
   3   1  18          6.21         -8.49        13.59 o
   5   1  18         83.70         52.16        17.41 o
   7   1  18         13.19         18.36        45.59 o
 -10   2  18        163.10        175.23        31.27 o
  -8   2  18         71.83         35.87        18.64 o
  -6   2  18         87.53         98.49        17.99 o
  -4   2  18        202.40        228.11        19.62 o
  -2   2  18        127.28        152.57        19.11 o
   0   2  18          7.20         25.66        13.28 o
   2   2  18          0.00         19.32        13.58 o
   4   2  18         18.93         10.19        13.90 o
   6   2  18        129.56        141.24        67.02 o
 -11   3  18         51.93        121.28        27.15 o
  -9   3  18         25.79          0.55        18.37 o
  -7   3  18          2.06         10.65        17.02 o
  -5   3  18         12.71         25.59        21.61 o
  -3   3  18          0.24         20.62        18.89 o
  -1   3  18          0.11          4.38        13.47 o
   1   3  18         92.98        109.15        18.32 o
   3   3  18         11.95          6.38        13.88 o
   5   3  18         41.10          0.17        17.88 o
   7   3  18          0.57        -11.28        49.49 o
 -10   4  18         48.82        100.70        24.84 o
  -8   4  18         53.84         73.78        19.50 o
  -6   4  18          0.06         18.99        17.03 o
  -4   4  18        373.00        437.01        23.97 o
  -2   4  18         23.94         34.35        16.24 o
   0   4  18         64.75         64.89        14.22 o
   2   4  18         12.42          2.39        15.79 o
   4   4  18         14.33          7.43        16.00 o
   6   4  18         70.75        110.69        47.35 o
  -9   5  18        189.93        203.17        29.36 o
  -7   5  18        159.31        119.04        20.42 o
  -5   5  18          2.40          1.06        16.34 o
  -3   5  18          4.17         -0.54        19.10 o
  -1   5  18          0.03         21.21        15.98 o
   1   5  18         11.22         11.42        15.85 o
   3   5  18          1.93         -2.19        15.55 o
   5   5  18          7.53         42.34        26.28 o
  -8   6  18         42.49        103.36        27.90 o
  -6   6  18          4.53         12.99        18.60 o
  -4   6  18         48.98         63.13        18.43 o
  -2   6  18         40.52         59.44        18.55 o
   0   6  18         61.32         91.21        16.67 o
   2   6  18          4.58        -19.32        19.32 o
   4   6  18         21.14         40.11        19.55 o
  -9   7  18          3.80        -11.09        37.79 o
  -7   7  18        104.42        115.04        27.00 o
  -5   7  18          3.65          4.47        18.63 o
  -3   7  18          1.99          7.96        28.25 o
  -1   7  18         45.10         26.07        19.02 o
   1   7  18          7.36          8.05        18.59 o
   3   7  18         21.10          2.35        32.68 o
  -8   8  18          5.65         56.77        94.23 o
  -6   8  18          1.61         14.52        26.46 o
  -4   8  18         43.17         93.02        27.72 o
  -2   8  18          7.54         77.77        43.03 o
   0   8  18          0.02         19.51        21.67 o
   2   8  18         25.69         71.21        41.17 o
  -5   9  18         87.46        122.25        31.90 o
  -3   9  18         11.77        -10.24        26.62 o
  -1   9  18         17.84         46.81        45.95 o
   1   9  18          0.32         25.44        31.41 o
  -2  10  18         12.47          6.93        48.90 o
  -9   1  19         26.06         28.16        24.87 o
  -7   1  19         39.65         29.75        19.45 o
  -5   1  19        239.74        272.82        31.72 o
  -3   1  19          5.71          0.28        17.69 o
  -1   1  19         26.52         43.31        17.57 o
   1   1  19         77.34         89.34        17.94 o
   3   1  19        250.29        235.68        18.40 o
   5   1  19        410.01        344.61        52.20 o
 -10   2  19         17.54         99.85        24.02 o
  -8   2  19          1.94        -13.83        26.48 o
  -6   2  19         27.71         56.67        20.45 o
  -4   2  19        156.18        174.48        29.54 o
  -2   2  19         30.95         49.47        17.84 o
   0   2  19         16.96        -15.40        15.40 o
   2   2  19         71.79         88.77        18.85 o
   4   2  19          2.52          7.38        20.80 o
   6   2  19          9.05         14.60        49.87 o
  -9   3  19          1.58         14.92        22.73 o
  -7   3  19         79.38         90.01        19.81 o
  -5   3  19        171.01        177.97        21.29 o
  -3   3  19          3.89         13.98        17.69 o
  -1   3  19         19.91         20.46        21.80 o
   1   3  19         57.78         61.04        16.60 o
   3   3  19         15.08         28.55        21.31 o
   5   3  19        101.32         61.87        33.55 o
  -8   4  19         31.32         74.30        36.95 o
  -6   4  19         39.74         47.52        21.82 o
  -4   4  19        151.94        222.81        21.99 o
  -2   4  19         10.82         17.84        17.44 o
   0   4  19         18.70         18.89        17.65 o
   2   4  19          0.49        -14.00        17.70 o
   4   4  19          0.60         -8.23        27.66 o
  -9   5  19         60.00         57.38        28.27 o
  -7   5  19        154.04        200.25        29.24 o
  -5   5  19        204.62        216.04        28.80 o
  -3   5  19          0.31          9.63        20.03 o
  -1   5  19         19.46         43.59        24.51 o
   1   5  19         69.52         94.57        19.28 o
   3   5  19         48.59         61.91        36.22 o
  -8   6  19        109.90        110.87        26.81 o
  -6   6  19         52.26         61.42        33.16 o
  -4   6  19        118.51        159.57        22.21 o
  -2   6  19          0.12         41.14        21.39 o
   0   6  19          0.65         -9.21        23.27 o
   2   6  19          7.90         50.11        21.33 o
   4   6  19          0.02         27.33        48.01 o
  -7   7  19         11.35         17.15        27.82 o
  -5   7  19         85.90        116.76        55.62 o
  -3   7  19         72.22        159.26        30.64 o
  -1   7  19         14.58         22.45        25.53 o
   1   7  19          2.29        -16.63        23.17 o
   3   7  19         49.68         69.79        30.23 o
  -4   8  19          1.66        -36.45        64.57 o
  -2   8  19         79.67         72.59        42.53 o
   0   8  19         29.97         72.20        28.56 o
  -8   0  20         86.75        197.05        39.81 o
  -6   0  20        156.46        112.32        32.20 o
  -4   0  20        143.49        174.28        42.33 o
  -2   0  20        171.97        248.57        77.10 o
   0   0  20          2.33        -13.85        30.52 o
   2   0  20         18.73         28.14        27.06 o
   4   0  20         15.49         11.65        35.86 o
  -9   1  20         17.68         79.49        24.36 o
  -7   1  20          4.17         49.86        22.83 o
  -5   1  20         12.27         47.14        29.67 o
  -3   1  20         29.99         14.95        21.67 o
  -1   1  20         42.61         19.32        21.94 o
   1   1  20         27.94         25.48        35.04 o
   3   1  20          4.27         -0.63        25.85 o
  -8   2  20        119.62        149.84        27.06 o
  -6   2  20         37.33        102.27        21.52 o
  -4   2  20          3.43         19.85        25.16 o
  -2   2  20         56.31         81.34        28.55 o
   0   2  20         87.60         33.74        22.51 o
   2   2  20         13.71         10.16        25.31 o
   4   2  20          1.82        -29.86        29.86 o
  -7   3  20          3.41         87.53        23.40 o
  -5   3  20          1.03         21.14        22.80 o
  -3   3  20         97.07         80.33        23.25 o
  -1   3  20          8.60         -8.22        20.44 o
   1   3  20          0.22          8.35        22.77 o
   3   3  20          3.73         16.00        24.73 o
  -8   4  20        230.87        257.31        35.27 o
  -6   4  20         13.22         15.34        23.16 o
  -4   4  20          9.19        -22.51        22.51 o
  -2   4  20         56.00        107.28        22.91 o
   0   4  20         10.71         21.00        23.00 o
   2   4  20         13.02        -22.20        23.64 o
  -7   5  20          4.99         22.77        34.78 o
  -5   5  20        142.57        197.07        26.74 o
  -3   5  20          7.81         51.97        23.49 o
  -1   5  20          0.34         16.31        24.51 o
   1   5  20          1.47        -14.59        23.96 o
  -6   6  20          1.19         18.63        28.81 o
  -4   6  20         41.38         24.22        28.50 o
  -2   6  20         70.39        125.46        31.27 o
   0   6  20         11.70         53.07        33.60 o
  -3   7  20          0.05        -30.59        30.59 o
  -1   7  20          2.61        -31.97        31.97 o
  -7   1  21          8.11         -9.33        29.96 o
  -5   1  21         35.69         98.99        31.56 o
  -3   1  21         69.44         58.38        29.53 o
  -1   1  21          9.10         -0.97        25.43 o
   1   1  21          5.42         29.73        24.85 o
  -6   2  21         21.15         24.74        31.42 o
  -4   2  21         16.70         -0.51        25.60 o
  -2   2  21         75.28         87.67        26.88 o
   0   2  21         53.25        104.93        26.39 o
   2   2  21         51.46         37.94        27.18 o
  -5   3  21         13.60         72.77        26.86 o
  -3   3  21        128.62        126.81        27.15 o
  -1   3  21          2.59         48.01        25.60 o
   1   3  21          4.46        -25.95        25.95 o
  -4   4  21         32.93         62.33        28.62 o
  -2   4  21         32.54          1.20        25.77 o
   0   4  21          6.09         39.30        42.91 o
  -3   5  21         70.67        108.55        45.35 o
                                                
